# Supplementary material for: mRNA microarray data of FACS purified bovine small and large luteal cells
Source: Data Brief. 2018 May 24;19:737–42. doi: 10.1016/j.dib.2018.05.029 (PMC5997839; doi:10.1016/j.dib.2018.05.029)
Supplement: Supplementary file 3 — Supplementary material [file mmc3.zip]

Archive with 1 entries (1 files):
- mmc3.html
