# Supplementary material for: mRNA microarray data of FACS purified bovine small and large luteal cells
Source: Data Brief. 2018 May 24;19:737–42. doi: 10.1016/j.dib.2018.05.029 (PMC5997839; doi:10.1016/j.dib.2018.05.029)
Supplement: Supplementary file 4 — Supplementary material [file mmc4.xlsx]

## Sheet: sheet 1
Total list of annotated genes along with their expression values
ID	Large Luteal cells cel1 Avg (log2)	LLC leniar signal	Small Luteal cells cel1 Avg (log2)	SLC leniar signal	Large Luteal cells cel1 Standard Deviation	Small Luteal cells cel1 Standard Deviation	Fold Change	P-val	FDR P-val	Public Gene IDs	Gene Symbol	Description	Chromosome	Strand	Start	Stop
12872527	1.39	2.62079	1.45	2.73208	0.41	0.17	-1.04	0.5127	0.7214	NM_001193149; ENSBTAT00000061084	2017-03-01	membrane-associated ring finger (C3HC4) 1, E3 ubiquitin protein ligase	chr6	+	1632747	2082068
12737308	6.58	95.6704	6.69	103.25	0.23	0.05	-1.08	0.3274	0.5634	NM_001076380; XM_010813159; ENSBTAT00000008440; BC116001	2017-03-02	mitochondrial amidoxime reducing component 2	chr16	+	24929465	24973373
12878322	5.66	50.5626	5.15	35.5062	0.39	0.15	1.42	0.011	0.0535	NM_001037589; XM_005208861; ENSBTAT00000028017; BC109744	2017-03-02	membrane-associated ring finger (C3HC4) 2, E3 ubiquitin protein ligase	chr7	+	18269254	18283876
12879457	5.52	45.8866	6.95	123.64	0.71	0.1	-2.69	0.0036	0.024	NM_001077941; ENSBTAT00000008938; BC126540	2017-03-03	membrane-associated ring finger (C3HC4) 3, E3 ubiquitin protein ligase	chr7	+	28238850	28395381
12782451	1.97	3.91768	1.9	3.73213	0.1	0.19	1.05	0.4639	0.6847	NM_001205491	2017-03-04	membrane-associated ring finger (C3HC4) 4, E3 ubiquitin protein ligase	chr2	-	104782834	104810819
12788191	7.48	178.527	7.23	150.123	0.08	0.02	1.18	0.0308	0.114	NM_001205812; ENSBTAT00000036654	2017-03-06	membrane-associated ring finger (C3HC4) 6, E3 ubiquitin protein ligase	chr20	-	62936740	63017043
12780852	7.71	209.383	7.23	150.123	0.15	0.13	1.39	0.0032	0.0221	NM_001100317; XM_005202425; XM_010801967; XR_233546; XR_233548; XR_804780; XR_804781; ENSBTAT00000011533; BC150112	2017-03-07	membrane-associated ring finger (C3HC4) 7, E3 ubiquitin protein ligase	chr2	-	36682215	36729906
12826977	4.68	25.6342	5.04	32.8996	0.14	0.06	-1.28	0.0056	0.0326	NM_001076232; XM_005226599; XM_005226600; XM_005226602; XM_010820721; XM_010820722; XM_010820723; XM_010820724; XM_010820725; XM_010820726; ENSBTAT00000039901; BC119819	2017-03-08	membrane-associated ring finger (C3HC4) 8, E3 ubiquitin protein ligase	chr28	+	44612704	44722618
12868156	3.02	8.11168	3.02	8.11168	0.21	0.26	-1.01	0.4984	0.7107	XM_003582222; XM_003586095; ENSBTAT00000022483	2017-03-09	membrane-associated ring finger (C3HC4) 9	chr5	-	56031277	56039444
12772421	1.99	3.97237	2.15	4.43828	0.13	0.3	-1.12	0.2027	0.4197	NM_001192387; XM_005220912; XM_005220913; XM_010816377; XM_010816378; ENSBTAT00000006082	2017-03-10	membrane-associated ring finger (C3HC4) 10, E3 ubiquitin protein ligase	chr19	-	47756900	47850224
12816434	2.33	5.02805	2.16	4.46915	0.47	0.31	1.12	0.4796	0.6964	NM_001098947; ENSBTAT00000028271; BC142247	2017-09-01	septin 1	chr25	-	26817912	26821527
12837840	7.8	222.861	8.75	430.539	0.15	0.05	-1.93	2.31e-06	0.0003	NM_001046092; ENSBTAT00000046362; BC111361	2017-09-02	septin 2	chr3	+	120961236	120989665
12862581	2.39	5.24157	2.5	5.65685	0.11	0.31	-1.08	0.6888	0.8418	NM_001076949; XM_005207430; XM_005207431; XM_010805763; XM_010805764; ENSBTAT00000017531; BC123664	2017-09-03	septin 3	chr5	+	113489031	113508645
12772142	4.03	16.3362	4.96	31.125	0.24	0.39	-1.91	0.002	0.0161	NM_001034651; XM_005219911; XM_005219912; XM_005219913; XM_005219914; XM_005219915; XM_005219916; XM_005219917; XM_010815710; XM_010815711; XM_010815712; XM_010815713; ENSBTAT00000030183; BC102617; BC126719; BT029811	2017-09-04	septin 4	chr19	-	9697826	9707120
12772897	1.99	3.97237	1.81	3.50642	0.26	0.3	1.13	0.3545	0.5901	XM_005219912	2017-09-04	septin 4	chr19	-	9715986	9721263
12744460	6.53	92.4115	5.83	56.8859	0.4	0.1	1.62	0.0011	0.0109	NM_001076371; ENSBTAT00000010956; BC120325	2017-09-05	septin 5	chr17	+	74799510	74811262
12909936	4.69	25.8125	4.83	28.443	0.11	0.13	-1.11	0.199	0.4149	NM_001035430; XM_005227434; XM_005227435; XM_005227436; XM_005227437; XM_010821328; ENSBTAT00000005629; BC102779	2017-09-06	septin 6	chrX	-	3819815	3889945
12853297	8.5	362.039	8.63	396.177	0.06	0.13	-1.09	0.1347	0.3223	NM_001001168; XM_005205465; XM_005205466; XM_005205467; XM_005205468; ENSBTAT00000001568; ENSBTAT00000046363; AY568576; BC148893	2017-09-07	septin 7	chr4	-	61611420	61710127
12881371	6.34	81.0084	6.71	104.691	0.1	0.04	-1.29	0.0019	0.0153	NM_001076230; XM_005209051; XM_010807049; XM_010807050; ENSBTAT00000011359; BC120074	2017-09-08	septin 8	chr7	+	22862430	22881452
12766641	7.58	191.341	7.62	196.72	0.16	0.05	-1.03	0.6942	0.8453	XM_003583640; XM_003587484; XM_005195842; XM_005221300; XM_010816597; XM_010816598; XM_010816599; XM_010816600; XM_010816601; XM_010816602; XM_010816603; XM_010816604; XM_010816605; XM_010816607; XM_010824307; XM_010824308; XM_010824309; XM_010824310; XM_010824311; XM_010824312; XM_010824313; XM_010824314; XM_010824315; XM_010824316; ENSBTAT00000003415	2017-09-09	septin 9	chr19	-	55117933	55227928
12871784	4.93	30.4844	5.44	43.4113	0.24	0.13	-1.42	0.0022	0.0173	NM_001082447; XM_005208098; XM_005208099; XM_005208102; XM_005208103; XM_010806217; ENSBTAT00000005626; BC133640	2017-09-11	septin 11	chr6	+	93528980	93628593
12818470	1.51	2.8481	1.73	3.31728	0.09	0.13	-1.16	0.0428	0.1454	NM_001098143; XM_010819138; ENSBTAT00000021722; BC140643	2017-09-12	septin 12	chr25	-	3856225	3886874
12817258	0.9	1.86607	0.94	1.91853	0.06	0.13	-1.03	0.4866	0.7021	NM_001102087; XM_005224911; XM_005224912; XM_010819420; ENSBTAT00000012280; BC149885	2017-09-14	septin 14	chr25	-	27838686	27870033
12841152	9.21	592.224	9.06	533.742	0.16	0.06	1.11	0.1214	0.3016	BC102886; BT021503	2017-09-15	15 kDa selenoprotein	chr3	+	57292922	57328211
12713191	0.39	1.31039	0.22	1.16473	0.15	0.12	1.12	0.3715	0.6069	ENSBTAT00000056823; NM_001167660; GU064907	20ALPHA-HSD	placental and ovary 20alpha hydroxysteroid dehydrogenase protein	chr13	+	44137261	44154583
12757564	3.98	15.7797	4.06	16.6795	0.26	0.07	-1.05	0.4684	0.6881	NM_001046243; ENSBTAT00000012837; BC105374	A1BG	alpha-1-B glycoprotein	chr18	-	65826616	65830778
12818826	1.11	2.15846	1.15	2.21914	0.04	0.15	-1.02	0.6804	0.8364	XM_003584071; XM_005197062; XM_005225372; XM_005225375; XM_010819759; XM_010825892; XM_010825893; XR_232784; ENSBTAT00000033157	A1CF; LOC101910152	APOBEC1 complementation factor; uncharacterized LOC101910152	chr26	+	8523899	8580388
12859375	8.46	352.139	10.37	1323.37	0.38	0.09	-3.75	1.76e-06	0.0002	NM_001109795; XM_005207056; ENSBTAT00000006167; BC153840; JQ736649; JQ736668; JQ736670; JQ918150	A2M	alpha-2-macroglobulin	chr5	+	101298127	101346611
12866254	1.59	3.01049	1.57	2.96905	0.15	0.08	1.02	0.3819	0.6158	NM_001191301; XM_005207059; XM_010805531; XM_010805532; XM_010805533; ENSBTAT00000037825	A2ML1	alpha-2-macroglobulin-like 1	chr5	-	101495664	101545688
12868685	7.35	163.144	7.23	150.123	0.39	0.22	1.09	0.1368	0.3257	XM_005207455; XM_010827994; ENSBTAT00000037673	A4GALT	alpha 1,4-galactosyltransferase	chr5	-	114071008	114094795
12682144	1.38	2.60268	1.3	2.46229	0.16	0.22	1.06	0.2055	0.4234	NM_001192784; XM_005201887; ENSBTAT00000001899	A4GNT	alpha-1,4-N-acetylglucosaminyltransferase	chr1	+	132063622	132068263
12858180	3.94	15.3482	4	16	0.07	0.12	-1.04	0.5907	0.7766	NM_001075269; XM_005206144; ENSBTAT00000026878; BC120418	AAAS	achalasia, adrenocortical insufficiency, alacrimia	chr5	+	26862074	26878095
12745778	6.68	102.537	6.66	101.125	0.15	0.21	1.01	0.8786	0.9458	NM_001163929; XM_010813885; XM_010813886; ENSBTAT00000007459; BT029861	AACS	acetoacetyl-CoA synthetase	chr17	-	52974078	53027510
12684939	0.43	1.34723	0.36	1.28343	0.09	0.19	1.04	0.5847	0.7718	NM_001075791; ENSBTAT00000015373; BC120261	AADAC	arylacetamide deacetylase (esterase)	chr1	-	116974385	116990798
12685330	0.55	1.46409	0.65	1.56917	0.2	0.11	-1.07	0.8008	0.9054	XM_001790331; XM_002685010; ENSBTAT00000017800	AADACL2	arylacetamide deacetylase-like 2	chr1	-	117142489	117168367
12740069	1.67	3.18215	1.59	3.01049	0.21	0.07	1.06	0.3651	0.6001	XM_002694149; XM_005199905; XM_005217222; XM_005217224; XM_010799596; XM_010799597; XM_010799598; XM_010799599; XM_010799600; XM_010813473; XM_010813474; XM_010813475; XM_010813476; XM_010813477; XM_010813478; XM_010813479; XM_609088; ENSBTAT00000020432	AADACL3	arylacetamide deacetylase-like 3	chr16	-	56236387	56243596
12893194	6.34	81.0084	5.04	32.8996	0.52	0.28	2.47	0.0023	0.0178	NM_001015551; XM_005209790; BC109974; BT020844; BT020886	AADAT	aminoadipate aminotransferase	chr8	-	1792852	1816770
12895413	5.72	52.7098	5.97	62.6829	0.23	0.22	-1.19	0.1851	0.396	NM_001076436; XM_005210408; XM_005210409; ENSBTAT00000027653; BC118425	AAED1	AhpC/TSA antioxidant enzyme domain containing 1	chr8	-	84801816	84817817
12694035	6.69	103.25	6.27	77.1717	0.17	0.1	1.34	0.0057	0.0331	NM_001098896; XM_005211277; XM_005211278; XM_010808893; ENSBTAT00000055091	AAGAB	alpha- and gamma-adaptin binding protein	chr10	-	13992197	14074945
12706700	7.65	200.854	7.06	133.436	0.21	0.1	1.51	0.0004	0.0052	XM_002691441; XM_005193927; XM_005212906; XM_010810142; XM_010810143; XM_010810144; XM_010810145; XM_010810146; XM_010810147; XM_010810148; XM_010810149; XM_010810150; XM_010810151; XM_010810152; XM_010810153; XM_010810154; XM_010810155; XM_010816667; XM_010816669; XM_010816670; XM_010816675; XM_010816677; XM_010816678; XM_010816679; XM_010816681; XM_010816682; XM_010816688; XM_010816689; XM_0108…	AAK1	AP2 associated kinase 1	chr11	-	67802267	67965108
12834440	5.61	48.8403	5.78	54.9482	0.12	0.15	-1.13	0.2471	0.4752	NM_001037473; XM_005226708; XM_010820831; XM_010820833; ENSBTAT00000022993; BC108191	AAMDC	adipogenesis associated, Mth938 domain containing	chr29	-	18250501	18284060
12784506	6.14	70.5219	6.18	72.5046	0.34	0.06	-1.03	0.2094	0.4291	NM_001076995; XM_005202870; XM_010800295; ENSBTAT00000005126; BC102815	AAMP; LOC790669	angio-associated, migratory cell protein; angio-associated migratory cell protein-like	chr2	-	107015359	107020262
12767233	1.05	2.07053	0.83	1.77769	0.31	0.16	1.16	0.3902	0.6229	ENSBTAT00000019543; NM_177509; AD000742	AANAT	aralkylamine N-acetyltransferase	chr19	-	55917031	55918872
12716173	3.75	13.4543	3.86	14.5203	0.17	0.15	-1.08	0.1374	0.3267	NM_001034587; XM_005214765; XM_005214766; ENSBTAT00000002156; ENSBTAT00000056876; BC123712; BT021814	AAR2	AAR2 splicing factor homolog (S. cerevisiae)	chr13	+	66018136	66038296
12726059	1.58	2.9897	1.47	2.77022	0.03	0.09	1.08	0.2573	0.4868	XM_002692763; XM_868152; ENSBTAT00000046488; ENSBTAT00000065635	AARD	alanine and arginine rich domain containing protein	chr14	-	49497513	49504245
12748842	3.1	8.57419	3.01	8.05564	0.22	0.11	1.06	0.7846	0.8963	XM_010814304	AARS	alanyl-tRNA synthetase	chr18	+	1791369	1802508
12750986	6.44	86.8227	6.74	106.891	0.31	0.11	-1.23	0.107	0.2776	NM_001101075; XM_005218341; XM_005218342; XM_005218343; XM_010814303; XM_010814304; ENSBTAT00000026393; BC148083	AARS	alanyl-tRNA synthetase	chr18	+	1829597	1850873
12804316	4.01	16.1113	3.91	15.0324	0.38	0.17	1.07	0.6789	0.8357	NM_001191211; ENSBTAT00000018232	AARS2	alanyl-tRNA synthetase 2, mitochondrial	chr23	-	17609034	17676797
12766503	4.37	20.6776	4.36	20.5348	0.09	0.05	1.01	0.9863	0.9952	NM_001038073; NM_001105482; XM_005220658; XM_010816205; XM_010816206; XM_010816207; XM_010816208; XM_010816209; XM_010816210; XM_010816211; XM_010816212; ENSBTAT00000030485; ENSBTAT00000030486; ENSBTAT00000061242; BC109537; BC122671	AARSD1	alanyl-tRNA synthetase domain containing 1	chr19	-	43635373	43653182
12876027	3.6	12.1257	2.93	7.6211	0.23	0.2	1.59	0.0004	0.0056	XM_001250588; XM_002688264; XM_005198635; XM_005207996; XM_010797925; XM_010797926; XM_010797927; XM_010806146; XM_010806147; XM_010806148; ENSBTAT00000027426	AASDH	aminoadipate-semialdehyde dehydrogenase	chr6	-	73409452	73438133
12732310	1.54	2.90795	1.43	2.69447	0.36	0.46	1.09	0.5607	0.7555	NM_001206477; ENSBTAT00000040234	AASDHPPT	aminoadipate-semialdehyde dehydrogenase-phosphopantetheinyl transferase	chr15	-	1775348	1802223
12854565	5.54	46.5271	6.22	74.5429	0.19	0.04	-1.6	0.0001	0.0028	NM_001109797; ENSBTAT00000016090; BC153851	AASS	aminoadipate-semialdehyde synthase	chr4	-	87301469	87373279
12765962	4.97	31.3414	4.4	21.1121	0.15	0.13	1.48	0.0004	0.0058	XM_001252957; XM_002695618; XM_005192859; XM_005220045; XM_580955; ENSBTAT00000029234	AATF; LOC504783	apoptosis antagonizing transcription factor; protein AATF-like	chr19	+	13623179	13731212
12762842	3.08	8.45614	3.11	8.63383	0.11	0.12	-1.02	0.7341	0.8678	XM_005195820; XM_005195821; XM_010816497; XM_010824284; XM_588863; ENSBTAT00000025356	AATK	apoptosis-associated tyrosine kinase	chr19	+	52177578	52197442
12811288	4.1	17.1484	3.75	13.4543	0.23	0.54	1.28	0.7022	0.8504	NM_001081581; ENSBTAT00000005280; BC133277	ABAT	4-aminobutyrate aminotransferase	chr25	+	7647453	7686224
12811892	4.01	16.1113	3.69	12.9063	0.17	0.54	1.25	0.5166	0.7242	NM_001081581; ENSBTAT00000005280; BC133277	ABAT	4-aminobutyrate aminotransferase	chr25	+	7647414	7689266
12894704	7.32	159.786	6.66	101.125	0.37	0.38	1.57	0.0083	0.0438	NM_001024693; XM_010808222; XM_010808223; XM_010808224; XM_010822539; ENSBTAT00000027538; DQ059505	ABCA1; LOC101909464	ATP-binding cassette, sub-family A (ABC1), member 1; ATP-binding cassette sub-family A member 1-like	chr8	-	96274035	96390357
12761572	1.88	3.68075	2.57	5.93809	0.11	0.18	-1.61	0.0002	0.0034	XM_001789465; XM_002696224; XM_005195897; XM_005221367; XM_010816660; XM_010824362; ENSBTAT00000040376	ABCA10	ATP-binding cassette, sub-family A (ABC1), member 10	chr19	+	61950790	62008057
12782280	1.16	2.23457	1.06	2.08493	0.14	0.08	1.07	0.3915	0.6239	NM_001191294; XM_010802291; ENSBTAT00000004518	ABCA12	ATP-binding cassette, sub-family A (ABC1), member 12	chr2	-	103520024	103720887
12852712	2.47	5.54044	2.35	5.09824	0.14	0.19	1.09	0.4247	0.6531	XM_002686635; XM_010827206; ENSBTAT00000034269; ENSBTAT00000061018	ABCA13	ATP-binding cassette, sub-family A (ABC1), member 13	chr4	-	7097794	7195673
12854632	1.52	2.86791	1.48	2.78949	0.16	0.04	1.03	0.9968	0.9988	XM_010803970; XM_010827206; ENSBTAT00000034269; ENSBTAT00000061018	ABCA13	ATP-binding cassette, sub-family A (ABC1), member 13	chr4	-	7224666	7487051
12698154	4.11	17.2677	4.27	19.2929	0.13	0.14	-1.12	0.1858	0.3972	XM_003584982; XM_010810649; ENSBTAT00000063417; ENSBTAT00000065373	ABCA2	ATP-binding cassette, sub-family A (ABC1), member 2	chr11	+	106207962	106222959
12815621	4.05	16.5642	3.84	14.3204	0.1	0.14	1.16	0.0504	0.1634	NM_001113746; XM_005224397; XM_010819068; XM_010819069; ENSBTAT00000019840	ABCA3	ATP-binding cassette, sub-family A (ABC1), member 3	chr25	-	1796660	1828217
12835903	1.76	3.38698	1.85	3.605	0.09	0.19	-1.06	0.4898	0.7042	NM_174221; XM_010803292; XM_010803293; XM_010826922; ENSBTAT00000023982; U90126	ABCA4; LOC104976872	ATP-binding cassette, sub-family A (ABC1), member 4; retinal-specific ATP-binding cassette transporter-like	chr3	+	49541295	49686388
12762618	4.72	26.3549	4.97	31.3414	0.39	0.15	-1.19	0.1215	0.3018	XM_005195895; XM_005195896; XM_005221346; XM_005221347; XM_010816652; XM_010824361; XR_813567; XR_819578; ENSBTAT00000003563	ABCA5	ATP-binding cassette, sub-family A (ABC1), member 5	chr19	+	61873253	61927817
12764677	3.21	9.25351	4.43	21.5557	0.61	0.17	-2.33	0.0039	0.0254	XM_002696225; XM_010816661; XM_010824363; XM_010824364; XM_617513; ENSBTAT00000009089	ABCA6	ATP-binding cassette, sub-family A (ABC1), member 6	chr19	+	62027821	62093939
12878719	4.4	21.1121	3.55	11.7127	0.22	0.51	1.8	0.0022	0.0174	NM_001205705; XM_010807229; XM_010807230; XM_010807231; XM_010807232; XM_010807233; XM_010807234; XM_010807235; XM_010807236; XR_807814; XR_807815; XR_807817; ENSBTAT00000020083	ABCA7	ATP-binding cassette, sub-family A (ABC1), member 7	chr7	+	45165707	45182218
12761440	3	8	4.21	18.507	0.57	0.26	-2.32	0.0011	0.0108	NM_001101837; XM_005221348; XM_005221349; XM_005221351; XM_005221352; XM_010816654; ENSBTAT00000009067; BC150132	ABCA9	ATP-binding cassette, sub-family A (ABC1), member 9	chr19	+	62099290	62151590
12848919	7.87	233.941	8.22	298.172	0.24	0.42	-1.27	0.3436	0.5799	XM_010799768; XM_010799769; XM_010804127; XM_010804128; XM_590317; XR_802915; XR_806022; ENSBTAT00000020806; XM_010827241; XM_010827232; XM_010827233; XM_010827234; XM_010827236; XM_010827237; XM_010827238; XM_010827239; XM_010827240; XM_010827242; XR_823186	ABCB1; LOC100296627	ATP-binding cassette, sub-family B (MDR/TAP), member 1; multidrug resistance protein 1	chr4	+	32966206	33095480
12829024	4.09	17.0299	4.49	22.4711	0.21	0.34	-1.32	0.0915	0.25	XM_001256448; XM_002698768; ENSBTAT00000022677	ABCB10	ATP-binding cassette, sub-family B (MDR/TAP), member 10	chr28	-	492288	525266
12777512	1.86	3.63008	1.5	2.82843	0.15	0.18	1.28	0.0065	0.0366	NM_001192703; XM_005202338; XM_010801900; XM_010801901; XM_010801902; XM_010801903; ENSBTAT00000046707	ABCB11	ATP-binding cassette, sub-family B (MDR/TAP), member 11	chr2	+	27176814	27258734
12848740	1.11	2.15846	0.95	1.93187	0.24	0.2	1.12	0.1524	0.3496	XM_003582070; XM_005205302; XM_005205303; XM_005205304; XM_005205305; XM_010804129; XM_010804130; XM_010804131; XM_010804132; XM_010827243; XM_010827245; XM_010827246; XM_010827247; XM_010827248; XM_010827249; XM_010827250; ENSBTAT00000007432; XM_003584756	ABCB4	ATP-binding cassette, sub-family B (MDR/TAP), member 4	chr4	+	33120273	33194001
12851317	0.87	1.82766	0.78	1.71713	0.19	0.15	1.07	0.645	0.8132	XM_001787871; XM_002686705; XM_005199098; ENSBTAT00000031698	ABCB5; LOC101908431	ATP-binding cassette, sub-family B (MDR/TAP), member 5; ATP-binding cassette sub-family B member 5-like	chr4	+	29456588	29575557
12784569	6.05	66.257	6.24	75.5835	0.12	0.13	-1.14	0.3602	0.5956	NM_001098156; XR_233693; ENSBTAT00000027459; BC140637	ABCB6	ATP-binding cassette, sub-family B (MDR/TAP), member 6 (Langereis blood group)	chr2	-	107884170	107891799
12904893	5.06	33.3589	4.66	25.2813	0.24	0.13	1.32	0.0056	0.0328	NM_001192783; XM_005227962; XM_010821824; ENSBTAT00000014650	ABCB7	ATP-binding cassette, sub-family B (MDR/TAP), member 7	chrX	+	81008166	81167688
12849983	5.64	49.8665	5.17	36.0019	0.24	0.22	1.38	0.0131	0.0608	XM_010804552; ENSBTAT00000043827; ENSBTAT00000064324; BC146076; BT025378	ABCB8	ATP-binding cassette, sub-family B (MDR/TAP), member 8	chr4	+	114404772	114422140
12743398	2.86	7.26015	2.74	6.6807	0.22	0.05	1.08	0.4212	0.6505	NM_001191355; XM_005217863; XM_010813945; XM_010813946; XM_010813947; ENSBTAT00000011137	ABCB9	ATP-binding cassette, sub-family B (MDR/TAP), member 9	chr17	+	54827286	54851000
12811348	4.57	23.7524	4.94	30.6965	0.31	0.26	-1.29	0.1152	0.2916	NM_174223; ENSBTAT00000028094; AB082124	ABCC1	ATP-binding cassette, sub-family C (CFTR/MRP), member 1	chr25	+	14469280	14570639
12801498	3.11	8.63383	3.02	8.11168	0.12	0.1	1.06	0.4257	0.6536	XM_002697300; XM_010799078; XM_010799095; XM_010818266; XM_010818267; XM_585169; XR_802325; XR_814801; ENSBTAT00000007685	ABCC10	ATP-binding cassette, sub-family C (CFTR/MRP), member 10	chr23	+	16961370	16981880
12755375	1.91	3.75809	1.51	2.8481	0.28	0.18	1.32	0.0843	0.236	XM_005192695; XM_010814723; XM_010826723; XM_010826713	ABCC11; LOC101909150	ATP-binding cassette, sub-family C (CFTR/MRP), member 11; ATP-binding cassette sub-family C member 11-like	chr18	-	16654447	16732300
12819933	1.49	2.80889	1.45	2.73208	0.14	0.07	1.03	0.953	0.9803	XM_010820020; XM_599177; ENSBTAT00000047274	ABCC2	ATP-binding cassette, sub-family C (CFTR/MRP), member 2	chr26	+	20613538	20684094
12771616	2.92	7.56846	3.57	11.8762	0.33	0.11	-1.57	0.0013	0.0118	NM_001192756; XM_005220581; XM_005220582; XM_005220583; XM_010816147; XM_010816148; ENSBTAT00000026744	ABCC3	ATP-binding cassette, sub-family C (CFTR/MRP), member 3	chr19	-	36676547	36724513
12679945	3.9	14.9285	3.71	13.0864	0.29	0.17	1.15	0.1551	0.3537	NM_001077907; XM_005201585; XM_005201586; XM_005201587; XM_005201588; XM_010801294; XM_010801296; ENSBTAT00000032142; BC116067	ABCC5	ATP-binding cassette, sub-family C (CFTR/MRP), member 5	chr1	+	83736248	83764148
12815073	2.27	4.82323	2.05	4.14106	0.09	0.11	1.16	0.0534	0.1706	NM_001276370; XM_005224680; XM_005224681; XR_815369; ENSBTAT00000050284; ENSBTAT00000063479	ABCC6	ATP-binding cassette, sub-family C (CFTR/MRP), member 6	chr25	-	14577130	14643302
12729458	1.68	3.20428	1.51	2.8481	0.15	0.2	1.13	0.237	0.4628	NM_001205610; XM_005216038; XM_005216040; XM_005216041; XM_010812502; ENSBTAT00000046676	ABCC8	ATP-binding cassette, sub-family C (CFTR/MRP), member 8	chr15	+	35567687	35646483
12856505	4.09	17.0299	4.25	19.0273	0.61	0.35	-1.11	0.2679	0.4991	XM_002687737; XM_005198388; XM_005198389; XM_005198390; XM_005198391; XM_005206963; XM_005206964; XM_005206965; XM_005206966; XM_010805439; XM_010827846; XM_010827847; ENSBTAT00000043069	ABCC9	ATP-binding cassette, sub-family C (CFTR/MRP), member 9	chr5	+	88677586	88831485
12904075	4.99	31.779	4.17	18.0009	0.2	0.27	1.76	0.0002	0.0031	NM_001046190; XM_010821602; ENSBTAT00000027382; BC105508	ABCD1; LOC104976346	ATP-binding cassette, sub-family D (ALD), member 1; basic proline-rich protein-like	chrX	+	39869943	39885759
12860464	0.55	1.46409	0.52	1.43396	0.13	0.1	1.02	0.7464	0.8755	NM_001099037; BC146198	ABCD2	ATP-binding cassette, sub-family D (ALD), member 2	chr5	+	41696372	41699187
12845552	7.04	131.599	6.51	91.1392	0.17	0.1	1.45	0.0007	0.0078	NM_001105396; ENSBTAT00000033539; BC153236	ABCD3	ATP-binding cassette, sub-family D (ALD), member 3	chr3	-	49136317	49225714
12695697	4.61	24.4201	5.4	42.2243	0.42	0.14	-1.73	0.003	0.0213	NM_001015636; ENSBTAT00000019482; BT020935	ABCD4	ATP-binding cassette, sub-family D (ALD), member 4	chr10	-	86023730	86039767
12746636	6.36	82.1393	6.09	68.1197	0.12	0.06	1.21	0.0073	0.04	NM_001083685; XM_005217499; ENSBTAT00000048747; BC134545	ABCE1	ATP-binding cassette, sub-family E (OABP), member 1	chr17	-	13333861	13364710
12854026	5.96	62.2499	6.19	73.0089	0.32	0.07	-1.17	0.3386	0.5757	NM_001046136; XM_005205832; ENSBTAT00000000799; BC105443; BT025348	ABCF2	ATP-binding cassette, sub-family F (GCN20), member 2	chr4	-	114587369	114602056
12685501	5.86	58.0812	4.95	30.91	0.23	0.08	1.88	7.37e-05	0.0019	NM_001083457; ENSBTAT00000009087; BC114751	ABCF3	ATP-binding cassette, sub-family F (GCN20), member 3	chr1	-	83573149	83580993
12679704	2.73	6.63456	3.23	9.38268	0.24	0.24	-1.41	0.0056	0.0326	NM_001205528; XM_005201999; ENSBTAT00000028342	ABCG1	ATP-binding cassette, sub-family G (WHITE), member 1	chr1	+	143990494	144053577
12871807	4.61	24.4201	5.26	38.3193	0.2	0.14	-1.56	0.0001	0.0029	NM_001037478; XM_005207794; XM_005207795; XM_005207796; XM_005207797; XM_010806033; XM_010806034; XM_010806035; XR_803437; ENSBTAT00000023552; ENSBTAT00000055044; BC108097; BT030709; EU570105	ABCG2; LOC104970416	ATP-binding cassette, sub-family G (WHITE), member 2 (Junior blood group); uncharacterized LOC104970416	chr6	+	37959536	38030585
12727311	1.52	2.86791	1.52	2.86791	0.16	0.27	1	0.8474	0.9293	NM_001105343; XM_005215928; XM_010812435; XM_010812436; XM_010812437; XM_010812438; XM_010812439; XM_010812440; ENSBTAT00000015667; BC153242	ABCG4	ATP-binding cassette, sub-family G (WHITE), member 4	chr15	+	30257754	30272205
12705851	1.31	2.47942	1.27	2.41162	0.14	0.22	1.03	0.8748	0.9441	NM_001024547; XR_807901; ENSBTAT00000021768; DQ001133	ABCG5; LOC104972846	ATP-binding cassette, sub-family G (WHITE), member 5; uncharacterized LOC104972846	chr11	-	26124239	26156411
12699429	1.51	2.8481	1.24	2.36199	0.18	0.14	1.2	0.1354	0.3235	NM_001024663; XM_005212594; XR_809639; ENSBTAT00000021770; DQ001134	ABCG8	ATP-binding cassette, sub-family G (WHITE), member 8	chr11	+	26156648	26174650
12705205	2.29	4.89056	2.13	4.37717	0.19	0.21	1.12	0.1223	0.3031	NM_001035094; XM_005212962; ENSBTAT00000009303; BC102483	ABHD1	abhydrolase domain containing 1	chr11	-	72497319	72504277
12680508	4.74	26.7228	3.95	15.455	0.15	0.17	1.73	6.67e-05	0.0017	NM_001015606; ENSBTAT00000006038; BC112739; BT020941	ABHD10	abhydrolase domain containing 10	chr1	+	57156326	57169464
12812150	6.48	89.2636	6.16	71.5064	0.1	0.22	1.25	0.078	0.2229	NM_001034372; XM_010819515; XM_010819516; ENSBTAT00000013668; BC103078	ABHD11	abhydrolase domain containing 11	chr25	+	34041448	34043850
12721150	8.09	272.479	6.63	99.0442	0.31	0.15	2.75	8.21e-06	0.0006	NM_001078116; XM_010811290; XM_010811291; XM_010811292; XM_010811293; XM_010811294; XM_010811295; XM_010811296; XM_010811297; XM_010811298; XM_010811299; XM_010811300; XM_010811301; XM_010811302; XM_010811303; ENSBTAT00000001863; BC123534	ABHD12	abhydrolase domain containing 12	chr13	-	43187469	43240717
12717868	2.81	7.01285	2.56	5.89708	0.28	0.04	1.18	0.2203	0.4426	XM_002701063; XM_005194340; XM_005194341; XM_005194342; XM_005194343; XM_010811290; XM_010811291; XM_010811292; XM_010811293; XM_010811294; XM_010811295; XM_010811296; XM_010811297; XM_010811298; XM_010811299; XM_010811300; XM_010811301; XM_010811302; XM_010822496; XM_010822497; XM_010822498; XM_010822499; XM_010822500; XM_010822501; XM_010822502; XM_010822503; XM_010822504; XM_010822505; XM_0108…	ABHD12; LOC104976445	abhydrolase domain containing 12; uncharacterized LOC104976445	chr13	-	43244944	43253313
12687596	4.61	24.4201	1.56	2.94854	0.44	0.8	8.28	1.53e-05	0.0008	XM_001788344; XM_002690867; XM_005193651; XM_005211739; XM_010809293; XM_010811691; ENSBTAT00000061312	ABHD12B	abhydrolase domain containing 12B	chr10	+	43777879	43799657
12709658	4.16	17.8766	4.17	18.0009	0.32	0.16	-1	0.4923	0.7064	ENSBTAT00000003149	ABHD13	abhydrolase domain containing 13	chr12	+	87630477	87631579
12799079	5.44	43.4113	6.76	108.383	0.29	0.12	-2.49	1.13e-05	0.0007	XM_002697067; XM_005196468; XM_005222999; XM_593087; ENSBTAT00000024787; ENSBTAT00000055077; BC149357	ABHD14A; ACY1	abhydrolase domain containing 14A; aminoacylase 1	chr22	-	49509230	49517189
12796946	5.83	56.8859	6.45	87.4266	0.2	0.04	-1.54	0.0014	0.013	NM_001105441; XM_005222924; ENSBTAT00000024782; BC149237	ABHD14B	abhydrolase domain containing 14B	chr22	+	49516824	49520470
12801810	5.73	53.0765	5.73	53.0765	0.12	0.1	1	0.9698	0.9881	NM_001075605; ENSBTAT00000000755; BC149882; BT025421	ABHD16A	abhydrolase domain containing 16A	chr23	+	27423438	27435718
12719381	2.94	7.67411	2.88	7.3615	0.13	0.15	1.04	0.6638	0.8257	NM_001038541; ENSBTAT00000045249; BC109991	ABHD16B	abhydrolase domain containing 16B	chr13	-	54428989	54430673
12887697	5.4	42.2243	5.89	59.3016	0.1	0.03	-1.41	0.0004	0.0054	NM_001046536; ENSBTAT00000035463; BC113352	ABHD17A	abhydrolase domain containing 17A	chr7	-	45808714	45816928
12895661	5.51	45.5696	5.76	54.1917	0.23	0.07	-1.19	0.0998	0.2646	NM_001101278; XM_005210032; ENSBTAT00000008957; BC151543	ABHD17B	abhydrolase domain containing 17B	chr8	-	48407600	48455649
12790233	5.41	42.5179	5.33	40.2244	0.41	0.18	1.06	0.6798	0.8358	NM_001099014; ENSBTAT00000046785; BC142452	ABHD17C	abhydrolase domain containing 17C	chr21	+	27054892	27108983
12789601	9.54	744.434	6.71	104.691	0.43	0.13	7.13	1.19e-07	7.03e-05	NM_001015549; XM_010816948; ENSBTAT00000026579; BC146116; BT020727	ABHD2	abhydrolase domain containing 2	chr21	+	20998719	21106763
12808543	4.87	29.2426	4.96	31.125	0.41	0.15	-1.06	0.2236	0.4467	NM_001076187; BC120421	ABHD3	abhydrolase domain containing 3	chr24	+	34929142	34978003
12694383	3.94	15.3482	4.65	25.1067	0.15	0.18	-1.63	0.0003	0.0044	NM_001034368; ENSBTAT00000022154; BC114030; BT020710; BT029880	ABHD4	abhydrolase domain containing 4	chr10	-	22044239	22056394
12796474	4.4	21.1121	3.78	13.737	0.31	0.07	1.54	0.0004	0.0052	NM_001076063; XM_005222502; XM_005222503; XM_010817503; ENSBTAT00000030667; BC120233; JX446395; KF539976	ABHD5	abhydrolase domain containing 5	chr22	+	14451242	14492710
12798391	8.2	294.067	7.86	232.325	0.39	0.75	1.26	0.1535	0.3511	NM_001075196; XM_005222730; XM_005222732; XM_005222733; XM_010817683; ENSBTAT00000022100; BC116144	ABHD6	abhydrolase domain containing 6	chr22	-	43569314	43617625
12882130	5.77	54.5686	5.19	36.5044	0.47	0.28	1.5	0.0309	0.1145	NM_001078123; ENSBTAT00000036501; BC118251	ABHD8	abhydrolase domain containing 8	chr7	+	5744757	5751714
12716791	6.21	74.028	6.8	111.43	0.15	0.02	-1.5	0.0005	0.0063	NM_001076241; XM_005214261; XM_005214262; XM_005214263; XM_005214264; XM_005214265; XM_005214266; XM_005214267; XM_005214268; XM_005214269; XM_005214270; XM_005214271; XM_005214272; ENSBTAT00000039490; BC119969	ABI1	abl-interactor 1	chr13	+	18094999	18177777
12778323	5.03	32.6724	4.94	30.6965	0.23	0.07	1.07	0.3371	0.5739	NM_001101171; XM_005202634; XM_005202635; XM_005202637; XM_005202641; XM_005202642; XM_010802184; XM_010802185; XM_010802186; XM_010802187; ENSBTAT00000014635; BC151295	ABI2	abl-interactor 2	chr2	+	91960475	92057923
12771376	2.62	6.1475	2.92	7.56846	0.3	0.13	-1.24	0.1293	0.3142	NM_001083454; ENSBTAT00000000036; BC114719	ABI3	ABI family, member 3	chr19	-	37985585	37994816
12686145	4.09	17.0299	5.98	63.1189	1.17	0.59	-3.71	0.002	0.0161	XM_010801030; XM_010801031; XM_010801032; XM_010801033; XM_010801034; XM_010801035; XM_010801036; XM_010801037; XM_010801038; XM_010801039; XM_010801040; XM_010801041; XM_010801042; XM_010801043; XM_010801044; XM_010801045; XM_010801046; XM_010801047; XM_010801048; XM_010801049; XM_010801050; XM_010801051; XM_010801052; XM_010801053; XM_010801054; XM_010801055; XM_010801056; XM_010801057; XM_0108…	ABI3BP	ABI family, member 3 (NESH) binding protein	chr1	-	45667461	45822623
12702351	6.48	89.2636	6.61	97.6806	0.2	0.08	-1.09	0.339	0.5759	NM_001206860; ENSBTAT00000023920	ABL1	ABL proto-oncogene 1, non-receptor tyrosine kinase	chr11	+	101011169	101151549
12739306	5.58	47.8352	5.84	57.2816	0.12	0.19	-1.2	0.054	0.1719	NM_001143855; XM_005217064; XM_005217065; XM_005217066; XM_005217067; XM_005217068; XM_005217069; XM_010813333; ENSBTAT00000020006	ABL2	ABL proto-oncogene 2, non-receptor tyrosine kinase	chr16	-	61897894	61993174
12821658	8	256	6.35	81.5719	0.11	0.35	3.13	1.56e-06	0.0002	XM_010820074; XM_010825982; BC150104	ABLIM1	actin binding LIM protein 1	chr26	-	35197851	35385816
12875914	2.19	4.56305	2.29	4.89056	0.16	0.12	-1.07	0.4585	0.6806	XM_010798038; XM_010798039; XM_010798040; XM_010798041; XM_010798042; XM_010798043; XM_010798044; XM_010798045; XM_010798046; XM_010798047; XM_010798048; XM_010798049; XM_010798050; XM_010798051; XM_010798052; XM_010798053; XM_010806412; XM_010806413; XM_010806414; XM_010806415; XM_010806416; XM_010806417; XM_010806418; XM_010806419; XM_010806420; XM_010806421; XM_010806422; XM_010806423; XM_0108…	ABLIM2	actin binding LIM protein family, member 2	chr6	-	119107682	119218129
12881541	3.91	15.0324	5.36	41.0696	0.34	0.11	-2.73	5.36e-06	0.0005	NM_001099127; XM_005209614; XM_005209615; XM_005209616; XM_010807479; XM_010807480; XM_010807481; ENSBTAT00000006442; BC142519	ABLIM3	actin binding LIM protein family, member 3	chr7	+	62502507	62637900
12705807	1.95	3.86375	2.58	5.9794	0.16	0.24	-1.54	0.0052	0.0309	NM_001077926; XM_005194043; XM_005194044; XM_005194045; XM_005194046; XM_010819166; XM_010819169; ENSBTAT00000042758; BC126634	ABO	ABO blood group (transferase A, alpha 1-3-N-acetylgalactosaminyltransferase; transferase B, alpha 1-3-galactosyltransferase)	chr11	-	104231517	104270224
12760429	3.34	10.1261	3.21	9.25351	0.13	0.2	1.1	0.3271	0.5631	XM_005220104	ABR	active BCR-related	chr19	+	22240981	22242159
12763396	6.91	120.259	7.07	134.364	0.14	0.13	-1.12	0.0763	0.2193	NM_001046204; XM_005220104; XM_005220105; XM_005220106; XM_005220107; XM_010815828; XM_010815829; ENSBTAT00000011083; ENSBTAT00000035191; BC114145; BC148971	ABR	active BCR-related	chr19	+	22287405	22431566
12723311	1.48	2.78949	1.45	2.73208	0.17	0.15	1.02	0.6721	0.8315	NM_001192234; ENSBTAT00000024417	ABRA	actin-binding Rho activating protein	chr14	+	59974386	59985200
12896865	2.68	6.40856	3.53	11.5514	0.65	0.23	-1.8	0.0297	0.1111	NM_001166561; XM_005210986; ENSBTAT00000001895; BC103206	ABRACL	ABRA C-terminal like	chr9	+	77787555	77802596
12806493	4.11	17.2677	3.96	15.5625	0.29	0.19	1.1	0.9653	0.986	NM_001076152; XR_814895; ENSBTAT00000014277; BC118119	ABT1	activator of basal transcription 1	chr23	-	31278371	31281323
12798610	3.99	15.8895	4.11	17.2677	0.36	0.1	-1.09	0.5974	0.7816	NM_001083384; XM_005223164; XM_005223166; XM_005223168; XM_010817998; XM_010817999; XM_010818000; ENSBTAT00000024279; BC123851	ABTB1	ankyrin repeat and BTB (POZ) domain containing 1	chr22	-	60502719	60507367
12732552	4.54	23.2636	3.84	14.3204	0.17	0.07	1.63	8.77e-05	0.0021	XM_003583167; XM_003587004; ENSBTAT00000007781	ABTB2	ankyrin repeat and BTB (POZ) domain containing 2	chr15	-	65548291	65736092
12798684	4.89	29.6508	5.57	47.5048	0.49	0.46	-1.61	0.015	0.0673	NM_001034319; ENSBTAT00000024335; BC102927; EF576938	ACAA1	acetyl-CoA acyltransferase 1	chr22	-	11619694	11643912
12809854	7.78	219.793	6.6	97.0059	0.22	0.18	2.26	9.35e-06	0.0006	NM_001035342; XM_010818841; XM_010818842; ENSBTAT00000003716; BC102287; BT025480; EF583004	ACAA2	acetyl-CoA acyltransferase 2	chr24	-	49908124	49942827
12767240	6.22	74.5429	5.89	59.3016	0.26	0.15	1.26	0.0561	0.1769	NM_174224; XM_005219975; XM_005219976; XM_005219977; XM_005219978; XM_010815742; XM_010815743; XM_010815744; XM_010815746; ENSBTAT00000023364; FN185963	ACACA	acetyl-CoA carboxylase alpha	chr19	-	13752492	13996058
12746671	1.31	2.47942	1.41	2.65737	0.17	0.22	-1.07	0.887	0.9496	NM_001205333; XM_010813915; XM_010813916; XM_010813917; XM_010813918; XM_010813919; XM_010813920; ENSBTAT00000029560	ACACB	acetyl-CoA carboxylase beta	chr17	-	66102468	66216643
12742553	4.72	26.3549	4.54	23.2636	0.3	0.16	1.13	0.304	0.5396	NM_001192292; XM_010813901; XM_010813902; XM_010813903; XM_010813904; XM_010813905; XR_238115; ENSBTAT00000011801	ACAD10	acyl-CoA dehydrogenase family, member 10	chr17	+	57648597	57696347
12681108	5.14	35.261	4.56	23.5883	0.11	0.16	1.5	0.0005	0.0061	NM_001075893; ENSBTAT00000054042; BC120061; BT025418	ACAD11	acyl-CoA dehydrogenase family, member 11	chr1	+	137993897	138112991
12727623	5.19	36.5044	4.66	25.2813	0.17	0.15	1.44	0.0025	0.0188	NM_001075551; ENSBTAT00000017188; BC126750; DQ435444	ACAD8	acyl-CoA dehydrogenase family, member 8	chr15	+	84860912	84874717
12797125	3.59	12.042	3.62	12.295	0.37	0.25	-1.02	0.3545	0.5901	NM_001078076; ENSBTAT00000004205; ENSBTAT00000050397; BC105213; BT030493	ACAD9	acyl-CoA dehydrogenase family, member 9	chr22	+	59573116	59609269
12784162	5.79	55.3304	4.45	21.8566	0.81	0.03	2.52	0.0033	0.0226	NM_001076936; XM_010802269; ENSBTAT00000013988; BC123880	ACADL	acyl-CoA dehydrogenase, long chain	chr2	-	98416820	98456944
12843399	6.6	97.0059	7.58	191.341	0.73	0.1	-1.97	0.0182	0.0773	NM_001075235; XM_010803370; ENSBTAT00000033470; BC102989; EU009460	ACADM	acyl-CoA dehydrogenase, C-4 to C-12 straight chain	chr3	-	69344157	69382504
12742528	6.84	114.563	6.49	89.8845	0.14	0.16	1.28	0.0072	0.0395	NM_001034401; XM_005217789; ENSBTAT00000009844; BC103365	ACADS	acyl-CoA dehydrogenase, C-2 to C-3 short chain	chr17	+	65220605	65237484
12819085	8.17	288.015	7.62	196.72	0.1	0.14	1.46	0.0005	0.0059	NM_001017933; XM_005225840; ENSBTAT00000024017; BC122698; BT020635	ACADSB	acyl-CoA dehydrogenase, short/branched chain	chr26	+	43134421	43184345
12760926	6.88	117.784	6.53	92.4115	0.19	0.13	1.28	0.0642	0.1938	NM_174494; ENSBTAT00000003999; BC103104; BT030546; U30817	ACADVL	acyl-CoA dehydrogenase, very long chain	chr19	+	27568181	27573378
12788987	2.06	4.16986	1.96	3.89062	0.11	0.22	1.07	0.6151	0.794	NM_173981; XM_005221803; XM_005221805; XM_010816942; ENSBTAT00000021512; ENSBTAT00000021514; U76615	ACAN	aggrecan	chr21	+	20800158	20868837
12762270	2.39	5.24157	2.35	5.09824	0.24	0.14	1.02	0.4945	0.7082	NM_001103234; XM_005220204; XM_010815903; XM_010815904; ENSBTAT00000035087; BC142328	ACAP1	ArfGAP with coiled-coil, ankyrin repeat and PH domains 1	chr19	+	27673004	27684649
12679174	6.26	76.6386	6.04	65.7993	0.22	0.16	1.16	0.2309	0.4553	NM_001105337; ENSBTAT00000004381; ENSBTAT00000056261; BC118193	ACAP2	ArfGAP with coiled-coil, ankyrin repeat and PH domains 2	chr1	+	72758744	72872416
12739619	4.09	17.0299	4.24	18.8959	0.17	0.04	-1.11	0.3814	0.6155	NM_001083687; ENSBTAT00000013003; BC134639	ACAP3	ArfGAP with coiled-coil, ankyrin repeat and PH domains 3	chr16	-	52599945	52610516
12727508	7.8	222.861	7.29	156.498	0.17	0.08	1.42	0.0012	0.0111	NM_001046075; ENSBTAT00000017122; BC113328	ACAT1	acetyl-CoA acetyltransferase 1	chr15	+	17999932	18028987
12897137	9.83	910.175	9.37	661.685	0.12	0.12	1.37	0.0014	0.0129	NM_001075549; XM_010808728; ENSBTAT00000003660; BC118343; BT025437	ACAT2	acetyl-CoA acetyltransferase 2	chr9	+	97466440	97481902
12741456	7.21	148.056	7.32	159.786	0.01	0.11	-1.08	0.1221	0.3029	NM_001191183; ENSBTAT00000017450	ACBD3	acyl-CoA binding domain containing 3	chr16	-	29911424	29949907
12763426	3.41	10.6295	3.97	15.6707	0.34	0.1	-1.47	0.051	0.1648	NM_001046214; XM_010816347; XM_010816348; XM_010816349; XM_010816350; XM_010816351; XM_010816352; XM_010816353; XM_010816354; ENSBTAT00000007953; BC112885	ACBD4	acyl-CoA binding domain containing 4	chr19	+	45433968	45440556
12718194	6.96	124.5	5.95	61.8199	0.27	0.15	2.02	0.0001	0.0024	NM_181038; XM_005214155; XM_005214156; XM_005214157; ENSBTAT00000022964; ENSBTAT00000048178; M15888; S80107	ACBD5	acyl-CoA binding domain containing 5	chr13	-	18047209	18075547
12741323	3.59	12.042	3.61	12.2101	0.11	0.13	-1.01	0.9222	0.9666	NM_001083783; XM_010813364; XM_010813365; ENSBTAT00000063346; BC133362	ACBD6	acyl-CoA binding domain containing 6	chr16	-	62930460	63128053
12718810	2.2	4.59479	1.58	2.9897	0.72	0.15	1.54	0.0593	0.1838	NM_001113297; ENSBTAT00000003706; BC102899	ACBD7	acyl-CoA binding domain containing 7	chr13	-	29940116	29946543
12727061	3.27	9.64646	3.75	13.4543	0.26	0.19	-1.4	0.0145	0.0657	NM_001015526; XM_005216413; XM_005216414; XM_005216415; ENSBTAT00000044233; ENSBTAT00000063678; BT020948; BT026196	ACCS	1-aminocyclopropane-1-carboxylate synthase homolog (Arabidopsis)(non-functional)	chr15	+	75047569	75068529
12728428	2.18	4.53154	1.96	3.89062	0.13	0.06	1.16	0.0549	0.1743	XM_002693559; XM_601090; ENSBTAT00000015998	ACCSL	1-aminocyclopropane-1-carboxylate synthase homolog (Arabidopsis)(non-functional)-like	chr15	+	74976077	75044754
12756774	3.89	14.8254	4.14	17.6305	0.26	0.15	-1.19	0.0539	0.1717	XM_002694822; XM_010814663; XM_010814664; XM_010814665; XM_010814666; XM_010823605; XM_010823606; XM_010823607; XM_010823608; XM_587483; ENSBTAT00000025159; BC149587	ACD	adrenocortical dysplasia homolog (mouse)	chr18	-	35327417	35333906
12762454	2.76	6.77396	3.15	8.87656	0.3	0.13	-1.31	0.0259	0.1002	NM_001206668; ENSBTAT00000061106	ACE	angiotensin I converting enzyme	chr19	+	48447860	48468072
12903581	6.07	67.1819	7.6	194.012	0.8	0.11	-2.89	0.0015	0.013	NM_001024502; XM_005199880; XM_005199881; XM_005228428; XM_005228429; BC105340; BT021667	ACE2; LOC101908244	angiotensin I converting enzyme (peptidyl-dipeptidase A) 2; angiotensin-converting enzyme 2	chrX	+	135148996	135198063
12760378	2.09	4.25748	2	4	0.1	0.02	1.07	0.5911	0.7769	XM_002684460; XM_002696093; XM_005195781; XM_005195783; XM_005195785; XM_005220976; XM_005220978; XM_005220980; XM_010816433; XM_010824240; ENSBTAT00000054728	ACE3	angiotensin I converting enzyme (peptidyl-dipeptidase A) 3	chr19	+	48476532	48487625
12879327	1.07	2.09943	1.15	2.21914	0.09	0.07	-1.05	0.5532	0.7499	NM_001103254; XM_002706991; XM_010806924; XM_010806925; XM_010806926; ENSBTAT00000010648; BC149050	ACER1; LOC100336171	alkaline ceramidase 1; alkaline ceramidase 1-like	chr7	+	19329864	19353052
12895106	3.4	10.5561	3.96	15.5625	0.12	0.39	-1.48	0.053	0.1697	NM_001192775; XM_010807774; XM_010807775; XM_010807776; XM_010807777; ENSBTAT00000014354	ACER2	alkaline ceramidase 2	chr8	-	24830047	24856903
12729927	4.49	22.4711	4.18	18.1261	0.39	0.19	1.25	0.0838	0.235	NM_001102285; XM_005216317; ENSBTAT00000052101; BC151564	ACER3	alkaline ceramidase 3	chr15	+	57028596	57186215
12813833	2.92	7.56846	2.03	4.08405	0.49	0.22	1.85	0.0006	0.0067	NM_001076220; XM_005225194; XM_005225195; XM_010819588; XM_010819589; XM_010819590; XM_010819591; XM_010819592; XM_010819593; ENSBTAT00000001512; ENSBTAT00000001517; BC123898	ACHE	acetylcholinesterase (Yt blood group)	chr25	+	36300532	36305042
12690686	6.23	75.0614	5.66	50.5626	0.21	0.11	1.48	0.0036	0.024	XM_003582664; XM_003582665; XM_003582666; XM_003582668; XM_003586509; XM_003586510; XM_003586511; XM_003586513; XM_010809042; XM_010809043; XM_010810959; XM_010810961; ENSBTAT00000002488; ENSBTAT00000015372; BC114688; BC153284	ACIN1	apoptotic chromatin condensation inducer 1	chr10	+	21626432	21637361
12845740	1.87	3.65533	2.64	6.23332	0.34	0.17	-1.71	0.0007	0.0078	NM_001015634; ENSBTAT00000004179; BC142464; BT021079	ACKR1	atypical chemokine receptor 1 (Duffy blood group)	chr3	-	10647480	10648919
12795404	2.12	4.34694	1.86	3.63008	0.17	0.24	1.2	0.0829	0.2333	NM_001015581; XM_005222428; XM_005222429; XM_005222432; XM_010817449; XM_010817450; XM_010817603; ENSBTAT00000052411; BT021494; BT021720; BT021828	ACKR2; LOC101902248	atypical chemokine receptor 2; atypical chemokine receptor 2-like	chr22	+	15553531	15561007
12837477	4.71	26.1729	5.95	61.8199	0.65	0.29	-2.36	0.0008	0.0085	NM_001098381; ENSBTAT00000024512; BC134440	ACKR3	atypical chemokine receptor 3	chr3	+	116650278	116662502
12683334	0.85	1.8025	0.84	1.79005	0.03	0.11	1.01	0.4402	0.6662	NM_174265; ENSBTAT00000026082; BC142169; BT020654	ACKR4	atypical chemokine receptor 4	chr1	-	138069156	138071195
12769528	10.36	1314.23	10	1024	0.16	0.14	1.29	0.0132	0.061	NM_001037457; XM_005220713; XM_005220715; ENSBTAT00000022258; BC108138	ACLY	ATP citrate lyase	chr19	-	42691368	42735634
12781615	1.09	2.12874	1.03	2.04202	0.02	0.11	1.04	0.3593	0.5948	NM_001075694; XR_233606; ENSBTAT00000010575; BC122781	ACMSD	aminocarboxymuconate semialdehyde decarboxylase	chr2	-	62692759	62753692
12852404	3.4	10.5561	3.26	9.57983	0.11	0.34	1.1	0.9236	0.9674	NM_001080352; ENSBTAT00000021172; BC120424	ACN9	ACN9 homolog (S. cerevisiae)	chr4	+	14364655	14452243
12893532	6.57	95.0095	7.54	186.108	0.3	0.16	-1.96	0.0003	0.0047	NM_001075591; XM_005209852; XM_010807715; ENSBTAT00000000731; BC120006	ACO1	aconitase 1, soluble	chr8	-	11480114	11543046
12856789	7.91	240.518	7.35	163.144	0.24	0.16	1.47	0.0023	0.0175	NM_173977; ENSBTAT00000008431; BC102642	ACO2	aconitase 2, mitochondrial	chr5	+	113089139	113138185
12842373	3.17	9.00047	3.36	10.2674	0.14	0.19	-1.14	0.3169	0.5528	ENSBTAT00000061631	ACOT11	acyl-CoA thioesterase 11	chr3	-	92245738	92260852
12846204	1.95	3.86375	1.85	3.605	0.17	0.24	1.07	0.1424	0.3345	NM_001103275; ENSBTAT00000052686; ENSBTAT00000061631; BC150117	ACOT11	acyl-CoA thioesterase 11	chr3	-	92272944	92309036
12885926	1.91	3.75809	1.15	2.21914	0.44	0.12	1.69	0.0023	0.0175	NM_001192607; ENSBTAT00000014753	ACOT12	acyl-CoA thioesterase 12	chr7	-	83618466	83658727
12804884	7.74	213.783	7.44	173.645	0.12	0.2	1.23	0.0777	0.2222	NM_001101845; ENSBTAT00000021731; BC149695	ACOT13	acyl-CoA thioesterase 13	chr23	-	32835592	32849025
12688927	1.12	2.17347	1.22	2.32947	0.08	0.4	-1.07	0.8985	0.9545	NM_001101938; ENSBTAT00000002891; BC149741	ACOT2	acyl-CoA thioesterase 2	chr10	+	85358183	85365707
12692494	1.83	3.55537	1.86	3.63008	0.08	0.06	-1.02	0.5246	0.7305	XM_001253039; XM_002690999	ACOT2	acyl-CoA thioesterase 2	chr10	+	85407538	85420010
12688973	4.24	18.8959	4.01	16.1113	0.58	0.39	1.17	0.1418	0.3337	NM_001098941; XM_005211962; ENSBTAT00000003683	ACOT4	acyl-CoA thioesterase 4	chr10	+	85375286	85380535
12689577	1.31	2.47942	1.32	2.49666	0.18	0.05	-1.01	0.4141	0.6447	XM_002691001; XM_010809596; XM_010813099; XM_594692; ENSBTAT00000012909	ACOT6	acyl-CoA thioesterase 6	chr10	+	85444425	85449397
12735623	4.68	25.6342	4.64	24.9333	0.17	0.17	1.03	0.7368	0.8693	NM_001075682; XM_005217080; XM_005217081; XM_005217082; ENSBTAT00000028254; BC118301	ACOT7	acyl-CoA thioesterase 7	chr16	+	47827124	47934931
12714006	4.42	21.4068	4.5	22.6274	0.14	0.04	-1.06	0.1815	0.3914	NM_001075157; XM_005214519; XM_005214520; ENSBTAT00000027152; BC114814	ACOT8	acyl-CoA thioesterase 8	chr13	+	75327439	75339408
12904656	5.77	54.5686	5.67	50.9143	0.09	0.26	1.08	0.7572	0.8816	NM_001034560; ENSBTAT00000014953; BC104625; BT030514	ACOT9	acyl-CoA thioesterase 9	chrX	+	126510126	126539317
12763160	7.17	144.007	7.16	143.013	0.12	0.13	1	0.9748	0.9906	NM_001035289; ENSBTAT00000029362; BC102761	ACOX1	acyl-CoA oxidase 1, palmitoyl	chr19	+	56300362	56321420
12795679	4.76	27.0958	3.17	9.00047	0.22	0.25	3.01	1.74e-06	0.0002	NM_001102015; XM_005222807; XM_005222808; XM_005222809; XM_005222810; XM_010817711; XM_010817712; XM_010817713; XM_010817714; XM_010817715; XM_010817716; ENSBTAT00000005472; BC149571	ACOX2	acyl-CoA oxidase 2, branched chain	chr22	+	43379504	43410316
12703625	1.84	3.5801	1.8	3.4822	0.07	0.09	1.02	0.4957	0.7091	XM_002691158; XM_010809768; XM_010809769; XM_010809770; XM_010809771; XM_010814378; XM_010814379; XR_809579	ACOXL	acyl-CoA oxidase-like	chr11	-	1205159	1550384
12732900	4.96	31.125	5.11	34.5353	0.2	0.14	-1.11	0.355	0.5906	NM_001076058; XM_005216483; XM_005216484; XM_010812840; ENSBTAT00000027968; BC120138	ACP2	acid phosphatase 2, lysosomal	chr15	-	78309900	78317153
12885544	2.97	7.83536	5.34	40.5042	0.34	0.22	-5.16	1.64e-07	7.83e-05	NM_001256558; XM_005208749; ENSBTAT00000006339; JN635352	ACP5	acid phosphatase 5, tartrate resistant	chr7	-	17134327	17137917
12838545	5.16	35.7532	4.22	18.6357	0.25	0.17	1.92	8.54e-05	0.002	NM_001099373; ENSBTAT00000022675; BC146121	ACP6	acid phosphatase 6, lysophosphatidic	chr3	+	22064166	22085075
12683770	0.78	1.71713	0.68	1.60214	0.12	0.15	1.07	0.2502	0.4789	NM_001098866; XM_005201942; XM_010801603; XM_010801604; XR_804557; ENSBTAT00000015451; BC146093	ACPP	acid phosphatase, prostate	chr1	-	138348893	138384864
12754777	3.56	11.7942	3.78	13.737	0.06	0.18	-1.16	0.0447	0.1498	NM_001206967; ENSBTAT00000020110	ACPT	acid phosphatase, testicular	chr18	+	57310723	57315790
12859683	3.01	8.05564	3.01	8.05564	0.12	0.15	-1	0.6374	0.8082	XM_002687869; XM_010805597; XM_010805598; XM_010827564; ENSBTAT00000048539	ACRBP	acrosin binding protein	chr5	+	104153991	104161648
12908922	1.47	2.77022	1.41	2.65737	0.36	0.2	1.05	0.2286	0.4524	XM_005200736; XM_005228043; XM_010800482; XM_605075	ACRC	acidic repeat containing	chrX	-	84358917	84378028
12834299	1.5	2.82843	1.51	2.8481	0.08	0.05	-1	0.8213	0.9149	NM_001075926; XM_005226799; ENSBTAT00000047491; BC109966	ACRV1	acrosomal vesicle protein 1	chr29	-	29429083	29435593
12792573	1.93	3.81055	1.96	3.89062	0.1	0.26	-1.02	0.8258	0.9175	NM_001024548; XM_005221946; XM_010817065; ENSBTAT00000008182; ENSBTAT00000046569; BC112858; BT021864	ACSBG1	acyl-CoA synthetase bubblegum family member 1	chr21	-	31081077	31140268
12886028	1.72	3.29436	1.78	3.43426	0.18	0.21	-1.04	0.7986	0.9046	XM_001790582; XM_002688884; XM_010798277; XM_010798278; XM_010798279; XM_010798280; XM_010798281; XM_010798282; XM_010798283; XM_010798284; XM_010798285; XM_010806945; XM_010806946; XM_010806947; XM_010806948; XM_010806949; XM_010806950; XM_010806951; XM_010806952; XM_010806953; ENSBTAT00000012001; ENSBTAT00000052237; BC122713	ACSBG2	acyl-CoA synthetase bubblegum family member 2	chr7	-	19450449	19499738
12773229	6.55	93.7015	6.55	93.7015	0.35	0.11	1	0.6808	0.8366	NM_001078112; ENSBTAT00000028385	ACSF2	acyl-CoA synthetase family member 2	chr19	-	36871718	36903082
12750604	4.11	17.2677	4.07	16.7955	0.04	0.08	1.02	0.7117	0.8545	NM_001035068; XM_005218507; XM_005218508; XM_005218509; XM_010814444; XM_010814445; ENSBTAT00000021234; BC102586; BT021560	ACSF3	acyl-CoA synthetase family member 3	chr18	+	14254106	14292739
12825420	5.58	47.8352	5.88	58.892	0.18	0.29	-1.22	0.6481	0.8155	NM_001076085; XM_005225993; XM_005225994; XM_010820261; ENSBTAT00000005684; BC119914	ACSL1	acyl-CoA synthetase long-chain family member 1	chr27	-	14223447	14288333
12773837	7.48	178.527	7.04	131.599	0.15	0.15	1.36	0.0036	0.0239	NM_001205468; XM_005202881; ENSBTAT00000022939	ACSL3	acyl-CoA synthetase long-chain family member 3	chr2	+	111797170	111889155
12909544	10.56	1509.65	7.91	240.518	0.43	0.13	6.29	1.9e-07	8.03e-05	XM_002699866; XM_005200717; XM_010800460; XM_865924; ENSBTAT00000054636; BC151816	ACSL4	acyl-CoA synthetase long-chain family member 4	chrX	-	62476365	62551845
12819631	4.32	19.9733	5.6	48.5029	0.44	0.11	-2.42	5.31e-05	0.0015	NM_001075650; XM_003585076; XM_005225736; XM_005225737; XM_005225738; XM_005225739; XM_010820034; XM_010820035; ENSBTAT00000026269; ENSBTAT00000064114; BC116023; BT030677	ACSL5; LOC100851804	acyl-CoA synthetase long-chain family member 5; long-chain-fatty-acid--CoA ligase 5-like	chr26	+	33184653	33234958
12877851	2.15	4.43828	1.85	3.605	0.22	0.13	1.23	0.0106	0.0525	NM_001038042; XM_005209031; XM_005209032; XM_010807042; XM_010807043; XM_010807044; ENSBTAT00000008826; BC111155	ACSL6	acyl-CoA synthetase long-chain family member 6	chr7	+	23779096	23882212
12811550	3.87	14.6213	4.63	24.761	0.44	0.35	-1.69	0.0436	0.1473	NM_174682; XM_005224691; XM_005224692; ENSBTAT00000001859; AB048289; AF126145; BC109602	ACSM1	acyl-CoA synthetase medium-chain family member 1	chr25	+	18349702	18413889
12812346	2.28	4.85678	2.23	4.69134	0.08	0.18	1.03	0.9433	0.9766	NM_001101952; ENSBTAT00000025874; BC151513	ACSM2B	acyl-CoA synthetase medium-chain family member 2B	chr25	+	18277525	18326154
12813548	1.21	2.31338	0.78	1.71713	0.24	0.28	1.35	0.2077	0.4264	XM_002697986; XM_613318; ENSBTAT00000008455	ACSM3	acyl-CoA synthetase medium-chain family member 3	chr25	+	18597406	18657017
12811093	1.63	3.09513	1.75	3.36359	0.23	0.31	-1.09	0.7953	0.9027	XM_002698016; XM_003584894; ENSBTAT00000064764	ACSM4	acyl-CoA synthetase medium-chain family member 4	chr25	+	18539756	18562175
12811078	2.07	4.19887	2.07	4.19887	0.12	0.35	1	0.8056	0.9075	XM_002697984; XM_003585270; XM_005224783; XM_005224784; XM_010819345; XM_010825776; ENSBTAT00000054846	ACSM5	acyl-CoA synthetase medium-chain family member 5	chr25	+	18207135	18235089
12718133	3.34	10.1261	4.05	16.5642	0.34	0.06	-1.63	0.0011	0.0104	NM_174746; ENSBTAT00000005606; AB046741; BC114698	ACSS1	acyl-CoA synthetase short-chain family member 1	chr13	-	43029517	43073608
12714225	9.97	1002.93	9.32	639.145	0.25	0.27	1.57	0.0026	0.0192	NM_001105339; XM_005214586; XM_010811409; ENSBTAT00000017694; BC134532	ACSS2	acyl-CoA synthetase short-chain family member 2	chr13	+	64794728	64841520
12860803	7.91	240.518	7.92	242.191	0.44	0.18	-1.01	0.7082	0.8536	NM_001102137; XM_010804754; XM_010804755; XM_010804756; ENSBTAT00000024880; BC151332	ACSS3	acyl-CoA synthetase short-chain family member 3	chr5	+	10731243	10905506
12827709	3.34	10.1261	3.34	10.1261	0.39	0.35	-1	0.9103	0.9604	NM_174225; XM_005226192; ENSBTAT00000006532; ENSBTAT00000006534; BC102376; BC134665	ACTA1	actin, alpha 1, skeletal muscle	chr28	-	419154	421910
12822288	7.53	184.823	9.02	519.147	0.84	0.26	-2.82	0.0011	0.011	NM_001034502; XM_001250149; XM_005225364; ENSBTAT00000019461; ENSBTAT00000029208; ENSBTAT00000037115; BC102699; BC140575	ACTA2; LOC782051	actin, alpha 2, smooth muscle, aorta; actin, aortic smooth muscle-like	chr26	-	10662363	10679648
12811304	11.4	2702.35	11.53	2957.17	0.04	0.03	-1.09	0.1659	0.3691	NM_173979; XM_005225005; ENSBTAT00000036888; AY141970; BC102948; BC142413; BT030480	ACTB	actin, beta	chr25	+	39343633	39347047
12786659	2.38	5.20537	2.36	5.1337	0.25	0.18	1.01	0.6292	0.8028	XM_010816767; XM_010824727	ACTBL2	actin, beta-like 2	chr20	+	21814396	21815526
12696054	2.24	4.72397	2.24	4.72397	0.13	0.13	-1	0.8117	0.9108	NM_001034585; ENSBTAT00000007504; BC102992	ACTC1	actin, alpha, cardiac muscle 1	chr10	-	30361775	30367052
12703851	5.49	44.9422	7.61	195.361	0.74	0.41	-4.35	0.0001	0.0023	NM_001013592; BC104579; BT021005	ACTG2	actin, gamma 2, smooth muscle, enteric	chr11	-	10717558	10740084
12682860	5.68	51.2685	5.73	53.0765	0.13	0.32	-1.03	0.9017	0.9559	NM_001105035; XM_005201639; ENSBTAT00000037228; BC134613	ACTL6A	actin-like 6A	chr1	-	88129516	88160918
12811667	1.82	3.53081	2.04	4.11246	0.26	0.19	-1.16	0.1428	0.335	NM_001083370; ENSBTAT00000010915; BC123419	ACTL6B	actin-like 6B	chr25	+	36459674	36469794
12891571	1.52	2.86791	1.55	2.92817	0.28	0.22	-1.01	0.6811	0.8367	NM_001038570; ENSBTAT00000025933; BC109843	ACTL7A	actin-like 7A	chr8	+	100142637	100144157
12893842	0.88	1.84038	0.8	1.7411	0.12	0.1	1.06	0.5418	0.7428	NM_001075697; XM_010808236; ENSBTAT00000025932; BC109699	ACTL7B	actin-like 7B	chr8	-	100138374	100139780
12782495	1.85	3.605	2.01	4.02782	0.16	0.16	-1.12	0.6286	0.8025	XM_002685796; XM_005197650; XM_005197654; XM_005197655; XM_005203362; XM_005203366; XM_005203367; XM_010802685; XM_010802686; XM_010802687; XM_010826725; XM_010826726; XM_010826727; XM_606457; ENSBTAT00000008439	ACTL8	actin-like 8	chr2	-	135418586	135422028
12887330	1.13	2.18859	1.14	2.20381	0.08	0.07	-1.01	0.9714	0.9889	NM_001038569; ENSBTAT00000014947	ACTL9	actin-like 9	chr7	-	18482457	18483897
12695445	6.35	81.5719	8.17	288.015	0.45	0.2	-3.52	4.28e-06	0.0004	NM_001035351; XM_005211976; XM_005211978; XM_005211979; XM_010809468; ENSBTAT00000024301; BC107533; EF512630	ACTN1	actinin, alpha 1	chr10	-	81023523	81121590
12826688	1.94	3.83706	1.9	3.73213	0.11	0.01	1.03	0.8406	0.9258	NM_001034635; ENSBTAT00000012786; BC102908	ACTN2	actinin, alpha 2	chr28	+	9403203	9450920
12831584	3.4	10.5561	3.31	9.91766	0.11	0.07	1.07	0.1133	0.288	NM_001076157; XM_010821125; BC122618	ACTN3	actinin, alpha 3	chr29	+	45230630	45242406
12752227	8.66	404.501	9.69	826.001	0.35	0.1	-2.04	5.6e-05	0.0016	NM_001098052; ENSBTAT00000014894; BC140512	ACTN4	actinin, alpha 4	chr18	+	48668482	48766658
12688947	5.96	62.2499	5.79	55.3304	0.11	0.1	1.13	0.0471	0.1555	NM_001034400; ENSBTAT00000019138; BC103435	ACTR10	actin-related protein 10 homolog (S. cerevisiae)	chr10	+	70761697	70788174
12822216	7.27	154.343	7.45	174.853	0.26	0.09	-1.13	0.5267	0.7321	NM_001193248	ACTR1A	ARP1 actin-related protein 1 homolog A, centractin alpha (yeast)	chr26	-	22961816	22978156
12703348	5.33	40.2244	6.02	64.8934	0.34	0.19	-1.61	0.0105	0.0521	NM_001103338; BC134541	ACTR1B	ARP1 actin-related protein 1 homolog B, centractin beta (yeast)	chr11	-	2928634	2943363
12701957	6.87	116.97	6.94	122.786	0.19	0.13	-1.05	0.5032	0.7141	ENSBTAT00000012872; NM_001102213; BC151356	ACTR2	ARP2 actin-related protein 2 homolog (yeast)	chr11	+	63552928	63591981
12774463	9.61	781.445	9.15	568.1	0.15	0.2	1.38	0.001	0.0099	NM_174226; ENSBTAT00000004410; BC123582; BC142009; D12816	ACTR3	ARP3 actin-related protein 3 homolog (yeast)	chr2	+	65864699	65913737
12852007	3.61	12.2101	3.71	13.0864	0.29	0.03	-1.07	0.3214	0.557	XM_002686982; XM_005198185; XM_005198186; XM_005198187; XM_005205978; XM_005205979; XM_005205980; XM_010804686; XM_010804687; XM_010804688; XM_010804689; XM_010804690; XM_010827500; XM_010827502; XM_010827503; XM_010827504; XM_010827505; XM_868418; XR_806430; XR_806431; XR_823512; XR_823513; ENSBTAT00000038295	ACTR3B	ARP3 actin-related protein 3 homolog B (yeast)	chr4	+	115880514	115951991
12713342	3.16	8.9383	3.01	8.05564	0.3	0.24	1.11	0.8435	0.9274	XM_002692460; XM_003585177; XM_010805595; XM_010811711; ENSBTAT00000065051	ACTR5	ARP5 actin-related protein 5 homolog (yeast)	chr13	+	68205131	68225363
12862230	4.32	19.9733	3.99	15.8895	0.28	0.17	1.26	0.0469	0.1551	NM_001099124; ENSBTAT00000018384; BC146238	ACTR6	ARP6 actin-related protein 6 homolog (yeast)	chr5	+	64510374	64529651
12796915	3.4	10.5561	3.3	9.84916	0.25	0.19	1.08	0.3478	0.5838	NM_001076361; ENSBTAT00000014847; BC116036	ACTR8	ARP8 actin-related protein 8 homolog (yeast)	chr22	+	47591904	47607216
12739604	1.74	3.34035	1.77	3.41054	0.2	0.08	-1.03	0.7447	0.8743	NM_001038115; ENSBTAT00000023844; BC111125	ACTRT2	actin-related protein T2	chr16	-	51277884	51279299
12679618	3.01	8.05564	2.87	7.31065	0.06	0.13	1.1	0.3871	0.6198	NM_001038673; XM_005201673; XM_005201674; XM_005201675; XM_010801369; XM_010801370; XM_010801371; ENSBTAT00000017467; BC110219	ACTRT3	actin-related protein T3	chr1	+	98396412	98398347
12774797	5.66	50.5626	6.29	78.249	0.32	0.18	-1.54	0.0023	0.0176	NM_176663; XM_010801961; XM_010801962; ENSBTAT00000015797; BC133311; U58095	ACVR1	activin A receptor, type I	chr2	+	39287889	39361501
12867796	4.67	25.4572	5.01	32.2226	0.21	0.22	-1.26	0.0458	0.1522	XM_002687257; XM_586402; ENSBTAT00000046665; HQ703503	ACVR1B	activin A receptor, type IB	chr5	-	28035732	28070153
12778135	1.19	2.28153	1.12	2.17347	0.15	0.12	1.05	0.2405	0.4669	ENSBTAT00000025753	ACVR1C	activin A receptor, type IC	chr2	+	38541901	38599514
12780223	5.77	54.5686	5.43	43.1115	0.27	0.21	1.26	0.0201	0.0828	NM_174227; ENSBTAT00000024108; BC140605; L21717; U43208	ACVR2A	activin A receptor, type IIA	chr2	-	48381787	48476764
12794393	3.24	9.44794	3.18	9.06307	0.16	0.05	1.04	0.6508	0.8171	NM_174495; XM_010817409; ENSBTAT00000024095; HQ703505; U57707	ACVR2B	activin A receptor, type IIB	chr22	+	11864297	11894086
12867247	4.5	22.6274	5.77	54.5686	0.71	0.22	-2.41	0.0002	0.0039	NM_001083479; XM_005206224; XM_010804911; ENSBTAT00000018383; BC123398	ACVRL1	activin A receptor type II-like 1	chr5	-	28097836	28106733
12800604	3.6	12.1257	3.87	14.6213	0.2	0.16	-1.21	0.0862	0.24	NM_001077115; XM_005222942; XM_005222943; ENSBTAT00000024787; ENSBTAT00000045814; BC102251	ACY1	aminoacylase 1	chr22	-	49502958	49507814
12694106	3.98	15.7797	3.35	10.1965	0.27	0.16	1.55	0.0019	0.0153	NM_001045982; XM_005211947; XM_005211948; XM_010809446; ENSBTAT00000018595; BC114901	ACYP1	acylphosphatase 1, erythrocyte (common) type	chr10	-	86702095	86708378
12703045	3.02	8.11168	2.41	5.31474	0.39	0.23	1.53	0.004	0.0259	NM_001113230; XM_005212685; ENSBTAT00000008994	ACYP2	acylphosphatase 2, muscle type	chr11	+	36683363	36862406
12717920	4.14	17.6305	4.52	22.9433	0.12	0.1	-1.3	0.003	0.0211	NM_173887; ENSBTAT00000006947; AF280603; BC146169	ADA	adenosine deaminase	chr13	-	73750479	73773897
12747663	0.52	1.43396	0.5	1.41421	0.02	0.04	1.01	0.907	0.9587	XM_002694395; XM_010824380; ENSBTAT00000063936; BC102558	ADAD1	adenosine deaminase domain containing 1 (testis-specific)	chr17	-	36072731	36120187
12753810	3.57	11.8762	3.56	11.7942	0.52	0.26	1.01	0.3556	0.5912	XM_002694742; XM_010814383; XM_010814384; XM_010823519; XM_010823520; XM_868046	ADAD2	adenosine deaminase domain containing 2	chr18	+	10483965	10490337
12789879	4.14	17.6305	3.99	15.8895	0.19	0.09	1.11	0.346	0.5818	NM_001075577; XM_005222193; XM_010817240; XM_010817241; ENSBTAT00000019248; BC120402	ADAL	adenosine deaminase-like	chr21	+	55610774	55626670
12688112	7.25	152.219	7.48	178.527	0.17	0.15	-1.17	0.0324	0.1186	NM_174496; ENSBTAT00000044627; BC153863	ADAM10	ADAM metallopeptidase domain 10	chr10	+	51598073	51739157
12763647	2.17	4.50023	2.21	4.62675	0.08	0.2	-1.03	0.7616	0.8844	XM_002696078; XM_600655	ADAM11	ADAM metallopeptidase domain 11	chr19	+	45103987	45131279
12821567	4.73	26.5382	6.7	103.968	0.49	0.51	-3.92	8.87e-05	0.0021	NM_001001156; XR_821624; ENSBTAT00000016524; AB164682	ADAM12; LOC104976768	ADAM metallopeptidase domain 12; uncharacterized LOC104976768	chr26	-	45848826	46238138
12848091	4.59	24.0839	5.23	37.5307	0.14	0.32	-1.56	0.0029	0.0205	NM_001205442; XM_005203769; XM_005203771; XM_005203772; XM_005203773; XM_010802938; XM_010802939; XM_010802940; XM_010802941; XM_010802942; XM_010802943; XM_010802944; XM_010802945; XM_010802946; ENSBTAT00000014101	ADAM15	ADAM metallopeptidase domain 15	chr3	-	15593181	15603336
12700297	6.28	77.7085	6.7	103.968	0.29	0.12	-1.34	0.0117	0.0561	XM_002691486; XM_010810303; XM_010817197; XM_595713; ENSBTAT00000001519; ENSBTAT00000065783	ADAM17	ADAM metallopeptidase domain 17	chr11	+	87898074	87942390
12884815	6.12	69.551	5.66	50.5626	0.24	0.45	1.38	0.0825	0.2323	ENSBTAT00000005003; BT026144	ADAM19	ADAM metallopeptidase domain 19	chr7	-	71158812	71250704
12745512	0.92	1.89212	0.78	1.71713	0.3	0.22	1.1	0.2261	0.4498	NM_001206471; ENSBTAT00000044934	ADAM1B	a disintegrin and metallopeptidase domain 1b	chr17	-	64491714	64494176
12824779	1.58	2.9897	0.98	1.97247	0.14	0.12	1.52	0.0001	0.0024	NM_174228; ENSBTAT00000012384; AF086808	ADAM2	ADAM metallopeptidase domain 2	chr27	-	34250004	34353369
12690393	1.57	2.96905	1.64	3.11666	0.24	0.16	-1.05	0.927	0.9688	XM_005193717; XM_005212091; XM_010809572; XM_010812871; ENSBTAT00000004838	ADAM21	ADAM metallopeptidase domain 21	chr10	+	82484613	82509044
12850570	1.05	2.07053	1.41	2.65737	0.12	0.28	-1.29	0.1304	0.3157	NM_001191131	ADAM22	ADAM metallopeptidase domain 22	chr4	+	72533210	72763460
12777539	1.04	2.05623	1.03	2.04202	0.07	0.05	1.01	0.8101	0.91	NM_001083458; XM_005202733; XM_005202734; XM_005202735; XM_005202736; XM_010802259; XM_010802260; ENSBTAT00000026254; BC123411	ADAM23	ADAM metallopeptidase domain 23	chr2	+	95145119	95340408
12824082	1.03	2.04202	0.75	1.68179	0.32	0.16	1.22	0.0275	0.1049	NM_001046250; ENSBTAT00000031489; BC111323	ADAM32	ADAM metallopeptidase domain 32	chr27	+	33900738	34076024
12715664	2.86	7.26015	2.78	6.86852	0.42	0.15	1.06	0.4352	0.662	XM_002692232; XM_601929; ENSBTAT00000017511; BC149442	ADAM33	ADAM metallopeptidase domain 33	chr13	+	51963727	51982016
12824642	0.85	1.8025	0.83	1.77769	0.18	0.03	1.01	0.9454	0.9773	NM_001098166; XM_005226087; XM_005226088; XM_005226089; XR_240399; ENSBTAT00000056907; BC140615	ADAM3A	ADAM metallopeptidase domain 3A (cyritestin 1)	chr27	-	34367777	34483222
12819887	2.76	6.77396	2.83	7.11074	0.4	0.2	-1.05	0.649	0.816	XM_005197135; XM_005225704; XM_005225705; XM_005225706; XM_005225707; XM_005225708; XM_005225710; XM_010826004; XM_010826005; XR_240201; XR_240202; XR_815718; XR_815719; ENSBTAT00000032716	ADAM8	ADAM metallopeptidase domain 8	chr26	+	25969559	25972560
12823486	8	256	7.89	237.207	0.12	0.16	1.09	0.324	0.5596	NM_001192818; ENSBTAT00000023197	ADAM9	ADAM metallopeptidase domain 9	chr27	+	33816038	33896288
12889437	4.33	20.1122	6.36	82.1393	1.35	0.66	-4.08	0.0068	0.0381	NM_001206371; XM_005199255; XM_005210279; XM_010798757; XM_010808060; BC102756	ADAMDEC1; LOC507019	ADAM-like, decysin 1; disintegrin and metalloproteinase domain-containing protein 28	chr8	+	72496884	72523549
12680034	7.04	131.599	7.61	195.361	0.46	0.37	-1.49	0.0084	0.0442	NM_001101080; ENSBTAT00000000944; BC151273	ADAMTS1	ADAM metallopeptidase with thrombospondin type 1 motif, 1	chr1	+	8955134	8963831
12885242	2.46	5.50217	3.08	8.45614	0.22	0.25	-1.53	0.0067	0.0376	NM_001205750; XM_010806920; XM_010806921; XM_010806922; XM_010806923; ENSBTAT00000018887	ADAMTS10	ADAM metallopeptidase with thrombospondin type 1 motif, 10	chr7	-	18391452	18408987
12785865	3.28	9.71356	4.36	20.5348	0.37	0.25	-2.1	0.0004	0.0052	NM_001192609; ENSBTAT00000016677	ADAMTS12	ADAM metallopeptidase with thrombospondin type 1 motif, 12	chr20	+	39913085	40304028
12701232	2.18	4.53154	2.36	5.1337	0.18	0.27	-1.13	0.1779	0.3861	XM_002691624; XM_005194047	ADAMTS13	ADAM metallopeptidase with thrombospondin type 1 motif, 13	chr11	+	104376784	104407777
12826139	3.12	8.69388	3.16	8.9383	0.19	0.28	-1.03	0.7499	0.8775	NM_001192247; XM_005226362; ENSBTAT00000028224	ADAMTS14	ADAM metallopeptidase with thrombospondin type 1 motif, 14	chr28	+	26985668	27080093
12830729	3.1	8.57419	3.45	10.9283	0.23	0.17	-1.28	0.0133	0.0615	NM_001192390; ENSBTAT00000022420	ADAMTS15	ADAM metallopeptidase with thrombospondin type 1 motif, 15	chr29	+	37143462	37165575
12787649	2.74	6.6807	2.73	6.63456	0.17	0.02	1.01	0.9486	0.9784	XM_002696458; XM_010798364; XM_010798373; XM_010798374; XM_010798375; XM_010816855; XM_010816856; XM_598368	ADAMTS16	ADAM metallopeptidase with thrombospondin type 1 motif, 16	chr20	-	67944636	68137502
12790853	4.32	19.9733	5.3	39.3966	0.47	0.19	-1.97	0.0019	0.0157	XM_005196214; XM_005196215; XM_005196216; XM_010816917; XM_010824795	ADAMTS17	ADAM metallopeptidase with thrombospondin type 1 motif, 17	chr21	+	6514360	6924123
12757493	1.51	2.8481	1.54	2.90795	0.11	0.13	-1.02	0.918	0.9647	NM_001192486; XM_010814363; ENSBTAT00000001339	ADAMTS18	ADAM metallopeptidase with thrombospondin type 1 motif, 18	chr18	-	4559081	4703601
12887024	0.87	1.82766	0.8	1.7411	0.09	0.05	1.05	0.4462	0.6712	NM_001206114; XM_005209048; ENSBTAT00000021492	ADAMTS19	ADAM metallopeptidase with thrombospondin type 1 motif, 19	chr7	-	25612682	25879953
12877101	4.55	23.4254	6.77	109.137	0.21	0.24	-4.66	3.82e-08	3.58e-05	NM_174631; ENSBTAT00000019526	ADAMTS2	ADAM metallopeptidase with thrombospondin type 1 motif, 2	chr7	+	1956352	2165242
12861279	1.92	3.78423	0.97	1.95884	1	0.1	1.94	0.0321	0.1176	NM_001206093; XM_010805063; XM_010805064; XM_010805065; XM_010805066; XM_010805067; ENSBTAT00000036986	ADAMTS20	ADAM metallopeptidase with thrombospondin type 1 motif, 20	chr5	+	37102590	37332440
12875066	5.62	49.18	5.52	45.8866	0.23	0.2	1.07	0.4577	0.68	NM_001192797; ENSBTAT00000061447	ADAMTS3	ADAM metallopeptidase with thrombospondin type 1 motif, 3	chr6	-	89162542	89460195
12836080	6.01	64.4452	7.42	171.255	0.73	0.44	-2.67	0.0012	0.0114	NM_181667; ENSBTAT00000017583; AF516915; BC148059	ADAMTS4	ADAM metallopeptidase with thrombospondin type 1 motif, 4	chr3	+	8322536	8330396
12678842	4.3	19.6983	5.31	39.6706	0.28	0.36	-2.02	0.0012	0.0114	NM_001166515; XM_010800929; ENSBTAT00000000849; AF192771	ADAMTS5	ADAM metallopeptidase with thrombospondin type 1 motif, 5	chr1	+	8811792	8861602
12786416	3.11	8.63383	3.51	11.3924	0.44	0.29	-1.32	0.0456	0.1518	NM_001193016; XM_010816725; XM_010816726; XM_010816727; XM_010816728; XM_010816729; XM_010816730; XR_813685; ENSBTAT00000061189	ADAMTS6	ADAM metallopeptidase with thrombospondin type 1 motif, 6	chr20	+	14008347	14285012
12789270	3.55	11.7127	3.73	13.2691	0.09	0.23	-1.13	0.37	0.6054	XM_003583739; XM_010817148	ADAMTS7	ADAM metallopeptidase with thrombospondin type 1 motif, 7	chr21	+	30865056	30897314
12833612	2.41	5.31474	2.22	4.65893	0.26	0.08	1.14	0.6128	0.7923	NM_001192325; ENSBTAT00000013745	ADAMTS8	ADAM metallopeptidase with thrombospondin type 1 motif, 8	chr29	-	37098498	37116122
12796519	6.2	73.5167	6.79	110.661	0.38	0.27	-1.51	0.0058	0.0337	NM_001206573; XM_005222686; XM_010817649; ENSBTAT00000004113	ADAMTS9	ADAM metallopeptidase with thrombospondin type 1 motif, 9	chr22	+	36876904	37038527
12892532	3.97	15.6707	3.39	10.4831	0.31	0.23	1.5	0.0051	0.0306	XM_003586372; XM_010798602; XM_609099; ENSBTAT00000061071	ADAMTSL1	ADAMTS-like 1	chr8	-	25340759	25384853
12701054	3.27	9.64646	3.83	14.2215	0.24	0.41	-1.47	0.0386	0.1352	NM_001205934; ENSBTAT00000009855	ADAMTSL2	ADAMTS-like 2	chr11	+	104474620	104505740
12793437	2.74	6.6807	3.08	8.45614	0.34	0.35	-1.27	0.6359	0.8073	XM_010817045; XM_010824874; XM_010824875; XR_803257	ADAMTSL3; LOC104970263	ADAMTS-like 3; uncharacterized LOC104970263	chr21	-	24597137	24898998
12843761	3.07	8.39773	3.42	10.7034	0.18	0.12	-1.28	0.0168	0.073	NM_001101061; ENSBTAT00000004686; BC147928	ADAMTSL4	ADAMTS-like 4	chr3	-	20187038	20195550
12887830	4.16	17.8766	4.29	19.5622	0.29	0.36	-1.1	0.9247	0.9679	XM_010800165; XM_010807289	ADAMTSL5	ADAMTS-like 5	chr7	-	45527449	45538835
12811433	3.3	9.84916	3.5	11.3137	0.15	0.11	-1.15	0.4413	0.6671	NM_174513; XM_005225013; XM_005225014; XM_005225015; XM_010819483; XM_010819484; ENSBTAT00000053527; D89940	ADAP1	ArfGAP with dual PH domains 1	chr25	+	42330026	42362918
12771716	3.58	11.9588	4.46	22.0087	0.33	0.33	-1.84	0.0017	0.0146	NM_001192798; ENSBTAT00000004328	ADAP2	ArfGAP with dual PH domains 2	chr19	-	18354227	18388312
12836630	5.7	51.9842	5.83	56.8859	0.18	0.07	-1.1	0.2399	0.466	XM_002686013; XM_005197688; XM_005203802; XM_010802967; XM_010802969; XM_010802970; XM_010802971; XM_010802972; XM_010826780; XM_010826781; XM_010826782; XM_010826783; XM_010826784; XM_581374; ENSBTAT00000009896	ADAR	adenosine deaminase, RNA-specific	chr3	+	16025765	16052572
12680884	4.09	17.0299	4.24	18.8959	0.18	0.13	-1.11	0.1003	0.2656	XM_002685126; XM_002702331; XM_005195995; XM_005195996; XM_005195997; XM_005202040; XM_005202041; XM_005202042; XM_010801659; XM_010801660; XM_010824467; XM_010824468; XR_228900; XR_233448; ENSBTAT00000023240	ADARB1	adenosine deaminase, RNA-specific, B1	chr1	+	145518105	145555780
12715712	2.84	7.1602	2.76	6.77396	0.19	0.07	1.05	0.2947	0.5299	NM_001192588; XM_010811330; XM_010811331; XM_010811332; ENSBTAT00000018870	ADARB2	adenosine deaminase, RNA-specific, B2 (non-functional)	chr13	+	46383731	46630519
12759624	2.84	7.1602	2.56	5.89708	0.05	0.03	1.22	0.0066	0.0372	NM_001081620; XM_005218364; XM_005218374; XM_010814320; XM_010814321; XM_010814322; XM_010814324; XM_010814325; XM_010814326; XM_010814327; XM_010814328; XM_010814329; XM_010814330; XM_010814331; XM_010814332; XM_010814334; XM_010814335; XM_010814336; XM_010814337; XM_010814338; ENSBTAT00000020810; BC133289	ADAT1	adenosine deaminase, tRNA-specific 1	chr18	-	2944865	2960921
12901368	3.22	9.31787	2.9	7.46426	0.35	0.25	1.24	0.4563	0.679	NM_001034780; XM_005211016; XM_010808659; ENSBTAT00000037717; BT020923	ADAT2	adenosine deaminase, tRNA-specific 2	chr9	-	81940877	81967514
12690508	3.42	10.7034	3.43	10.7779	0.41	0.16	-1.01	0.7147	0.8561	NM_001076895; XM_005212194; ENSBTAT00000016066; BC123872	ADCK1	aarF domain containing kinase 1	chr10	+	90002636	90134651
12851594	3.65	12.5533	3.45	10.9283	0.17	0.1	1.15	0.0591	0.1834	NM_001205658; XM_010804577; ENSBTAT00000027295; ENSBTAT00000064974; BC149001	ADCK2	aarF domain containing kinase 2	chr4	+	104832126	104846322
12852325	2.62	6.1475	2.73	6.63456	0.16	0.22	-1.08	0.7899	0.8997	XM_010804577; ENSBTAT00000027295; ENSBTAT00000064974; BC149001	ADCK2	aarF domain containing kinase 2	chr4	+	104799971	104832626
12736877	3.47	11.0809	4.16	17.8766	0.35	0.17	-1.61	0.0022	0.0173	NM_001046419; XM_010813129; XM_010813130; ENSBTAT00000029167; BC114164; BT026249	ADCK3	aarF domain containing kinase 3	chr16	+	30656001	30703425
12757267	3.45	10.9283	3.02	8.11168	0.3	0.26	1.34	0.3066	0.5421	XM_001790487; XM_002694992; XM_005195323; XM_005195324; XM_005219114; XM_005219115; ENSBTAT00000025929	ADCK4	aarF domain containing kinase 4	chr18	-	50252476	50270203
12725423	4.59	24.0839	4.63	24.761	0.14	0.1	-1.03	0.4961	0.7093	NM_001101110; XM_005215202; XM_010811850; XM_010811851; ENSBTAT00000014692; BC149252; BC149317	ADCK5	aarF domain containing kinase 5	chr14	-	1742710	1756301
12853082	2.19	4.56305	2.18	4.53154	0.08	0.12	1.01	0.5264	0.7319	NM_174229; ENSBTAT00000012528; M25579	ADCY1	adenylate cyclase 1 (brain)	chr4	-	76869665	76969459
12787255	1.88	3.68075	2.86	7.26015	0.49	0.56	-1.97	0.0234	0.0929	XM_002696432; XM_587884; GU553085; GU553086	ADCY2	adenylate cyclase 2 (brain)	chr20	-	65504901	65943133
12701669	5.79	55.3304	7.35	163.144	0.57	0.17	-2.95	6.07e-05	0.0017	NM_001206084; XM_005213019; ENSBTAT00000032950	ADCY3	adenylate cyclase 3	chr11	+	74382527	74465215
12692661	3.28	9.71356	4.01	16.1113	0.36	0.28	-1.65	0.0049	0.03	NM_001099208; BC142458	ADCY4	adenylate cyclase 4	chr10	+	20670714	20685979
12683891	1.81	3.50642	1.52	2.86791	0.2	0.29	1.22	0.3854	0.6185	NM_001192069; ENSBTAT00000032274	ADCY5	adenylate cyclase 5	chr1	-	68262422	68420954
12858784	4.03	16.3362	4.51	22.7848	0.04	0.14	-1.39	0.0007	0.0082	NM_001143877; XM_010804959; XM_010804960; XM_010804962; XM_010804963; ENSBTAT00000007187	ADCY6	adenylate cyclase 6	chr5	+	31160699	31176231
12749322	1.88	3.68075	1.97	3.91768	0.25	0.15	-1.06	0.914	0.9627	NM_174230; XM_005218439; XM_005218440; XM_005218441; XM_005218443; XM_005218444; XM_010814407; XM_010814408; XM_010814409; XM_010814410; ENSBTAT00000008153	ADCY7	adenylate cyclase 7	chr18	+	18745674	18809260
12723165	1.46	2.75108	1.44	2.71321	0.15	0.22	1.02	0.8388	0.9249	NM_001192841; XM_010811937; ENSBTAT00000019434	ADCY8	adenylate cyclase 8 (brain)	chr14	+	10821670	11047549
12817335	5.35	40.7859	5.19	36.5044	0.24	0.23	1.11	0.7636	0.8858	NM_001205917; XM_005224481; XM_005224482; ENSBTAT00000022120	ADCY9	adenylate cyclase 9	chr25	-	3242292	3344129
12808650	1.57	2.96905	1.39	2.62079	0.21	0.14	1.14	0.2585	0.4882	NM_001046555; XM_005224280; XM_010818938; ENSBTAT00000027516; ENSBTAT00000047551; AY924308; BC123523	ADCYAP1	adenylate cyclase activating polypeptide 1 (pituitary)	chr24	+	36115487	36119625
12853192	2.03	4.08405	1.87	3.65533	0.17	0.05	1.12	0.4501	0.6741	NM_175715; XM_010804296; XM_010804297; XM_010804298; ENSBTAT00000026333; ENSBTAT00000063163; D17290	ADCYAP1R1	adenylate cyclase activating polypeptide 1 (pituitary) receptor type I	chr4	-	65670543	65729276
12873696	8.25	304.437	8.21	296.112	0.08	0.05	1.03	0.5344	0.7368	NM_001205999; XM_005208228; XM_005208229; XM_005208230; XM_005208231; XM_005208232; XM_005208233; XM_005208234; XM_005208235; XM_005208236; XM_010806323; XM_010806324; ENSBTAT00000028152	ADD1	adducin 1 (alpha)	chr6	-	107929464	108018620
12700406	2.51	5.6962	2.51	5.6962	0.08	0.09	1	0.5093	0.719	NM_001099009; XM_005212527; XM_005212528; ENSBTAT00000011966; BC142227	ADD2	adducin 2 (beta)	chr11	+	13698135	13755250
12701115	1.78	3.43426	1.79	3.45815	0.19	0.21	-1.01	0.353	0.5888	XM_005212528; XM_010809882; XM_010809883; XM_010809884; XM_010815045; XM_010815048; XM_010815050; ENSBTAT00000011723; EU581635	ADD2; FIGLA	adducin 2 (beta); folliculogenesis specific basic helix-loop-helix	chr11	+	13612910	13636991
12819148	6.51	91.1392	6.89	118.603	0.2	0.17	-1.29	0.0131	0.0609	NM_001075194; XM_005225724; XM_010820023; XM_010820024; XM_010820025; XM_010820026; XM_010820027; XM_010820028; ENSBTAT00000053363; BC123489	ADD3	adducin 3 (gamma)	chr26	+	30840113	30971476
12897680	2.19	4.56305	1.91	3.75809	0.32	0.21	1.21	0.5573	0.7526	NM_001206737	ADGB	androglobin	chr9	+	85020572	85218731
12747120	2.05	4.14106	2.5	5.65685	0.08	0.16	-1.36	0.0107	0.0528	NM_001034564; XM_005217662; ENSBTAT00000018394; ENSBTAT00000027783; BC148090; BT021602	ADGRD1	G protein-coupled receptor 133	chr17	-	47028029	47202358
12882422	3	8	3.88	14.723	0.37	0.18	-1.84	0.0006	0.0074	NM_001113728; XM_005208626; XM_010806699; XM_010806700; XM_010806701; ENSBTAT00000004789; ENSBTAT00000036251; AF111097; AF111098	ADGRL1	latrophilin 1	chr7	+	12610668	12658973
12842618	6.76	108.383	6.47	88.647	0.2	0.15	1.22	0.0323	0.1184	NM_181013; XR_232687; XR_803097; XR_803098; ENSBTAT00000016324; ENSBTAT00000016328; ENSBTAT00000016334; ENSBTAT00000066211; AF111069; AF111070; AF111071; AF111072; AF111073; AF111074; AF111075; AF111076; AF111077; AF111078; AF111079; AF111080; AF111081; AF111082; AF111083; AF111084; BC146094	ADGRL2; LOC101909288	latrophilin 2; uncharacterized LOC101909288	chr3	-	62644405	63355165
12870749	1.1	2.14355	1.04	2.05623	0.21	0.02	1.05	0.7904	0.8999	NM_001206387	ADH1C	alcohol dehydrogenase 1C (class I), gamma polypeptide	chr6	+	26652504	26672795
12871242	1.19	2.28153	1.03	2.04202	0.07	0.08	1.12	0.0859	0.2394	NM_001102059; ENSBTAT00000003769; BC149290	ADH4	alcohol dehydrogenase 4 (class II), pi polypeptide	chr6	+	26853175	26885436
12870509	6.36	82.1393	6.45	87.4266	0.17	0.22	-1.07	0.7492	0.8772	NM_001034249; ENSBTAT00000021304; BC102926	ADH5	alcohol dehydrogenase 5 (class III), chi polypeptide	chr6	+	26901379	26916217
12870772	7.28	155.417	5.68	51.2685	0.08	0.34	3.03	1.44e-06	0.0002	NM_001046057; XM_005207706; XM_005207707; ENSBTAT00000009191; BC112630	ADH6	alcohol dehydrogenase 6 (class V)	chr6	+	26786780	26802349
12871357	1.02	2.02792	1	2	0.21	0.11	1.01	0.5589	0.754	NM_001075843; XM_010805955; ENSBTAT00000048431; BC120378	ADH6	alcohol dehydrogenase 6 (class V)	chr6	+	26695825	26714365
12722089	3.06	8.33973	3.01	8.05564	0.16	0.57	1.04	0.759	0.8828	NM_001101887; XM_010812034; ENSBTAT00000005874; BC149097	ADHFE1	alcohol dehydrogenase, iron containing, 1	chr14	+	32702918	32735895
12891853	5.83	56.8859	6.14	70.5219	0.31	0.21	-1.24	0.2819	0.5153	NM_001035468; ENSBTAT00000007112; BC103235	ADI1	acireductone dioxygenase 1	chr8	+	112948194	112954511
12714706	2.19	4.56305	2.13	4.37717	0.38	0.21	1.05	0.4999	0.7116	NM_001113720; XM_005214645; ENSBTAT00000044163; BC120474; BC151417; DQ372929	ADIG	adipogenin	chr13	+	68119517	68129193
12683522	1.64	3.11666	1.7	3.24901	0.17	0.13	-1.05	0.1715	0.3769	XM_010801274; XM_010822453; ENSBTAT00000026395; BC140488	ADIPOQ	adiponectin, C1Q and collagen domain containing	chr1	-	81006597	81018375
12738728	6.75	107.635	6.53	92.4115	0.18	0.08	1.17	0.0782	0.2234	NM_001034055; ENSBTAT00000040283; BC102259	ADIPOR1	adiponectin receptor 1	chr16	-	55521391	55527455
12857650	6.91	120.259	7.5	181.019	0.08	0.22	-1.51	0.0013	0.012	NM_001040499; XM_005207230; ENSBTAT00000011923; BC110019; BT025411	ADIPOR2	adiponectin receptor 2	chr5	+	108705365	108724917
12827055	2.91	7.51618	3.92	15.1369	0.4	0.43	-2.01	0.003	0.0209	NM_001114513; ENSBTAT00000046544; BC111683	ADIRF	adipogenesis regulatory factor	chr28	+	41912322	41914566
12827256	6.72	105.42	6.89	118.603	0.09	0.08	-1.12	0.1002	0.2655	NM_001076066; XM_005226479; XM_005226480; XM_010820646; ENSBTAT00000014702; BC118073	ADK	adenosine kinase	chr28	+	30215525	30732466
12730711	7.84	229.126	6.05	66.257	0.77	0.19	3.47	0.0015	0.0132	NM_173888; XM_005215893; XM_005215894; ENSBTAT00000028036; ENSBTAT00000063482; AB055107; BC123826	ADM	adrenomedullin	chr15	-	42911043	42913326
12862666	3.58	11.9588	3.5	11.3137	0.21	0.17	1.06	0.9323	0.9717	NM_001193200; ENSBTAT00000022685	ADM2	adrenomedullin 2	chr5	+	119998127	119999276
12753988	3.09	8.51496	3.64	12.4666	0.22	0.31	-1.47	0.007	0.0389	XM_003583454; XM_003587281	ADM5	adrenomedullin 5 (putative)	chr18	+	56546192	56547223
12720426	6.17	72.0037	6.2	73.5167	0.18	0.05	-1.02	0.5658	0.7587	NM_001206031; XM_005214774; XM_005214775; XM_005214776; XM_010811501; XM_010811502; ENSBTAT00000000445	ADNP	activity-dependent neuroprotector homeobox	chr13	-	79545716	79556310
12809240	4.85	28.84	4.79	27.6652	0.17	0.16	1.04	0.7443	0.8742	NM_001101840; ENSBTAT00000007769; BC147927	ADNP2	ADNP homeobox 2	chr24	-	679911	701271
12825708	5.17	36.0019	4.87	29.2426	0.34	0.1	1.23	0.0955	0.2573	XM_002698851; XM_003585154; ENSBTAT00000064438	ADO	2-aminoethanethiol (cysteamine) dioxygenase	chr28	+	19004887	19009641
12734639	4.03	16.3362	3.39	10.4831	0.1	0.09	1.56	0.0002	0.0036	NM_174497; XM_005216652; XM_005216653; XM_010813013; XM_010813014; ENSBTAT00000015230; BC142208; BC142265; BT021759; M86261	ADORA1	adenosine A1 receptor	chr16	+	718146	759737
12748166	3.83	14.2215	3.94	15.3482	0.27	0.13	-1.08	0.5881	0.7745	XM_003583354; XM_003587198; XM_005195135; XM_005218282; ENSBTAT00000029397	ADORA2A	adenosine A2a receptor	chr17	-	73575323	73589968
12771351	2.64	6.23332	2.85	7.21	0.28	0.14	-1.16	0.0448	0.15	NM_001075925; XM_005220377; ENSBTAT00000009974; BC116078	ADORA2B	adenosine A2b receptor	chr19	-	34084435	34104983
12695111	5.8	55.7152	6.36	82.1393	0.22	0.15	-1.48	0.0048	0.0295	NM_001082438; XM_005211332; XM_010808944; ENSBTAT00000002065; BC133568	ADPGK	ADP-dependent glucokinase	chr10	-	19377400	19409943
12681044	4.91	30.0647	4.29	19.5622	0.07	0.14	1.53	8.6e-05	0.0021	NM_001038554; ENSBTAT00000053553; BC109957	ADPRH	ADP-ribosylarginine hydrolase	chr1	+	64933560	64937411
12711982	3.43	10.7779	3.42	10.7034	0.34	0.05	1.01	0.7999	0.905	NM_001034534; ENSBTAT00000035299; BC103222	ADPRHL1	ADP-ribosylhydrolase like 1	chr12	-	90663887	90676882
12845239	3.87	14.6213	3.81	14.0257	0.11	0.19	1.04	0.6782	0.8355	NM_001035340; ENSBTAT00000028950; BC103360	ADPRHL2	ADP-ribosylhydrolase like 2	chr3	-	110305530	110311199
12764421	2.33	5.02805	2.45	5.46416	0.44	0.19	-1.09	0.1133	0.288	NM_001103279; XM_005220378; ENSBTAT00000063534; ENSBTAT00000065793; BC151325	ADPRM	ADP-ribose/CDP-alcohol diphosphatase, manganese-dependent	chr19	+	30296532	30303916
12892782	3.02	8.11168	3.18	9.06307	0.14	0.2	-1.12	0.2578	0.4874	NM_174498; ENSBTAT00000044849; J05426	ADRA1A	adrenoceptor alpha 1A	chr8	-	75363435	75364423
12892491	1.25	2.37841	1.65	3.13834	0.13	0.3	-1.32	0.0248	0.097	NM_174498; XR_801870; XR_801871; ENSBTAT00000044849; J05426	ADRA1A; LOC101908831	adrenoceptor alpha 1A; uncharacterized LOC101908831	chr8	-	75258125	75258642
12877410	2.8	6.9644	2.77	6.82108	0.18	0.26	1.03	0.4263	0.654	NM_001191139; ENSBTAT00000055443	ADRA1B	adrenoceptor alpha 1B	chr7	+	73611117	73672127
12716688	1.57	2.96905	1.87	3.65533	0.16	0.26	-1.23	0.2886	0.523	NM_001205684; ENSBTAT00000025981	ADRA1D	adrenoceptor alpha 1D	chr13	+	51370890	51392113
12818983	1.76	3.38698	2	4	0.17	0.12	-1.18	0.0573	0.1796	NM_174499	ADRA2A	adrenoceptor alpha 2A	chr26	+	31870225	31871586
12705950	3.03	8.1681	3.29	9.78112	0.17	0.03	-1.2	0.0361	0.1285	NM_001206628; ENSBTAT00000012514	ADRA2B	adrenoceptor alpha 2B	chr11	-	2221056	2222399
12872926	2.23	4.69134	2.35	5.09824	0.34	0.09	-1.08	0.4118	0.6425	XM_010806318	ADRA2C	adrenoceptor alpha 2C	chr6	-	107009791	107014451
12818897	3.82	14.1232	3.16	8.9383	0.23	0.23	1.58	0.0031	0.0214	NM_194266; ENSBTAT00000001639	ADRB1	adrenoceptor beta 1	chr26	+	34805081	34806484
12876951	3.04	8.22491	4	16	0.65	0.4	-1.94	0.0057	0.0331	NM_174231; ENSBTAT00000002779; BC114132	ADRB2	adrenoceptor beta 2, surface	chr7	+	62229086	62230992
12824798	2.85	7.21	2.68	6.40856	0.27	0.17	1.12	0.3331	0.5695	NM_174232; XM_005226092; ENSBTAT00000023923; BC116092	ADRB3	adrenoceptor beta 3	chr27	-	32912524	32915668
12829474	5.88	58.892	5.22	37.2715	0.28	0.05	1.58	0.0017	0.0142	NM_174710; ENSBTAT00000055962; M34019	ADRBK1	adrenergic, beta, receptor kinase 1	chr29	+	45844926	45852845
12741977	4.57	23.7524	5.21	37.014	0.8	0.66	-1.56	0.4611	0.6824	NM_174500; ENSBTAT00000000005; M73216	ADRBK2	adrenergic, beta, receptor kinase 2	chr17	+	67642642	67759046
12719760	5.96	62.2499	5.92	60.5477	0.22	0.11	1.03	0.5879	0.7744	NM_001080282; ENSBTAT00000003974; ENSBTAT00000053803; BC102434; BC149894; BT029893	ADRM1	adhesion regulating molecule 1	chr13	-	55433440	55439176
12859046	5.3	39.3966	5.45	43.7133	0.2	0.03	-1.11	0.0958	0.2578	NM_001102377; ENSBTAT00000000085; BC133474	ADSL	adenylosuccinate lyase	chr5	+	112192430	112209093
12736239	5.99	63.5579	5.18	36.2523	0.22	0.2	1.76	0.0003	0.0047	NM_001167809; ENSBTAT00000047061; BC151541	ADSS	adenylosuccinate synthase	chr16	+	33528215	33561118
12791347	3.55	11.7127	3.5	11.3137	0.27	0.27	1.03	0.2862	0.5202	NM_001099192; XM_005196345; XM_005196346; XM_005196347; XM_005196349; XM_005196350; XM_005222254; XM_005222255; XM_005222257; XM_005222258; BC142211	ADSSL1; LOC101908640	adenylosuccinate synthase like 1; adenylosuccinate synthetase isozyme 1	chr21	+	70845971	70861973
12803471	1.41	2.65737	1.51	2.8481	0.07	0.06	-1.07	0.4117	0.6425	NM_001037621; XM_010818603; ENSBTAT00000026027; BC109489	ADTRP	androgen-dependent TFPI-regulating protein	chr23	+	44468892	44536870
12853157	5.74	53.4456	7.64	199.466	0.54	0.31	-3.74	1.23e-05	0.0007	ENSBTAT00000033669; ENSBTAT00000064740; AF043942	AEBP1	AE binding protein 1	chr4	-	77881913	77891706
12867608	6.33	80.4489	6.39	83.8652	0.25	0.12	-1.04	0.5999	0.7829	NM_001083485; XM_010805458; XM_010805459; ENSBTAT00000034452; BC123767	AEBP2	AE binding protein 2	chr5	-	90899025	90960752
12877681	7.99	254.232	8.13	280.139	0.22	0.05	-1.1	0.1977	0.4133	NM_001128497; ENSBTAT00000003167; BC103327	AES	amino-terminal enhancer of split	chr7	+	21977261	21983984
12875048	3.97	15.6707	4.36	20.5348	0.31	0.13	-1.31	0.1383	0.328	NM_001206044	AFAP1	actin filament associated protein 1	chr6	-	118947065	119093365
12878574	3.86	14.5203	4.47	22.1618	0.18	0.35	-1.53	0.0082	0.0433	NM_001100334; ENSBTAT00000013389; BC150012	AFAP1L1	actin filament associated protein 1-like 1	chr7	+	62661628	62736436
12823127	4.15	17.7531	4.02	16.2234	0.11	0.18	1.09	0.4999	0.7116	NM_001076375; XM_005225752; XM_010820044; XM_010820045; XM_010820046; XM_010820047; XM_010820048; ENSBTAT00000006439; BC118084	AFAP1L2	actin filament associated protein 1-like 2	chr26	-	35050365	35092985
12872656	6.61	97.6806	6.13	70.0348	0.2	0.18	1.4	0.0348	0.125	NM_001191525; XM_005208211; XM_005208213; XM_010806299; XM_010806300; XM_010806301; XM_010806302; ENSBTAT00000024607	AFF1	AF4/FMR2 family, member 1	chr6	+	103688011	103825580
12904382	5.97	62.6829	5.42	42.8137	0.4	0.31	1.46	0.021	0.0857	NM_001191543; XM_005227590; XM_005227591; XM_005227592; XM_010821489; XM_010821490; XM_010821491; XM_010821492; ENSBTAT00000027656; ENSBTAT00000061034	AFF2	AF4/FMR2 family, member 2	chrX	+	31594775	31964101
12708635	2.81	7.01285	3.18	9.06307	0.2	0.26	-1.29	0.0093	0.0476	XM_002691147; XM_002700703; XM_010809809; XM_010809810; BC151764	AFF3	AF4/FMR2 family, member 3	chr11	-	4630686	5261285
12887551	8.46	352.139	8.44	347.291	0.02	0.03	1.02	0.8925	0.9518	NM_001191129; XM_005209304; XM_010807253; XM_010807254; ENSBTAT00000012480	AFF4	AF4/FMR2 family, member 4	chr7	-	46082730	46161887
12809751	6.36	82.1393	6.01	64.4452	0.2	0.07	1.28	0.0159	0.0701	NM_001046211; ENSBTAT00000031029; BC105322	AFG3L2	AFG3-like AAA ATPase 2	chr24	-	43252929	43271906
12870650	1.02	2.02792	0.96	1.94531	0.05	0.08	1.04	0.2906	0.5253	NM_001192175; ENSBTAT00000063031	AFM	afamin	chr6	+	90291078	90312046
12770824	1.88	3.68075	1.72	3.29436	0.17	0.16	1.12	0.463	0.6843	NM_001192502; XM_010816544; XM_010816545; ENSBTAT00000051898	AFMID	arylformamidase	chr19	-	54573839	54596303
12870536	1.13	2.18859	1.14	2.20381	0.18	0.1	-1.01	0.2419	0.4687	NM_001034262; ENSBTAT00000022772; BC103123	AFP	alpha-fetoprotein	chr6	+	90258976	90280522
12702331	5.46	44.0173	5.17	36.0019	0.15	0.13	1.22	0.0329	0.1199	XM_001790625; XM_002691385; XM_002691386; XR_809802; ENSBTAT00000061249; BC149124	AFTPH	aftiphilin	chr11	+	62911379	62950980
12825087	7.36	164.279	7.46	176.069	0.23	0.15	-1.07	0.5437	0.7442	NM_001075511; XM_005225945; ENSBTAT00000022716; BC114812	AGA	aspartylglucosaminidase	chr27	-	7670459	7681822
12835693	4.44	21.7057	4.38	20.8215	0.18	0.1	1.04	0.9213	0.9665	XM_010803864	AGAP1	ArfGAP with GTPase domain, ankyrin repeat and PH domain 1	chr3	+	115834031	115924614
12838972	3.31	9.91766	3.18	9.06307	0.14	0.11	1.1	0.336	0.5725	XM_005204971	AGAP1	ArfGAP with GTPase domain, ankyrin repeat and PH domain 1	chr3	+	115992207	116226449
12857795	2.16	4.46915	2.62	6.1475	0.15	0.18	-1.37	0.0019	0.0155	NM_001192039; XM_005206524; XM_010805124; ENSBTAT00000009418	AGAP2	ArfGAP with GTPase domain, ankyrin repeat and PH domain 2	chr5	+	56051446	56062903
12851976	4.32	19.9733	4.61	24.4201	0.15	0.22	-1.22	0.0559	0.1766	XM_005205959; XM_010804678; XM_010804679; XM_010804680; XM_010827488; ENSBTAT00000033398	AGAP3	ArfGAP with GTPase domain, ankyrin repeat and PH domain 3	chr4	+	114460929	114517867
12850723	1.53	2.88786	1.13	2.18859	0.22	0.12	1.33	0.0112	0.0544	NM_001192642; XM_005205762; XM_005205767; XM_005205768; ENSBTAT00000033530; ENSBTAT00000065165; BC149323	AGBL3	ATP/GTP binding protein-like 3	chr4	+	99591042	99690829
12841257	1.97	3.91768	2.05	4.14106	0.08	0.02	-1.06	0.4023	0.6338	XM_002703987; XM_010803725	AGBL4	ATP/GTP binding protein-like 4	chr3	+	98190151	98327332
12707304	3.99	15.8895	3.91	15.0324	0.13	0.12	1.05	0.5863	0.7729	NM_001024564; XM_005213024; XM_010810238; XR_236432; XR_236433; XR_809853; XR_809854; XR_809855; XR_809856; XR_809857; XR_809858; XR_809859; XR_809860; ENSBTAT00000017831	AGBL5	ATP/GTP binding protein-like 5	chr11	-	72565909	72573334
12801060	2.57	5.93809	2.73	6.63456	0.2	0.1	-1.12	0.1905	0.4042	NM_173982; XM_010818312; XM_010818313; XR_814834; ENSBTAT00000019179; ENSBTAT00000063820; ENSBTAT00000065259; ENSBTAT00000066156; BC120127; GU139385; GU139386; GU139387; GU139388; GU139390; GU139391; GU139392; GU139396; GU139397; M91212; GU139393; GU139394	AGER	advanced glycosylation end product-specific receptor	chr23	+	27008844	27011946
12778120	8.21	296.112	8.5	362.039	0.09	0.12	-1.22	0.0093	0.0477	NM_001038171; XM_005202953; XM_005202954; XM_005202956; XM_005202957; XM_005202959; XM_005202961; XM_010802430; ENSBTAT00000028427; BC111120	AGFG1	ArfGAP with FG repeats 1	chr2	+	116441987	116516543
12816222	7.96	249	7.32	159.786	0.17	0.35	1.56	0.0214	0.0869	NM_001206722; XM_005225064; ENSBTAT00000000957	AGFG2	ArfGAP with FG repeats 2	chr25	-	36527923	36547807
12689026	6.36	82.1393	6.33	80.4489	0.06	0.15	1.02	0.8151	0.9122	NM_001075532; ENSBTAT00000049280; BC119837; BC149517	AGGF1	angiogenic factor with G patch and FHA domains 1	chr10	+	8110496	8157658
12850206	4.9	29.8571	4.55	23.4254	0.12	0.22	1.27	0.028	0.1064	NM_001098969; XM_010804561; ENSBTAT00000025652; ENSBTAT00000050797; BC142320; BC150065	AGK	acylglycerol kinase	chr4	+	105639484	105740171
12845010	5.72	52.7098	4.44	21.7057	0.41	0.25	2.43	0.0002	0.0039	NM_001192471; XM_005204113; XM_005204114; XM_005204115; ENSBTAT00000008518	AGL	amylo-alpha-1, 6-glucosidase, 4-alpha-glucanotransferase	chr3	-	43504601	43585149
12735579	1.6	3.03143	1.57	2.96905	0.22	0.11	1.02	0.7819	0.895	XM_002694143; XM_005194865; XM_005217209; XM_010813452; XM_010823184; XM_592369; ENSBTAT00000044729	AGMAT	agmatine ureohydrolase (agmatinase)	chr16	+	53199419	53208922
12855679	3.03	8.1681	2.64	6.23332	0.38	0.34	1.31	0.09	0.2475	NM_001192973; XM_005205212; XM_010804052; ENSBTAT00000048415	AGMO	alkylglycerol monooxygenase	chr4	-	23499626	23891236
12845323	5.37	41.3553	5.33	40.2244	0.18	0.06	1.03	0.5527	0.7497	NM_001205899; XM_010803634; ENSBTAT00000016254; BC149106	AGO1; AGO3	argonaute RISC catalytic component 1; argonaute RISC catalytic component 3	chr3	-	110466755	110497533
12721838	5.75	53.8174	6.43	86.2229	0.17	0.1	-1.61	0.0003	0.0042	NM_205794; ENSBTAT00000002068; AY533678; BC151491; BT030588	AGO2	argonaute RISC catalytic component 2	chr14	+	4130182	4167602
12843006	5.5	45.2548	4.89	29.6508	0.22	0.07	1.53	0.0006	0.0072	NM_001001133; ENSBTAT00000024385; AY436348; BC149106	AGO3	argonaute RISC catalytic component 3	chr3	-	110338488	110428639
12845704	3.92	15.1369	4.08	16.9123	0.11	0.26	-1.11	0.3861	0.6189	XM_002686552; XM_010803818; XM_010803819; XM_010827130; XM_010827131; XM_606455; ENSBTAT00000020250	AGO4	argonaute RISC catalytic component 4	chr3	-	110530533	110565041
12801151	5.37	41.3553	5.44	43.4113	0.22	0.15	-1.05	0.0935	0.2538	NM_177518; XM_005223602; ENSBTAT00000005821; AF281677; BC115999	AGPAT1	1-acylglycerol-3-phosphate O-acyltransferase 1	chr23	+	27017069	27024546
12705450	2.6	6.06287	2.54	5.81589	0.04	0.1	1.04	0.5498	0.7479	NM_001080264; ENSBTAT00000035230; BC114681	AGPAT2	1-acylglycerol-3-phosphate O-acyltransferase 2	chr11	-	104134195	104146465
12679263	6.35	81.5719	6.08	67.6492	0.11	0.08	1.2	0.0083	0.044	NM_001038046; ENSBTAT00000027260; BC109534; BT025436	AGPAT3	1-acylglycerol-3-phosphate O-acyltransferase 3	chr1	+	146705613	146735099
12899861	2.05	4.14106	3.62	12.295	0.77	0.48	-2.98	0.007	0.0388	NM_001015537; XM_005211099; XM_005211100; XM_005211101; ENSBTAT00000010089; BC114144; BT020691; BT020709; BT020858	AGPAT4	1-acylglycerol-3-phosphate O-acyltransferase 4	chr9	-	98239672	98376380
12824231	4.52	22.9433	4.26	19.1597	0.23	0.08	1.2	0.0531	0.1699	NM_001075932; XM_005225924; ENSBTAT00000006476; BC122693	AGPAT5	1-acylglycerol-3-phosphate O-acyltransferase 5	chr27	+	4679600	4727246
12823853	6.67	101.829	6.47	88.647	0.11	0.16	1.15	0.0133	0.0613	NM_001083669; XM_005226105; ENSBTAT00000007532; BC146204	AGPAT6	1-acylglycerol-3-phosphate O-acyltransferase 6	chr27	+	36212352	36228987
12871228	5.54	46.5271	6.08	67.6492	0.45	0.35	-1.45	0.0878	0.2433	NM_001192514; XM_005208184; ENSBTAT00000023396	AGPAT9	1-acylglycerol-3-phosphate O-acyltransferase 9	chr6	+	100070895	100141603
12784085	5.95	61.8199	5.58	47.8352	0.24	0.1	1.29	0.0262	0.1009	NM_001206719	AGPS	alkylglycerone phosphate synthase	chr2	-	19340433	19468283
12853343	1.45	2.73208	1.25	2.37841	0.2	0.13	1.15	0.0506	0.1639	NM_001040500; XM_005205174; XM_005205175; ENSBTAT00000033841; AJ586432; BC102972	AGR2	anterior gradient 2	chr4	-	25258618	25271426
12856019	0.5	1.41421	0.51	1.42405	0.03	0.08	-1	0.749	0.8771	NM_001191502; ENSBTAT00000064963	AGR3	anterior gradient 3	chr4	-	25316893	25333483
12739953	4.93	30.4844	5.83	56.8859	0.38	0.4	-1.87	0.0012	0.0114	XM_002694193; XM_005194858; XM_005194859; XM_005217205; XM_005217206; XM_604151; ENSBTAT00000017563	AGRN	agrin	chr16	-	52673188	52712371
12755637	2.04	4.11246	2.07	4.19887	0.15	0.12	-1.02	0.8556	0.9338	NM_173983; XM_010814401; XM_010814402; ENSBTAT00000019347	AGRP	agouti related neuropeptide	chr18	-	35205885	35206635
12826469	2.63	6.19026	2.61	6.10504	0.22	0.19	1.01	0.5361	0.7381	NM_001114082; ENSBTAT00000046344; BC102854	AGT	angiotensinogen (serpin peptidase inhibitor, clade A, member 8)	chr28	+	46147260	46156094
12894676	3.54	11.6318	3.27	9.64646	0.19	0.35	1.21	0.1962	0.4114	XM_001252536; XM_002689815; XM_010798772; XM_010798773; XM_010798774; XM_010808144; XM_010808145; XM_010808146; ENSBTAT00000001662; BC149060	AGTPBP1	ATP/GTP binding protein 1	chr8	-	80235084	80433151
12683322	4.82	28.2465	5.98	63.1189	0.74	0.42	-2.24	0.0024	0.018	NM_174233; ENSBTAT00000063575	AGTR1	angiotensin II receptor, type 1	chr1	-	120401470	120445397
12903165	1.33	2.51403	2.01	4.02782	0.79	1.09	-1.59	0.1772	0.3851	XM_001249373; XM_002699453; XM_010799510; XM_010821316; XM_010821317; ENSBTAT00000052443; AJ277986	AGTR2	angiotensin II receptor, type 2	chrX	+	1026179	1027956
12739104	4.58	23.9176	4.26	19.1597	0.23	0.1	1.26	0.083	0.2335	NM_001075363; XM_005216954; ENSBTAT00000012348; BC118342	AGTRAP	angiotensin II receptor-associated protein	chr16	-	42806428	42825905
12842006	2.92	7.56846	2.9	7.46426	0.12	0.09	1.01	0.7929	0.9016	NM_001102355; ENSBTAT00000007622; BC151529	AGXT	alanine-glyoxylate aminotransferase	chr3	+	120634569	120644627
12785796	1.15	2.21914	1.1	2.14355	0.29	0.18	1.03	0.7742	0.8904	NM_001075821; ENSBTAT00000010113; BC118402	AGXT2	alanine--glyoxylate aminotransferase 2	chr20	+	39156953	39199658
12734932	5.46	44.0173	5.34	40.5042	0.14	0.08	1.09	0.1626	0.3643	NM_001192036; XM_005216798; XR_811852; ENSBTAT00000018538	AHCTF1	AT hook containing transcription factor 1	chr16	+	31177715	31256531
12718784	6.68	102.537	7.43	172.446	0.2	0.14	-1.68	0.0001	0.0028	NM_001034315; ENSBTAT00000024092; BC105194; BT030537	AHCY	adenosylhomocysteinase	chr13	-	64258556	64274274
12843338	6.76	108.383	7.22	149.086	0.16	0.11	-1.38	0.0042	0.0269	NM_001101052; ENSBTAT00000025149; ENSBTAT00000055113; BC142522; BC148933	AHCYL1	adenosylhomocysteinase-like 1	chr3	-	33513767	33556281
12850991	5.79	55.3304	4.94	30.6965	0.21	0.11	1.81	4.72e-05	0.0014	NM_001101143; XM_005205707; XM_005205708; XM_005205709; XM_005205710; XM_005205711; XM_010804472; ENSBTAT00000002300; BC148036	AHCYL2	adenosylhomocysteinase-like 2	chr4	+	93956616	94148561
12776963	2.95	7.72749	3.31	9.91766	0.16	0.22	-1.28	0.0418	0.1432	NM_001206409; ENSBTAT00000061325	AHDC1	AT hook, DNA binding motif, containing 1	chr2	+	126350164	126355403
12900731	5.44	43.4113	5.11	34.5353	0.18	0.08	1.26	0.0123	0.0582	XM_001788194; XM_002690265; XM_005199419; XM_005210982; XM_010798992; XM_010798993; XM_010798994; XM_010798995; XM_010798996; XM_010798997; XM_010808617; XM_010808618; XM_010808619; XM_010808620; XM_010808621; XM_010808622; XR_232142; XR_235897; XR_802196; XR_802198; XR_808887; XR_808888; ENSBTAT00000023877; BC151742	AHI1	Abelson helper integration site 1	chr9	-	74330180	74549142
12834331	6.2	73.5167	7.2	147.033	0.64	0.25	-1.99	0.0009	0.0096	XM_002699316; XM_005197326; XM_010821036; XM_010821037; XM_010821038; XM_010821039; XM_010821040; XM_010821041; XM_010826296; XM_587468	AHNAK	AHNAK nucleoprotein	chr29	-	41575957	41594676
12792955	3.41	10.6295	3.49	11.2356	0.32	0.11	-1.06	0.5531	0.7499	XM_002696792; XM_005222333; XM_010817376	AHNAK2	AHNAK nucleoprotein 2	chr21	-	71007317	71022057
12848811	5.65	50.2134	6.73	106.153	0.44	0.16	-2.11	0.0015	0.0131	NM_001206026; ENSBTAT00000010187	AHR	aryl hydrocarbon receptor	chr4	+	25785292	25835397
12691128	6.46	88.0347	5.92	60.5477	0.09	0.11	1.45	0.0003	0.0047	NM_001034666; ENSBTAT00000035554; BC102407	AHSA1	AHA1, activator of heat shock 90kDa protein ATPase homolog 1 (yeast)	chr10	+	89715736	89723196
12701187	4.09	17.0299	4.18	18.1261	0.07	0.14	-1.06	0.2893	0.524	NM_001102134; XM_005212785; XM_010810064; XM_010810065; XM_010810066; ENSBTAT00000055769; BC149756	AHSA2	AHA1, activator of heat shock 90kDa protein ATPase homolog 2 (yeast)	chr11	+	59767828	59790137
12683283	3.36	10.2674	3.21	9.25351	0.21	0.23	1.11	0.2408	0.4673	NM_173984; ENSBTAT00000000673; BC147948; BC151430	AHSG	alpha-2-HS-glycoprotein	chr1	-	81202139	81209052
12861825	1.2	2.2974	1.07	2.09943	0.09	0.24	1.09	0.4462	0.6712	NM_001038682; ENSBTAT00000025096; DQ303466	AICDA	activation-induced cytidine deaminase	chr5	+	101686489	101690821
12739073	6.49	89.8845	7.14	141.044	0.11	0.11	-1.56	7.71e-05	0.0019	NM_001205634; ENSBTAT00000009987	AIDA	axin interactor, dorsalization associated	chr16	-	26862096	26908438
12804435	2.49	5.61778	4.72	26.3549	0.55	0.38	-4.71	1.32e-05	0.0008	NM_173985; XM_005223598; ENSBTAT00000027388; AF348450; BC102890	AIF1	allograft inflammatory factor 1	chr23	-	27503181	27505457
12702928	8.8	445.722	5.4	42.2243	0.49	0.35	10.49	1.39e-07	7.26e-05	NM_001078079; BC126840	AIF1L	allograft inflammatory factor 1-like	chr11	+	101335451	101346198
12909443	7.28	155.417	5.99	63.5579	0.34	0.15	2.45	3.22e-05	0.0012	NM_001192984; XM_005227498; ENSBTAT00000008987	AIFM1	apoptosis-inducing factor, mitochondrion-associated, 1	chrX	-	13966656	13997438
12828484	4.83	28.443	4.13	17.5087	0.29	0.07	1.62	0.0015	0.0132	NM_001314031; XM_005197246; XM_005197248; XM_005226487; XM_005226488; XM_010820653; XM_010820654; XM_010820655; XM_010826180; XM_010826181; XM_010826182; ENSBTAT00000001550; BC142171	AIFM2	apoptosis-inducing factor, mitochondrion-associated, 2	chr28	-	26504093	26537472
12743224	3.24	9.44794	2.98	7.88986	0.37	0.21	1.19	0.7532	0.8793	NM_001046281; XM_005218231; XM_005218235; XM_010814238; XM_010814239; XR_812499; ENSBTAT00000061578; BC105506	AIFM3	apoptosis-inducing factor, mitochondrion-associated, 3	chr17	+	74307986	74318474
12896561	7.13	140.07	5.8	55.7152	0.14	0.23	2.52	1.43e-06	0.0002	NM_001076326; ENSBTAT00000004546; BC112809	AIG1	androgen-induced 1	chr9	+	81550376	81637200
12896573	5.83	56.8859	4.67	25.4572	0.34	0.28	2.23	7.79e-05	0.0019	NM_001076326; ENSBTAT00000004546; BC112809	AIG1	androgen-induced 1	chr9	+	81668203	81830412
12900659	3.37	10.3388	3.68	12.8171	0.44	0.29	-1.23	0.0439	0.1481	XM_003582606; XM_003586468; XM_010808463	AIM1	absent in melanoma 1	chr9	-	43886037	44132798
12775590	2.44	5.42642	2.36	5.1337	0.1	0.03	1.06	0.3023	0.5376	NM_001109791; XM_005203089; ENSBTAT00000037934; BC149807	AIM1L	absent in melanoma 1-like	chr2	+	127370017	127395011
12873608	6.53	92.4115	6.87	116.97	0.27	0.11	-1.27	0.0288	0.1083	NM_001035018; ENSBTAT00000005542; BC103049	AIMP1	aminoacyl tRNA synthetase complex-interacting multifunctional protein 1	chr6	-	20111144	20138597
12812973	4.98	31.5594	5.38	41.6429	0.24	0.14	-1.32	0.0031	0.0218	NM_001075813; ENSBTAT00000009687; BC122837	AIMP2	aminoacyl tRNA synthetase complex-interacting multifunctional protein 2	chr25	+	38576192	38584316
12829610	4.25	19.0273	4.35	20.393	0.15	0.16	-1.07	0.7205	0.8593	NM_183082; XM_010821051; ENSBTAT00000013841; AY339893; BC103018	AIP	aryl hydrocarbon receptor interacting protein	chr29	+	46012091	46018139
12760825	1.56	2.94854	1.72	3.29436	0.21	0.11	-1.12	0.1948	0.4095	NM_174234; XM_010815890; XM_010815891; ENSBTAT00000010954; AF296410	AIPL1	aryl hydrocarbon receptor interacting protein-like 1	chr19	+	26031610	26042006
12682810	3.35	10.1965	3.26	9.57983	0.21	0.22	1.07	0.9025	0.9564	XM_010801671; XM_010824481	AIRE	autoimmune regulator	chr1	+	145747980	145760199
12741252	1.17	2.25012	1.14	2.20381	0.04	0.07	1.03	0.5752	0.7654	NM_001206815; ENSBTAT00000001048	AJAP1	adherens junctions associated protein 1	chr16	-	49832120	49912373
12689774	3.2	9.18959	3.73	13.2691	0.27	0.36	-1.44	0.0258	0.0998	NM_001192517; XM_010808947; ENSBTAT00000016915	AJUBA	ajuba LIM protein	chr10	+	21699229	21708079
12703774	5.99	63.5579	5.38	41.6429	0.35	0.13	1.53	0.0053	0.0314	NM_001013582; XM_005213172; ENSBTAT00000054038; BC114796; BT020951	AK1	adenylate kinase 1	chr11	-	98552024	98561576
12774310	7.46	176.069	7.51	182.278	0.01	0.08	-1.04	0.5505	0.7483	NM_173889; XM_005202882; ENSBTAT00000023406; BC112613; BT025476; M16224; M16225	AK2	adenylate kinase 2	chr2	+	121486307	121509905
12889092	5.12	34.7755	5.26	38.3193	0.1	0.09	-1.1	0.1932	0.4074	NM_174237; XM_005209959; ENSBTAT00000022789; BC114157; M25757	AK3	adenylate kinase 3	chr8	+	40047897	40069800
12845002	5.5	45.2548	5.55	46.8507	0.13	0.34	-1.03	0.9896	0.9961	NM_001077933; XM_005204457; XM_010803443; ENSBTAT00000043366; BC120077	AK4	adenylate kinase 4	chr3	-	80491323	80582219
12847230	1.79	3.45815	2.03	4.08405	0.16	0.23	-1.18	0.1743	0.381	NM_001083757; XM_005204414; XM_005204415; ENSBTAT00000023151; BC134521	AK5	adenylate kinase 5	chr3	-	67354498	67614628
12789747	2.24	4.72397	2.26	4.78991	0.39	0.18	-1.01	0.9936	0.9978	NM_001104972; ENSBTAT00000057239; ENSBTAT00000061550; BC142088	AK7	adenylate kinase 7	chr21	+	62895825	62964704
12708021	3.99	15.8895	3.97	15.6707	0.13	0.33	1.01	0.4504	0.6743	NM_001206250; XM_005213393; XM_010810479; XM_010810480; XM_010810481; XM_010810482; XM_010810483; XM_010810484; ENSBTAT00000005345	AK8	adenylate kinase 8	chr11	-	102813441	102949251
12896763	1.42	2.67586	1.23	2.34567	0.1	0.08	1.14	0.2264	0.4502	XM_005199380; XM_005210829; XM_005210830; XM_010798903; ENSBTAT00000013345; ENSBTAT00000020294; BC109738; BC146119	AK9	adenylate kinase 9	chr9	+	41046437	41163187
12764250	5.85	57.68	5.71	52.3457	0.28	0.12	1.1	0.486	0.7015	XM_002695587; XM_005195570; XM_005219948; XM_010815724; XM_010823966; XM_010823974; XM_610582; ENSBTAT00000049153; ENSBTAT00000049169	AKAP1; LOC784584	A kinase (PRKA) anchor protein 1; A-kinase anchor protein 1, mitochondrial-like	chr19	+	8171383	8193531
12763131	5.69	51.6251	5.02	32.4467	0.12	0.1	1.59	6.68e-05	0.0017	NM_001098024; XM_005220349; XM_010816018; XR_813215; ENSBTAT00000043861; ENSBTAT00000053492; BC140679; EU239246	AKAP10	A kinase (PRKA) anchor protein 10	chr19	+	34343306	34386584
12710102	5.31	39.6706	5.04	32.8996	0.11	0.27	1.2	0.0884	0.2444	XM_002691772; XM_005194084; XM_005213692; XM_010810745; XM_010810746; XM_010819932; XM_010819934; XM_612396; ENSBTAT00000019629	AKAP11	A kinase (PRKA) anchor protein 11	chr12	+	12459621	12495985
12897211	7.54	186.108	6.29	78.249	0.57	0.22	2.38	0.0016	0.0141	XM_010799018; XM_010808687; XM_591518; ENSBTAT00000019669	AKAP12	A kinase (PRKA) anchor protein 12	chr9	+	89552398	89564991
12789222	6.01	64.4452	6.67	101.829	0.49	0.11	-1.58	0.0193	0.0806	XM_002696531; XM_005196228; XM_005196229; XM_010824809; XM_010824811; XM_010824812; XM_010824813; XM_010824814; XM_010824815; XM_010824816; XM_010824817; XM_010824818; ENSBTAT00000028060	AKAP13; LOC510024	A kinase (PRKA) anchor protein 13; A-kinase anchor protein 13-like	chr21	+	16597603	16912954
12902388	0.82	1.76541	0.82	1.76541	0.2	0.01	1	0.463	0.6843	XM_002706282; XM_010821338; ENSBTAT00000014453	AKAP14	A kinase (PRKA) anchor protein 14	chrX	+	4085352	4094222
12891796	5.51	45.5696	6.09	68.1197	0.11	0.23	-1.5	0.0016	0.0136	NM_001193034; NM_001204119; XM_005210503; XM_010808231; ENSBTAT00000019242; ENSBTAT00000019246	AKAP2; PALM2	A kinase (PRKA) anchor protein 2; paralemmin 2	chr8	+	101056374	101402479
12856937	1.03	2.04202	0.97	1.95884	0.22	0.11	1.04	0.7124	0.8547	NM_001101039; XM_005207172; XM_005207173; XM_010805602; XM_010805603; ENSBTAT00000001353; BC150040	AKAP3	A kinase (PRKA) anchor protein 3	chr5	+	105896018	105941351
12907161	6.25	76.1093	5.9	59.7141	0.25	0.61	1.28	0.158	0.3576	NM_174235; ENSBTAT00000044866; AF100170	AKAP4	A kinase (PRKA) anchor protein 4	chrX	-	93078340	93096381
12688037	3.51	11.3924	1.59	3.01049	0.47	0.15	3.77	1.74e-05	0.0009	NM_174236; XM_005211928; ENSBTAT00000012705	AKAP5	A kinase (PRKA) anchor protein 5	chr10	+	76927473	76928759
12790833	2.18	4.53154	2.11	4.31691	0.47	0.13	1.05	0.1618	0.3633	NM_001192923; XM_005222048; XM_010817158; XM_010817159; XM_010817160; ENSBTAT00000023566	AKAP6	A kinase (PRKA) anchor protein 6	chr21	+	43132861	43630707
12898785	4.02	16.2234	3.51	11.3924	0.52	0.34	1.42	0.0366	0.1299	NM_001102266; XM_005210925; XM_005210927; XM_010808551; ENSBTAT00000000294; BC148038	AKAP7	A kinase (PRKA) anchor protein 7	chr9	+	70181054	70304090
12879700	4.52	22.9433	4.43	21.5557	0.1	0.1	1.06	0.1492	0.3448	NM_001102072; ENSBTAT00000002363; BC151317	AKAP8	A kinase (PRKA) anchor protein 8	chr7	+	8787435	8805448
12881182	5.82	56.493	5.58	47.8352	0.27	0.09	1.17	0.1255	0.308	XM_002688560; XM_005192357; XM_005192359; XM_005208581; XM_005208583; XM_010806637; XM_010806638; XM_010806639; XM_010820911; XM_010820935; XM_010820983; XM_864732; XR_225926; XR_235128; XR_807603; XR_807604; XR_807605; XR_807606; XR_816475; XR_816488; XR_816490; XR_816493; ENSBTAT00000013781; BC102061	AKAP8L	A kinase (PRKA) anchor protein 8-like	chr7	+	8754349	8787128
12852169	7.15	142.025	6.56	94.3532	0.14	0.17	1.5	0.0015	0.013	XM_003582050; XM_005197999; XM_010803979; XM_010803980; BC114904	AKAP9; LOC101908655	A kinase (PRKA) anchor protein 9; methyl-CpG-binding domain protein 2-like	chr4	+	9138837	9303993
12731093	3.75	13.4543	4.2	18.3792	0.39	0.05	-1.37	0.0257	0.0997	NM_001034203; XM_005215912; ENSBTAT00000002500; BC103200	AKIP1	A kinase (PRKA) interacting protein 1	chr15	-	44260210	44267703
12847418	6.61	97.6806	6.3	78.7932	0.25	0.08	1.25	0.0082	0.0433	NM_001101236; ENSBTAT00000006186; BC151342	AKIRIN1	akirin 1	chr3	-	107574783	107586950
12898823	6.07	67.1819	6.01	64.4452	0.13	0.11	1.04	0.6669	0.828	NM_001110087; XM_010808532; XM_010808533; ENSBTAT00000004897; BC104619	AKIRIN2	akirin 2	chr9	+	63127339	63150182
12841075	1.02	2.02792	1.16	2.23457	0.11	0.21	-1.1	0.3589	0.5946	XM_002686192; XM_005197788; XM_005197791; XM_005197792; XM_005204227; XM_005204230; XM_005204231; XM_010803271; XM_010803273; XM_010826903; XM_010826904; XM_864711	AKNAD1	AKNA domain containing 1	chr3	+	34631048	34675858
12847742	5.54	46.5271	5.67	50.9143	0.27	0.1	-1.09	0.5345	0.7368	NM_001076513; ENSBTAT00000000630; BC102166	AKR1A1	aldo-keto reductase family 1, member A1 (aldehyde reductase)	chr3	-	101106704	101118441
12853180	6.66	101.125	7.06	133.436	0.18	0.14	-1.32	0.0368	0.1302	NM_001012519; XM_010800291; ENSBTAT00000013082; AB098903; BC110178; BT021058	AKR1B1; LOC790476	aldo-keto reductase family 1, member B1 (aldose reductase); aldose reductase-like	chr4	-	99016785	99033590
12850647	1.41	2.65737	1.35	2.54912	0.1	0.22	1.04	0.9207	0.9662	NM_001102088; XM_005205761; ENSBTAT00000002073; BC151501	AKR1B10	aldo-keto reductase family 1, member B10 (aldose reductase)	chr4	+	99118954	99140958
12717155	1.17	2.25012	1.28	2.42839	0.29	0.21	-1.07	0.8809	0.9468	NM_001038584; XM_005214467; ENSBTAT00000028488; BC109895	AKR1C3	aldo-keto reductase family 1, member C3 (3-alpha hydroxysteroid dehydrogenase, type II)	chr13	+	43909081	43917997
12713750	0.52	1.43396	0.49	1.40444	0.28	0.16	1.02	0.4929	0.7069	NM_181027; XM_005214435; ENSBTAT00000014044; BC112519; D49542; D88749	AKR1C4	aldo-keto reductase family 1, member C4 (chlordecone reductase; 3-alpha hydroxysteroid dehydrogenase, type I; dihydrodiol dehydrogenase 4)	chr13	+	43947633	43957441
12850156	1.38	2.60268	1.26	2.39496	0.15	0.06	1.09	0.2991	0.5346	NM_001192358; ENSBTAT00000002172	AKR1D1	aldo-keto reductase family 1, member D1	chr4	+	102576438	102627066
12720934	2.12	4.34694	1.97	3.91768	0.29	0.19	1.12	0.3902	0.6229	XM_005194354; XM_005214468; XM_010811347; XM_010822515; XR_810656; XR_817555; ENSBTAT00000022850	AKR1E2	aldo-keto reductase family 1, member E2	chr13	-	44203951	44214253
12784761	3.17	9.00047	2.98	7.88986	0.15	0.12	1.14	0.0517	0.1666	XM_010802683; BC149540; XM_001255494	AKR7A3	aldo-keto reductase family 7, member A3 (aflatoxin aldehyde reductase)	chr2	-	133974310	133988521
12791587	4.61	24.4201	5.27	38.5859	0.26	0.12	-1.58	0.0029	0.0207	AY781100; NM_173986	AKT1	v-akt murine thymoma viral oncogene homolog 1	chr21	-	70878392	70895620
12757346	5.51	45.5696	5.26	38.3193	0.19	0.09	1.18	0.0708	0.2079	NM_001083434; XM_005219260; XM_005219261; XM_005219262; XM_005219263; ENSBTAT00000007575; BC133618	AKT1S1	AKT1 substrate 1 (proline-rich)	chr18	-	56672750	56680246
12758675	5.27	38.5859	5.67	50.9143	0.34	0.16	-1.32	0.0964	0.2586	NM_001206146; XM_005218981; XM_005218982; XR_812767; XR_812768; ENSBTAT00000001839	AKT2	v-akt murine thymoma viral oncogene homolog 2	chr18	-	49902542	49933687
12734033	5.44	43.4113	6.15	71.0124	0.35	0.37	-1.64	0.0092	0.0475	NM_001191309; XM_010813108; XM_010813109; XM_010813110; XR_237736; ENSBTAT00000023654	AKT3	v-akt murine thymoma viral oncogene homolog 3	chr16	+	34132648	34404652
12758976	4.13	17.5087	3.8	13.9288	0.21	0.19	1.26	0.0299	0.1115	NM_001206321; XM_005218703; XM_005218704; XM_005218705; XM_010814545; XM_010814546; ENSBTAT00000021617; BC109875	AKTIP	AKT interacting protein	chr18	-	21925484	21937955
12893324	4.55	23.4254	5.45	43.7133	0.55	0.22	-1.86	0.0049	0.03	NM_001014895; ENSBTAT00000000315; BC112596; BT021592	ALAD	aminolevulinate dehydratase	chr8	-	104342905	104352823
12799840	8.24	302.334	7.16	143.013	0.35	0.21	2.11	0.0004	0.0059	NM_001101154; XM_005222863; ENSBTAT00000005380; BC147978	ALAS1	5-aminolevulinate synthase 1	chr22	-	49242703	49256766
12908013	1.86	3.63008	1.77	3.41054	0.09	0.15	1.07	0.8554	0.9337	NM_001035103; ENSBTAT00000017538; BC102938	ALAS2	5-aminolevulinate synthase 2	chrX	-	97908616	97935775
12869821	2.11	4.31691	1.32	2.49666	0.4	0.09	1.73	0.0026	0.0193	NM_180992; ENSBTAT00000022763; AF542068; BC102742; BC142272; BC151546; M73993	ALB	albumin	chr6	+	90232762	90251122
12678626	5.7	51.9842	5.62	49.18	0.49	0.12	1.06	0.6274	0.8018	NM_174238; XM_005201256; XM_005201257; ENSBTAT00000000097; AB039957	ALCAM	activated leukocyte cell adhesion molecule	chr1	+	50332272	50558841
12750163	5.22	37.2715	5.25	38.0546	0.39	0.07	-1.02	0.2573	0.4868	NM_001101869; BC150121	ALDH16A1	aldehyde dehydrogenase 16 family, member A1	chr18	+	56364565	56378722
12822230	6.51	91.1392	5.61	48.8403	0.26	0.24	1.86	0.0008	0.0089	NM_001046181; XM_005225537; ENSBTAT00000015703; BC105337	ALDH18A1	aldehyde dehydrogenase 18 family, member A1	chr26	-	16954143	16995260
12892676	9.2	588.134	10.03	1045.52	0.61	0.25	-1.78	0.0165	0.0721	NM_174239; ENSBTAT00000010661; BC105193; BT030667; L36128	ALDH1A1	aldehyde dehydrogenase 1 family, member A1	chr8	-	49354207	49408166
12690749	2.84	7.1602	3.86	14.5203	0.57	0.47	-2.02	0.0015	0.0133	XM_002690855; XM_615062; ENSBTAT00000013358	ALDH1A2	aldehyde dehydrogenase 1 family, member A2	chr10	+	52278486	52402373
12889100	1.96	3.89062	2.26	4.78991	0.2	0.31	-1.23	0.2938	0.5289	XM_005199211; XM_005210187; ENSBTAT00000027172; S61045	ALDH1B1	aldehyde dehydrogenase 1 family, member B1	chr8	+	62891051	62892603
12798508	3.19	9.12611	2.91	7.51618	0.25	0.04	1.21	0.0741	0.2146	NM_001103087; ENSBTAT00000043693; BC151473	ALDH1L1	aldehyde dehydrogenase 1 family, member L1	chr22	-	61221250	61248521
12866308	4.48	22.3159	4.28	19.4271	0.24	0.46	1.15	0.3299	0.5661	NM_001191391; XM_010805166; ENSBTAT00000008298	ALDH1L2	aldehyde dehydrogenase 1 family, member L2	chr5	-	68883456	68941773
12746119	7.89	237.207	7.64	199.466	0.29	0.1	1.19	0.2535	0.4825	NM_001075367; ENSBTAT00000011521; BC116084	ALDH2	aldehyde dehydrogenase 2 family (mitochondrial)	chr17	-	64551611	64577901
12760832	2.81	7.01285	2.71	6.54322	0.12	0.27	1.07	0.2115	0.4318	NM_001166513; ENSBTAT00000028125; S51969	ALDH3A1	aldehyde dehydrogenase 3 family, member A1	chr19	+	34481290	34489156
12770208	6.98	126.238	7.12	139.102	0.32	0.09	-1.1	0.4814	0.6979	NM_001101984; XM_005220350; XM_005220351; ENSBTAT00000056266; BC149984	ALDH3A2	aldehyde dehydrogenase 3 family, member A2	chr19	-	34522834	34538828
12830405	4.07	16.7955	4.53	23.1029	0.35	0.4	-1.37	0.0718	0.2098	NM_001075518; XM_005227060; XM_005227061; XM_005227062; XM_010821071; XM_010826348; XM_010826349; XM_010826350; ENSBTAT00000017408; ENSBTAT00000044598; BC147958; BT025453; BT026328	ALDH3B1	aldehyde dehydrogenase 3 family, member B1	chr29	+	46188321	46203015
12773803	4.27	19.2929	4.07	16.7955	0.16	0.11	1.15	0.0631	0.1916	NM_001105646; ENSBTAT00000020285; BC134524	ALDH4A1	aldehyde dehydrogenase 4 family, member A1	chr2	+	134345970	134380243
12806154	5.97	62.6829	5.41	42.5179	0.22	0.52	1.48	0.0124	0.0586	NM_001192735; ENSBTAT00000029203	ALDH5A1	aldehyde dehydrogenase 5 family, member A1	chr23	-	32950888	32976657
12693675	6.88	117.784	7.14	141.044	0.2	0.1	-1.19	0.0551	0.1747	NM_175811; ENSBTAT00000024584; L08643	ALDH6A1	aldehyde dehydrogenase 6 family, member A1	chr10	-	85821883	85839587
12878091	6.94	122.786	6.57	95.0095	0.14	0.1	1.3	0.0041	0.0262	NM_001045969; XM_010807094; ENSBTAT00000012710; ENSBTAT00000055519; BC105406	ALDH7A1	aldehyde dehydrogenase 7 family, member A1	chr7	+	28576490	28617283
12900136	2.1	4.28709	1.66	3.16017	0.38	0.11	1.35	0.0285	0.1076	NM_001075626; XM_005210963; ENSBTAT00000010485; BC120092; BT029881	ALDH8A1	aldehyde dehydrogenase 8 family, member A1	chr9	-	73977644	74002359
12840394	6.57	95.0095	6.3	78.7932	0.13	0.06	1.2	0.0419	0.1434	NM_001046423; XM_005203432; ENSBTAT00000034095; BC105335	ALDH9A1	aldehyde dehydrogenase 9 family, member A1	chr3	+	3252171	3281221
12816154	8.79	442.643	8.54	372.217	0.13	0.13	1.19	0.0405	0.1398	NM_001101915; XM_005224876; XM_005224877; XM_010819406; ENSBTAT00000017177; BC148010	ALDOA	aldolase A, fructose-bisphosphate	chr25	-	26470486	26475202
12818601	2.35	5.09824	2.48	5.57897	0.07	0.1	-1.09	0.5674	0.7599	XM_010819406	ALDOA	aldolase A, fructose-bisphosphate	chr25	-	26476312	26483399
12893846	2.01	4.02782	1.79	3.45815	0.21	0.13	1.16	0.1223	0.3032	NM_001034485; ENSBTAT00000020413; ENSBTAT00000065235; BC102278; BC142385	ALDOB	aldolase B, fructose-bisphosphate	chr8	-	92773691	92789092
12768020	7.5	181.019	6.81	112.206	0.28	0.19	1.61	0.0053	0.0316	NM_001097984; XM_005220074; ENSBTAT00000017416; BC103037; BT030500	ALDOC	aldolase C, fructose-bisphosphate	chr19	-	20588070	20591570
12811960	4.49	22.4711	4.62	24.59	0.14	0.22	-1.1	0.6394	0.8096	NM_001205603; XM_005224404; XM_005224405; ENSBTAT00000002836	ALG1	ALG1, chitobiosyldiphosphodolichol beta-mannosyltransferase	chr25	+	4106050	4120964
12867915	5.9	59.7141	5.57	47.5048	0.24	0.12	1.25	0.0325	0.1188	NM_001076189; ENSBTAT00000043297; BC119908	ALG10	ALG10, alpha-1,2-glucosyltransferase	chr5	-	76497226	76503464
12710472	5.95	61.8199	4.85	28.84	0.28	0.26	2.14	8.88e-05	0.0021	XM_002691795; XM_613406; ENSBTAT00000013659	ALG11	ALG11, alpha-1,2-mannosyltransferase	chr12	+	21488036	21500016
12863313	5.27	38.5859	5.38	41.6429	0.38	0.16	-1.08	0.0658	0.1971	NM_001103346; XM_005207498; XM_010805817; XM_010805818; ENSBTAT00000064352; BC142132	ALG12	ALG12, alpha-1,6-mannosyltransferase	chr5	-	120924122	120932984
12904088	2.38	5.20537	2.27	4.82323	0.12	0.16	1.08	0.346	0.5818	XM_003584307; XM_003588141; BC146066; BT029838	ALG13	ALG13, UDP-N-acetylglucosaminyltransferase subunit	chrX	+	65187600	65222811
12837032	5.5	45.2548	5.67	50.9143	0.31	0.25	-1.13	0.8724	0.9428	NM_001077863; XM_005204272; ENSBTAT00000005796; BC118421	ALG14	ALG14, UDP-N-acetylglucosaminyltransferase subunit	chr3	+	48600670	48699217
12894910	4.59	24.0839	4.37	20.6776	0.1	0.06	1.17	0.0449	0.1503	NM_001083491; ENSBTAT00000003187; BC114870	ALG2	ALG2, alpha-1,3/1,6-mannosyltransferase	chr8	-	64718456	64722833
12682349	5.24	37.7918	5.14	35.261	0.3	0.2	1.07	0.5783	0.7673	NM_001083511; ENSBTAT00000032212; BC123644	ALG3	ALG3, alpha-1,3- mannosyltransferase	chr1	+	83540706	83546032
12709240	2.96	7.78124	2.92	7.56846	0.22	0.11	1.03	0.7218	0.8602	NM_001045943; NM_001142365; XM_005213572; XM_005213573; XR_236608; XR_236609; ENSBTAT00000015727; ENSBTAT00000048036; BC112581	ALG5	ALG5, dolichyl-phosphate beta-glucosyltransferase	chr12	+	24719248	24745366
12844014	6.2	73.5167	5.38	41.6429	0.42	0.24	1.76	0.0028	0.0204	NM_001075432; ENSBTAT00000043414; BC120396	ALG6	ALG6, alpha-1,3-glucosyltransferase	chr3	-	82486867	82545184
12831552	5.97	62.6829	4.82	28.2465	0.35	0.17	2.21	9.05e-05	0.0021	NM_001076125; ENSBTAT00000057333; BC120179	ALG8	ALG8, alpha-1,3-glucosyltransferase	chr29	+	18039841	18067906
12731138	5.31	39.6706	5.33	40.2244	0.13	0.11	-1.01	0.6881	0.8415	XM_001787613; XM_002692989; XM_003583089; XM_003586943; XM_005215881; XM_010812387; XR_227814; ENSBTAT00000006508; ENSBTAT00000052671; BC149772	ALG9; FDXACB1; LOC101909603	ALG9, alpha-1,2-mannosyltransferase; ferredoxin-fold anticodon binding domain containing 1; uncharacterized LOC101909603	chr15	-	22427668	22547643
12701879	2.14	4.40762	1.92	3.78423	0.35	0.21	1.17	0.2302	0.4543	XM_002691492; XM_005193930; XM_616782	ALK	anaplastic lymphoma receptor tyrosine kinase	chr11	+	70321848	70646314
12696488	3.73	13.2691	3.61	12.2101	0.22	0.36	1.09	0.1414	0.3329	NM_001102220; XM_005212205; ENSBTAT00000010693; BC109764; BC151719	ALKBH1	alkB, alkylation repair homolog 1 (E. coli)	chr10	-	89891032	89914239
12742546	3.2	9.18959	3	8	0.23	0.16	1.15	0.1086	0.2802	NM_001024516; XM_005217790; XM_005217791; XM_005217792; XM_005217793; XM_005217794; ENSBTAT00000026442; BC120178	ALKBH2	alkB, alkylation repair homolog 2 (E. coli)	chr17	+	66234084	66239859
12727904	4.62	24.59	4.27	19.2929	0.12	0.19	1.28	0.0129	0.0602	NM_001037602; XM_005216455; XM_010812830; ENSBTAT00000012522; BC109832	ALKBH3	alkB, alkylation repair homolog 3 (E. coli)	chr15	+	74847959	74889005
12812341	4.13	17.5087	4.36	20.5348	0.27	0.14	-1.17	0.503	0.7139	NM_001075553; ENSBTAT00000004717; BC118457	ALKBH4	alkB, alkylation repair homolog 4 (E. coli)	chr25	+	35102455	35109899
12771665	6.68	102.537	6.5	90.5097	0.13	0.04	1.14	0.1079	0.279	NM_001205517; ENSBTAT00000034976	ALKBH5	AlkB family member 5, RNA demethylase	chr19	-	35024088	35041293
12758873	4.73	26.5382	4.63	24.761	0.25	0.17	1.07	0.6681	0.829	NM_001192208; XM_005218996; XM_005218997; XM_010814796; XM_010814797; ENSBTAT00000026225	ALKBH6	alkB, alkylation repair homolog 6 (E. coli)	chr18	-	46870104	46875884
12886892	5.21	37.014	4.83	28.443	0.25	0.16	1.3	0.0346	0.1245	NM_001046402; ENSBTAT00000035929; BC111665	ALKBH7	alkB, alkylation repair homolog 7 (E. coli)	chr7	-	19297266	19298870
12733804	3.36	10.2674	3.38	10.4107	0.1	0.27	-1.01	0.9242	0.9677	NM_001080341; XM_010812310; XM_010812311; XM_010812312; ENSBTAT00000014068	ALKBH8	alkB, alkylation repair homolog 8 (E. coli)	chr15	-	17190070	17323066
12894363	1.68	3.20428	1.59	3.01049	0.08	0.11	1.06	0.4083	0.6397	NM_001075909; XM_005210605; XM_005210606; XM_010808326; ENSBTAT00000018376; ENSBTAT00000065445; BC112648	ALLC	allantoicase	chr8	-	112837176	112860706
12706776	4.75	26.9087	4.21	18.507	0.11	0.16	1.45	0.0004	0.0054	XM_005193870; XM_005212516; XM_010809854; XM_010809855; XM_010809856; XM_010809857; XM_010809858; XM_010809859; XM_010809860; XM_010809861; XM_010814934; XM_010814940; XM_010814948; XM_010814953; XM_010814955; XM_010814956; XM_010814960; XM_010814964; XR_809620; XR_812833	ALMS1	Alstrom syndrome 1	chr11	-	10877363	11067103
12761399	2.17	4.50023	2.15	4.43828	0.13	0.07	1.02	0.2575	0.4872	NM_001192336; XM_005220195; XM_010815898; ENSBTAT00000029240	ALOX12	arachidonate 12-lipoxygenase	chr19	+	27421125	27434715
12768091	2.21	4.62675	2.2	4.59479	0.2	0.14	1.01	0.6986	0.8481	NM_001192038; XM_010815994; ENSBTAT00000016553	ALOX12B	arachidonate 12-lipoxygenase, 12R type	chr19	-	28329831	28341331
12766023	2.32	4.99332	2.08	4.22807	0.11	0.16	1.18	0.1584	0.3584	NM_001083532; XM_010815945; XM_010815946; XM_010815947; ENSBTAT00000045286; BC123813	ALOX12E	arachidonate lipoxygenase, epidermal	chr19	+	27361427	27370259
12760947	1.5	2.82843	1.28	2.42839	0.11	0.28	1.16	0.5998	0.7828	NM_174501; XM_005220189; XM_005220190; XM_010815897; ENSBTAT00000015911; AY445523; M62516; M81320; S96247	ALOX15	arachidonate 15-lipoxygenase	chr19	+	27331077	27339653
12761264	2.16	4.46915	2.02	4.05584	0.17	0.17	1.1	0.1556	0.3543	NM_001205703	ALOX15B	arachidonate 15-lipoxygenase, type B	chr19	+	28306791	28335513
12827844	1.61	3.05252	2.13	4.37717	0.16	0.33	-1.43	0.0028	0.0202	NM_001192792; ENSBTAT00000027080	ALOX5	arachidonate 5-lipoxygenase	chr28	-	44729723	44776991
12712731	2.33	5.02805	2.35	5.09824	0.21	0.19	-1.02	0.5278	0.7323	NM_001076293; ENSBTAT00000017570; BC118389	ALOX5AP	arachidonate 5-lipoxygenase-activating protein	chr12	-	30136995	30159808
12774335	1.89	3.70635	1.83	3.55537	0.23	0.25	1.04	0.7016	0.85	NM_173987; ENSBTAT00000043359	ALPI	alkaline phosphatase, intestinal	chr2	+	120857815	120908369
12874543	3.25	9.51366	3.12	8.69388	0.21	0.22	1.1	0.4466	0.6715	XM_002688076; XM_005207667; XM_005207668; XM_005207669; XM_005207670; XM_005207671; XM_010805922; XM_010805923; XM_010805924; XM_010805925; XM_010805926; XM_010805927; XM_010828065; ENSBTAT00000013457; ENSBTAT00000060975; ENSBTAT00000064755	ALPK1	alpha-kinase 1	chr6	-	14280383	14342391
12809435	1.55	2.92817	1.55	2.92817	0.23	0.3	1	0.4339	0.6609	NM_001192248; XM_005224149; XM_005224150; XM_010818825; ENSBTAT00000018977	ALPK2	alpha-kinase 2	chr24	-	58119582	58237079
12790124	5.2	36.7583	5.12	34.7755	0.77	0.25	1.06	0.6085	0.789	XM_003583735; XM_003587551; ENSBTAT00000002122	ALPK3	alpha-kinase 3	chr21	+	22876992	22937021
12780150	4.18	18.1261	4.52	22.9433	0.17	0.56	-1.27	0.1048	0.2736	NM_176858; XM_005203065; XM_005203066; XM_005203068; XM_005203069; ENSBTAT00000011783; BC118208; M18443; S81600	ALPL	alkaline phosphatase, liver/bone/kidney	chr2	-	131791675	131857642
12783275	4.83	28.443	4.41	21.259	0.31	0.19	1.34	0.0076	0.0411	XM_002685510; XM_005199635; XM_005199636; XM_005202685; XM_005202686; XM_615861; ENSBTAT00000060956	ALS2	amyotrophic lateral sclerosis 2 (juvenile)	chr2	-	90664532	90712586
12794763	3.23	9.38268	3.16	8.9383	0.35	0.28	1.04	0.9273	0.9689	NM_001102488; XM_005223044; XM_005223045; XM_005223046; XM_005223047; XM_010817887; XM_010817889; XR_814630; ENSBTAT00000023681; BC149185	ALS2CL	ALS2 C-terminal like	chr22	+	53358573	53380721
12784315	0.56	1.47427	0.62	1.53688	0.24	0.04	-1.04	0.7457	0.8751	NM_001078059; ENSBTAT00000023180; ENSBTAT00000055126; BC105169	ALS2CR11	amyotrophic lateral sclerosis 2 (juvenile) chromosome region, candidate 11	chr2	-	90467454	90585163
12784641	1.74	3.34035	1.56	2.94854	0.18	0.1	1.14	0.4235	0.6523	NM_001105461; XM_005202673; XM_010802197; XR_804960; ENSBTAT00000016362; ENSBTAT00000051960; BC123837	ALS2CR12	amyotrophic lateral sclerosis 2 (juvenile) chromosome region, candidate 12	chr2	-	90319863	90340658
12861795	2.54	5.81589	2.49	5.61778	0.23	0.25	1.04	0.714	0.8558	NM_001192291; ENSBTAT00000019938	ALX1	ALX homeobox 1	chr5	+	14991697	15013539
12838947	1.79	3.45815	1.71	3.27161	0.31	0.34	1.06	0.3904	0.6229	NM_001192553; ENSBTAT00000027924	ALX3	ALX homeobox 3	chr3	+	33469022	33478299
12764716	5.91	60.1295	6.21	74.028	0.31	0.13	-1.22	0.1015	0.2675	NM_001035417; ENSBTAT00000011202; BC102384	ALYREF	Aly/REF export factor	chr19	+	51609699	51613483
12869888	1.49	2.80889	1.52	2.86791	0.1	0.09	-1.02	0.6899	0.8425	NM_173988; ENSBTAT00000053975; AF157019	AMBN	ameloblastin (enamel matrix protein)	chr6	+	87694425	87705732
12892603	1.92	3.78423	1.98	3.94493	0.06	0.14	-1.04	0.1917	0.4058	ENSBTAT00000020817; BC102637; NM_173989; U35642	AMBP	alpha-1-microglobulin/bikunin precursor	chr8	-	105006306	105018463
12732247	5.93	60.9688	6.04	65.7993	0.17	0.07	-1.08	0.3021	0.5374	NM_001034522; XM_005216457; XM_005216458; XM_010812831; XM_010812832; XM_010812833; ENSBTAT00000060968; BC105220	AMBRA1	autophagy/beclin-1 regulator 1	chr15	-	77264059	77435816
12899433	6.31	79.3413	6.24	75.5835	0.08	0.1	1.05	0.2641	0.4943	NM_173990; ENSBTAT00000004338; BC123795; M95605	AMD1	adenosylmethionine decarboxylase 1	chr9	-	39903107	39924416
12857841	4.48	22.3159	5.26	38.3193	1.13	0.32	-1.72	0.2931	0.5279	NM_001098872; XM_010805125; ENSBTAT00000021647; BC142251	AMDHD1	amidohydrolase domain containing 1	chr5	+	60598348	60613064
12813017	4.43	21.5557	4.78	27.4741	0.28	0.08	-1.28	0.0141	0.064	NM_001101104; ENSBTAT00000001355; BC151478	AMDHD2	amidohydrolase domain containing 2	chr25	+	2019789	2026472
12907169	1.52	2.86791	1.51	2.8481	0.11	0.09	1	0.8721	0.9428	NM_001014984; NM_174240; ENSBTAT00000016034; ENSBTAT00000016045; M63499; M63500	AMELX; AMELY	amelogenin, X-linked; amelogenin, Y-linked	chrX	-	137548560	137556460
12902552	3.21	9.25351	3.36	10.2674	0.28	0.12	-1.11	0.6498	0.8166	XM_010800534; XM_010822047	AMER1	APC membrane recruitment protein 1	chrX	+	101508728	101508801
12905324	3.04	8.22491	3.09	8.51496	0.32	0.18	-1.04	0.9998	0.9999	XM_002700170; XM_005200792; XM_005228272; XM_010800534; XM_010822047; XM_584347; XR_803679; XR_803680; XR_817021; XR_817022; ENSBTAT00000011639	AMER1	APC membrane recruitment protein 1	chrX	+	101529564	101532923
12710528	1.95	3.86375	1.94	3.83706	0.12	0.11	1.01	0.2683	0.4995	XM_010810822	AMER2	APC membrane recruitment protein 2	chr12	+	34235129	34238236
12779369	1.93	3.81055	1.67	3.18215	0.18	0.17	1.2	0.2275	0.4512	XM_002685201; XM_005197401; XM_005202186; XM_869018; ENSBTAT00000054423	AMER3	APC membrane recruitment protein 3	chr2	+	1399477	1406607
12750333	8.31	317.365	7.53	184.823	0.21	0.17	1.71	7.35e-05	0.0019	NM_001045974; ENSBTAT00000004952; BC112457	AMFR	autocrine motility factor receptor, E3 ubiquitin protein ligase	chr18	+	24290723	24336022
12876741	2.56	5.89708	2.84	7.1602	0.09	0.1	-1.21	0.0268	0.1026	NM_173890; ENSBTAT00000019912	AMH	anti-Mullerian hormone	chr7	+	22696978	22699843
12866047	3.41	10.6295	3.06	8.33973	0.23	0.32	1.28	0.1392	0.3296	NM_001205328; XM_005206158; XM_010804852; XM_010804853; ENSBTAT00000024657	AMHR2	anti-Mullerian hormone receptor, type II	chr5	-	26753286	26759487
12731622	1.71	3.27161	1.73	3.31728	0.08	0.05	-1.01	0.4165	0.6468	NM_001080250; XM_005215818; XR_808613; ENSBTAT00000021233; ENSBTAT00000052211; BC149327; BT029907	AMICA1; LOC104972952	adhesion molecule, interacts with CXADR antigen 1; uncharacterized LOC104972952	chr15	-	29313740	29344913
12839104	2.87	7.31065	2.68	6.40856	0.14	0.33	1.14	0.2678	0.4991	NM_001101119; XM_010803168; ENSBTAT00000018722; BC151605	AMIGO1	adhesion molecule with Ig-like domain 1	chr3	+	34054795	34060289
12859490	5.01	32.2226	4.08	16.9123	0.62	0.51	1.9	0.0175	0.0752	NM_001205786; ENSBTAT00000002625	AMIGO2	adhesion molecule with Ig-like domain 2	chr5	+	33339474	33342786
12794199	4.16	17.8766	4.36	20.5348	0.1	0.13	-1.15	0.1189	0.2973	XM_002684487; XM_002697038; ENSBTAT00000066173	AMIGO3	adhesion molecule with Ig-like domain 3	chr22	+	51056714	51059144
12910228	5.9	59.7141	6.59	96.3358	0.43	0.53	-1.62	0.0819	0.2311	XM_010800468; XM_010821761; ENSBTAT00000030123	AMMECR1	Alport syndrome, mental retardation, midface hypoplasia and elliptocytosis chromosomal region gene 1	chrX	-	63076962	63190581
12778577	4.97	31.3414	4.84	28.6408	0.21	0.18	1.09	0.8095	0.9097	NM_001205735; XM_005202207; XM_005202209; XM_005202211; ENSBTAT00000010639	AMMECR1L	AMMECR1-like	chr2	+	4541472	4548727
12791294	3.32	9.98664	3.31	9.91766	0.19	0.04	1	0.7837	0.8956	NM_001077041; ENSBTAT00000020912; BC102126	AMN	amnion associated transmembrane protein	chr21	+	69266381	69276985
12860338	5.22	37.2715	5.22	37.2715	0.1	0.27	-1	0.9659	0.9864	NM_001075858; XM_005206833; XM_005206834; XM_005206836; ENSBTAT00000018812; ENSBTAT00000064699; BC109822	AMN1	antagonist of mitotic exit network 1 homolog (S. cerevisiae)	chr5	+	78552287	78637341
12909424	4.04	16.4498	4.22	18.6357	0.22	0.19	-1.13	0.0717	0.2097	NM_001206309; XM_005227926; XM_005227927; XM_005227928; XM_005227929; XM_010821771; XM_010821772; XM_010821773; XM_010821774; XM_010821775; XM_010821776; ENSBTAT00000040247	AMOT	angiomotin	chrX	-	68598671	68657930
12733332	4.06	16.6795	4.52	22.9433	0.15	0.24	-1.37	0.0757	0.2181	XM_002692960; XM_005194564; XM_005215774; XM_005215775; XM_005215776; XM_010812316; XM_010822742; XM_615060; ENSBTAT00000025212	AMOTL1	angiomotin like 1	chr15	-	15800046	15898879
12681779	4.43	21.5557	4.91	30.0647	0.41	0.11	-1.4	0.0052	0.0311	XM_005195990; XM_005195991; XM_005201936; XM_005201937; XM_010801599; XM_010801600; XM_010824460; XM_010824461; ENSBTAT00000000988; BT026225	AMOTL2	angiomotin like 2	chr1	+	136057352	136071076
12844675	4.05	16.5642	4.49	22.4711	0.21	0.16	-1.35	0.0046	0.0284	NM_001143856; XM_005204110; XM_010803164; XM_010803165; XR_805443; ENSBTAT00000017306	AMPD2	adenosine monophosphate deaminase 2	chr3	-	33932972	33944923
12732292	2.33	5.02805	2.13	4.37717	0.35	0.18	1.14	0.1511	0.3476	XM_010812560; XM_010822809	AMPD3	adenosine monophosphate deaminase 3	chr15	-	42759305	42801251
12851829	1.4	2.63902	1.49	2.80889	0.05	0.09	-1.07	0.3521	0.5879	NM_001098130; XM_010804427; XM_010804428; XM_010804429; ENSBTAT00000045324; BC140463	AMPH	amphiphysin	chr4	+	83035934	83247969
12797923	3.65	12.5533	3.27	9.64646	0.35	0.22	1.3	0.0109	0.0535	NM_177485; ENSBTAT00000002992; BC114815; M59799	AMT	aminomethyltransferase	chr22	-	51257611	51261937
12872608	1.26	2.39496	1.22	2.32947	0.08	0.04	1.03	0.4373	0.6634	NM_001302953; XM_010806182; ENSBTAT00000003804	AMTN	amelotin	chr6	+	87608786	87621887
12843233	3.56	11.7942	1.6	3.03143	0.58	0.25	3.9	6.7e-05	0.0017	NM_001035016; ENSBTAT00000025421; BC105233	AMY2B	amylase, alpha 2B (pancreatic)	chr3	-	39926296	39948945
12818677	3.57	11.8762	3.56	11.7942	0.19	0.04	1.01	0.4945	0.7081	XM_002698165; XM_010819665; XM_010819667; XM_010825879; ENSBTAT00000037103	AMZ1	archaelysin family metallopeptidase 1	chr25	-	41183195	41190361
12770437	7.59	192.672	7.62	196.72	0.27	0.13	-1.03	0.7929	0.9016	NM_001034481; XM_005221355; XM_005221356; XM_005221358; XM_005221359; XM_010816656; XM_010816657; ENSBTAT00000012301; BC102726	AMZ2	archaelysin family metallopeptidase 2	chr19	-	62506950	62514776
12701607	5.06	33.3589	4.92	30.2738	0.18	0.09	1.1	0.3543	0.59	XM_002691126; XM_005193832; XM_005193836; XM_005212369; XM_005212373; XM_010809765; XM_010809766; XM_010814323; XM_010814333; XM_615671; ENSBTAT00000040371; ENSBTAT00000066314	ANAPC1	anaphase promoting complex subunit 1	chr11	+	483848	584788
12744793	4.4	21.1121	4.49	22.4711	0.32	0.09	-1.07	0.7835	0.8956	NM_001080357; XM_005217513; XM_010813721; XM_010813723; XM_010813724; XM_010813725; ENSBTAT00000017721; BC110224	ANAPC10	anaphase promoting complex subunit 10	chr17	+	13364489	13446150
12772859	7.08	135.298	7.34	162.017	0.12	0.07	-1.2	0.0116	0.0556	NM_001113724; XM_005221064; XM_005221065; XM_010816471; XM_010816472; BC102426	ANAPC11	anaphase promoting complex subunit 11	chr19	-	51604150	51609338
12682332	6.61	97.6806	6.46	88.0347	0.27	0.18	1.1	0.1224	0.3032	NM_001113229; NM_001113234; XM_005201931; XM_005201932; XM_005201934; ENSBTAT00000019228; BC111620	ANAPC13	anaphase promoting complex subunit 13	chr1	+	135945605	135951507
12731192	2.56	5.89708	2.86	7.26015	0.35	0.12	-1.23	0.282	0.5153	NM_001034243; XM_005216165; XM_005216166; XM_005216167; BC103197	ANAPC15	anaphase promoting complex subunit 15	chr15	-	52521425	52524607
12826946	6.98	126.238	6.74	106.891	0.14	0.11	1.18	0.0294	0.1102	NM_001014960; XM_005226446; XM_005226447; XM_005226448; ENSBTAT00000000186; BC114889; BT021537	ANAPC16	anaphase promoting complex subunit 16	chr28	+	28446891	28457153
12698350	3.31	9.91766	3.1	8.57419	0.2	0.22	1.15	0.1787	0.3873	XM_002691685	ANAPC2	anaphase promoting complex subunit 2	chr11	+	105915054	105916359
12703651	4.34	20.2521	4.16	17.8766	0.37	0.09	1.14	0.9909	0.9967	XM_002691701	ANAPC2	anaphase promoting complex subunit 2	chr11	-	105906419	105913158
12870991	4.55	23.4254	3.98	15.7797	0.1	0.13	1.48	0.0002	0.0033	NM_001192378; ENSBTAT00000000852; BC149751	ANAPC4	anaphase promoting complex subunit 4	chr6	+	46471813	46504926
12744211	6.11	69.0706	6.29	78.249	0.14	0.31	-1.14	0.6522	0.8178	NM_001192945; XM_005217905; XM_010813975; ENSBTAT00000004025	ANAPC5	anaphase promoting complex subunit 5	chr17	+	56075319	56110403
12697507	4.19	18.2522	6.14	70.5219	2.27	0.55	-3.85	0.2682	0.4994	NM_001078144; XM_010809122; ENSBTAT00000026126; BC111623	ANG	angiogenin, ribonuclease, RNase A family, 5	chr10	-	26429016	26445589
12697629	1.98	3.94493	2.88	7.3615	1.05	0.27	-1.86	0.3652	0.6002	NM_001099396; ENSBTAT00000052803; BC146030	ANG2	angiogenin 2	chr10	-	26433796	26445634
12694148	4.18	18.1261	3.47	11.0809	0.21	0.18	1.63	0.0015	0.0136	XM_002691122; XM_005193764; XM_005193767; XM_005212254; XM_005212257; XM_010809672; XM_010809673; XM_010813330; XM_010813334; XM_584939; ENSBTAT00000025915	ANGEL1	angel homolog 1 (Drosophila)	chr10	-	89052094	89074294
12737158	5.53	46.2057	5.64	49.8665	0.09	0.17	-1.08	0.3159	0.5517	NM_001099110; XM_005217379; XM_010813574; XM_010813575; XM_010813576; XM_010813577; ENSBTAT00000004825; BC146257	ANGEL2	angel homolog 2 (Drosophila)	chr16	+	72473639	72491702
12721644	4.06	16.6795	3.59	12.042	0.46	0.16	1.39	0.0756	0.2178	NM_001076797; BC123628	ANGPT1	angiopoietin 1	chr14	+	59136610	59436693
12824843	3.85	14.42	4.87	29.2426	1.05	0.38	-2.04	0.026	0.1005	NM_001098855; ENSBTAT00000011574; ENSBTAT00000014656; BC142039; BC142471	ANGPT2	angiopoietin 2	chr27	-	4422697	4481033
12717143	2.76	6.77396	3.71	13.0864	0.26	0.16	-1.93	3.52e-05	0.0012	NM_001076483; ENSBTAT00000029073; BC114033; EU599227	ANGPT4	angiopoietin 4	chr13	+	60729758	60773779
12739183	1.64	3.11666	2.29	4.89056	0.11	0.31	-1.56	0.0022	0.0171	NM_001075426; XM_005217059; XR_237797; ENSBTAT00000014193; BC114763; EU599224	ANGPTL1	angiopoietin-like 1	chr16	-	61657540	61681733
12705423	4.23	18.7654	5.79	55.3304	0.49	0.42	-2.94	0.0002	0.0038	NM_001109814; XM_005213249; ENSBTAT00000015677; EU599225	ANGPTL2	angiopoietin-like 2	chr11	-	97836904	97859547
12847985	1.45	2.73208	1.32	2.49666	0.18	0.31	1.09	0.8597	0.9358	NM_001080345; ENSBTAT00000028509; BC105428; EU599226	ANGPTL3	angiopoietin-like 3	chr3	-	83537084	83546430
12878460	4.85	28.84	5.64	49.8665	0.24	0.2	-1.73	0.0003	0.0049	NM_001046043; XM_010806915; ENSBTAT00000003204; BC105516; DQ355521	ANGPTL4	angiopoietin-like 4	chr7	+	18236517	18243587
12727875	0.78	1.71713	2.3	4.92458	0.28	0.53	-2.85	0.0006	0.0071	NM_001128069; XM_001256350; XM_005215741; XM_010812298; EU599228	ANGPTL5; LOC789670	angiopoietin-like 5; angiopoietin-related protein 5-like	chr15	+	7148661	7165793
12885762	3.08	8.45614	3.44	10.8528	0.21	0.21	-1.28	0.0069	0.0382	NM_001128070; XM_005208760; XM_005208762; ENSBTAT00000020787; EU599229; JN848788; JN848789	ANGPTL6	angiopoietin-like 6	chr7	-	15880798	15884598
12739352	2.33	5.02805	2.49	5.61778	0.21	0.18	-1.12	0.0632	0.1917	NM_001014909; ENSBTAT00000020392; BT020703; EU599230	ANGPTL7	angiopoietin-like 7	chr16	-	43328466	43334550
12824873	3.27	9.64646	3.04	8.22491	0.9	0.36	1.18	0.407	0.6382	XM_002703319; XM_005197205; XM_005197206; XM_005197207; XM_010820355; XM_010820356; XM_010820357; XM_010826120; XM_010826121; ENSBTAT00000004244; AF222766	ANK1	ankyrin 1, erythrocytic	chr27	-	36255865	36363204
12875352	3.36	10.2674	3.04	8.22491	0.25	0.16	1.25	0.059	0.1832	XM_010805941; XM_010805942; XM_010805943; XM_010828064	ANK2; LOC101906282; LOC101906436	ankyrin 2, neuronal; ankyrin-1-like; ankyrin-2-like	chr6	-	13381578	13543237
12827996	3.08	8.45614	2.13	4.37717	0.48	0.07	1.93	0.0051	0.0306	NM_001105620; XM_010820482; XM_010820483; XM_010820484; XM_010820485; XM_010820486; XM_010820487; XM_010820488; XM_010820489; XM_010820490; ENSBTAT00000025371; ENSBTAT00000061228; BC153297	ANK3	ankyrin 3, node of Ranvier (ankyrin G)	chr28	-	15818094	15936518
12717619	0.98	1.97247	0.95	1.93187	0.07	0.1	1.02	0.3481	0.584	XM_001255789; XM_002692038; XM_010811040; XM_010811041; XM_010811042; XM_010811043; XM_010811044; XM_010822324; XM_010822325; XM_010822326; XM_010822327; ENSBTAT00000026288	ANKEF1	ankyrin repeat and EF-hand domain containing 1	chr13	+	3147664	3170170
12771279	6.06	66.7178	6.49	89.8845	0.19	0.15	-1.34	0.0213	0.0866	XM_005220264; XM_606825; ENSBTAT00000045719	ANKFY1	ankyrin repeat and FYVE domain containing 1	chr19	-	25337350	25403237
12785508	4.06	16.6795	4.39	20.9663	0.36	0.28	-1.26	0.1169	0.2942	NM_001109793; ENSBTAT00000017818; BC153853	ANKH	ANKH inorganic pyrophosphate transport regulator	chr20	+	58376939	58546813
12849542	6.35	81.5719	6.13	70.0348	0.23	0.1	1.16	0.0311	0.1149	NM_001192052; XM_001253690; ENSBTAT00000061475	ANKIB1; LOC785787	ankyrin repeat and IBR domain containing 1; ankyrin repeat and IBR domain-containing protein 1-like	chr4	+	9471570	9574424
12886990	2.12	4.34694	1.85	3.605	0.37	0.26	1.2	0.3417	0.5783	XM_002688578; XM_005198818; XM_005208558; XM_617670	ANKLE1	ankyrin repeat and LEM domain containing 1	chr7	-	5753914	5758152
12744088	6.08	67.6492	5.53	46.2057	0.19	0.07	1.46	0.0014	0.0124	XM_002694448; XM_591880; ENSBTAT00000000786	ANKLE2	ankyrin repeat and LEM domain containing 2	chr17	+	45465976	45490200
12846695	2.14	4.40762	2.26	4.78991	0.06	0.1	-1.09	0.2212	0.4438	XM_005197976; XM_005197977; XM_005205052; XM_005205053	ANKMY1	ankyrin repeat and MYND domain containing 1	chr3	-	120269771	120295784
12853733	5.62	49.18	5.32	39.9466	0.14	0.15	1.24	0.0754	0.2173	NM_001075384; XM_005205176; XM_005205177; ENSBTAT00000014576; BC120022	ANKMY2	ankyrin repeat and MYND domain containing 2	chr4	-	25057920	25097468
12785981	3.41	10.6295	2.87	7.31065	0.44	0.16	1.45	0.057	0.1789	NM_001046289; ENSBTAT00000024557; BC112737	ANKRA2	ankyrin repeat, family A (RFXANK-like), 2	chr20	+	7992719	8003011
12821871	3.92	15.1369	5.18	36.2523	0.73	0.25	-2.39	0.0005	0.0061	NM_001034378; ENSBTAT00000015584; BC103045	ANKRD1	ankyrin repeat domain 1 (cardiac muscle)	chr26	-	12571209	12580580
12711681	5.06	33.3589	5.65	50.2134	0.32	0.14	-1.51	0.0052	0.0311	NM_001101921; XM_010810978; ENSBTAT00000005283; ENSBTAT00000063159; BC149054	ANKRD10	ankyrin repeat domain 10	chr12	-	89304124	89331787
12758448	4.56	23.5883	4.62	24.59	0.11	0.14	-1.04	0.721	0.8595	XM_005192673; XM_005218779; XM_005218780; XM_005218781; XM_005218783; XM_010814597; XM_010826589; XM_612059; ENSBTAT00000021306	ANKRD11	ankyrin repeat domain 11	chr18	-	14371117	14398224
12755356	4.76	27.0958	4.94	30.6965	0.22	0.13	-1.14	0.5257	0.7314	XM_005218779; XM_005218780; XM_005218781; XM_005218783; XM_010826599; XR_808495; ENSBTAT00000021306	ANKRD11; LOC104976835; LOC104972933	ankyrin repeat domain 11; uncharacterized protein C6orf223-like; uncharacterized LOC104972933	chr18	-	14398153	14489430
12808216	6.34	81.0084	6.62	98.36	0.26	0.08	-1.21	0.1738	0.3803	XM_002697743; XM_002697744; XM_002703009; XM_865587; ENSBTAT00000003572	ANKRD12	ankyrin repeat domain 12	chr24	+	41913255	41977866
12746326	5.78	54.9482	5.95	61.8199	0.24	0.06	-1.12	0.1552	0.3537	NM_001205709; ENSBTAT00000019114	ANKRD13A	ankyrin repeat domain 13A	chr17	-	65517937	65552128
12765478	4.23	18.7654	4.48	22.3159	0.24	0.05	-1.19	0.0495	0.1614	NM_001206247; ENSBTAT00000001489	ANKRD13B	ankyrin repeat domain 13B	chr19	+	21409208	21425398
12839339	4.33	20.1122	4.53	23.1029	0.05	0.15	-1.15	0.0591	0.1832	NM_001098719; BC142326; BT029785	ANKRD13C	ankyrin repeat domain 13C	chr3	+	75145759	75148094
12829848	3.36	10.2674	3.3	9.84916	0.14	0.06	1.04	0.418	0.648	NM_001101857; BC149925	ANKRD13D	ankyrin repeat domain 13 family, member D	chr29	+	45857997	45869012
12714455	3.97	15.6707	3.79	13.8326	0.17	0.14	1.13	0.4512	0.6749	NM_001075331; XM_001250275; XM_005200464; XM_005200465; XM_005214397; XM_005214398; XM_005214399; XM_005214400; XM_010800192; XM_010811282; BC120321	ANKRD16; LOC784882	ankyrin repeat domain 16; ankyrin repeat domain-containing protein 16-like	chr13	+	43253789	43268439
12873789	6.98	126.238	6.61	97.6806	0.13	0.07	1.3	0.003	0.021	NM_001192181; XM_005208081; XM_010806197; XM_010806198; XM_010806199; XM_010806200; XM_010806201; XM_010806202; XM_010806203; XM_010806204; XM_010806205; ENSBTAT00000006467	ANKRD17	ankyrin repeat domain 17	chr6	-	89935677	90102798
12821704	1.01	2.01391	1.33	2.51403	0.21	0.29	-1.24	0.0238	0.094	NM_001081579; XM_010819724; ENSBTAT00000017781; BC133416	ANKRD22	ankyrin repeat domain 22	chr26	-	10542371	10570091
12703495	2.88	7.3615	2.87	7.31065	0.12	0.15	1.01	0.803	0.9065	XM_002691137; XM_002700693; XM_005193800; XM_005212392; XR_809584; XR_809585; XR_812440; XR_812441	ANKRD23	ankyrin repeat domain 23	chr11	-	2767372	2773201
12886324	2.7	6.49802	2.29	4.89056	0.21	0.12	1.32	0.0353	0.1263	XM_005198968; XM_005208987; XM_010798316; XM_010798317; XM_010798318; XM_010798319; XM_010798320; XM_010798321; XM_010798322; XM_010798323; XM_010806998; XM_010806999; XM_010807000; XM_010807001; XM_010807002; XM_010807003; XM_010807004; XM_010807005; ENSBTAT00000019653	ANKRD24	ankyrin repeat domain 24	chr7	-	21041699	21075660
12720374	4.54	23.2636	4.03	16.3362	0.18	0.38	1.42	0.0219	0.0885	NM_001113767; XM_005200494; XM_010808218; ENSBTAT00000022622	ANKRD26; LOC101909610; LOC101908678	ankyrin repeat domain 26; ankyrin repeat domain-containing protein 26-like	chr13	-	17906392	17974166
12759788	4.08	16.9123	4.67	25.4572	0.36	0.04	-1.5	0.0045	0.0281	NM_001102532; XM_005219042; ENSBTAT00000055233; BC151385	ANKRD27	ankyrin repeat domain 27 (VPS9 domain)	chr18	-	43263467	43323451
12685337	7.19	146.018	7.62	196.72	0.42	0.05	-1.34	0.0598	0.1848	NM_001205960; XM_010801754; XM_010801755; XM_010801757; XM_010801758; ENSBTAT00000034553	ANKRD28	ankyrin repeat domain 28	chr1	-	154440391	154575201
12808043	3.95	15.455	4.62	24.59	0.3	0.15	-1.59	0.0023	0.0176	NM_001102104; XM_010818800; ENSBTAT00000000670; BC149707	ANKRD29	ankyrin repeat domain 29	chr24	+	33386429	33420420
12694952	1.79	3.45815	1.66	3.16017	0.15	0.1	1.09	0.2504	0.4792	XM_002690414; XM_010800625	ANKRD31	ankyrin repeat domain 31	chr10	-	6470642	6603916
12879434	2.47	5.54044	2.51	5.6962	0.18	0.31	-1.02	0.8492	0.9301	NM_001102058; ENSBTAT00000008026; BC150079	ANKRD32	ankyrin repeat domain 32	chr7	+	96354475	96422454
12869358	2.53	5.77572	2.55	5.85634	0.1	0.16	-1.02	0.9846	0.9945	XM_005198247; XM_005206253; XM_010804921; XM_010804923; XM_010804924; XM_010804925; XM_010804926; XM_010804927; XM_010804928; XM_010804929; XM_010804930; XM_010804931; XM_010804932; XM_010804933; XM_010804934; XM_010804935; XM_010827637; XM_010827638; XM_010827639; XM_010827641; XM_010827642; XM_010827643; XM_010827644; XM_010827645; XM_010827646; XM_010827647; XM_010827648; XM_010827649; XM_0108…	ANKRD33; LOC101907519; LOC104976951	ankyrin repeat domain 33; extensin-like	chr5	-	28129501	28172816
12787571	3.23	9.38268	3.36	10.2674	0.05	0.09	-1.1	0.0775	0.2219	NM_001205847; XM_010816845; XM_010816846; ENSBTAT00000015064; ENSBTAT00000066263	ANKRD33B	ankyrin repeat domain 33B	chr20	-	62725184	62820226
12840458	1.43	2.69447	1.38	2.60268	0.25	0.08	1.04	0.7474	0.8759	XM_005197756; XM_005197757; XM_005203999; XM_005204000; ENSBTAT00000011013	ANKRD34A	ankyrin repeat domain 34A	chr3	+	21519979	21522302
12886277	1.75	3.36359	1.63	3.09513	0.16	0.27	1.09	0.8787	0.9458	NM_001207060; XM_010807579; XM_010807580; ENSBTAT00000010043	ANKRD34B	ankyrin repeat domain 34B	chr7	-	82969291	82984873
12788667	1.18	2.26577	1.35	2.54912	0.18	0.17	-1.13	0.5132	0.7218	NM_001207061; XM_005221866; XM_005221867; ENSBTAT00000026898	ANKRD34C	ankyrin repeat domain 34C	chr21	+	25976049	25977656
12838446	1.34	2.53151	1.38	2.60268	0.13	0.22	-1.03	0.985	0.9946	NM_001192377; XR_226618; XR_233898; ENSBTAT00000053939	ANKRD35; LOC101908942	ankyrin repeat domain 35; uncharacterized LOC101908942	chr3	+	21588494	21605094
12823725	1.81	3.50642	1.86	3.63008	0.02	0.07	-1.04	0.5849	0.772	NM_001075392; XM_005225962; ENSBTAT00000024559; BC120289	ANKRD37	ankyrin repeat domain 37	chr27	+	14706021	14708636
12705243	5.49	44.9422	5.61	48.8403	0.12	0.18	-1.09	0.1592	0.3596	NM_001075471; XM_010809719; XR_809571; ENSBTAT00000014400; BC120254	ANKRD39	ankyrin repeat domain 39	chr11	-	2775464	2782703
12763675	4.74	26.7228	4.77	27.2843	0.14	0.31	-1.02	0.8094	0.9097	NM_001101109; ENSBTAT00000002922; BC149941	ANKRD40	ankyrin repeat domain 40	chr19	+	36655574	36675087
12834106	5.18	36.2523	4.73	26.5382	0.28	0.11	1.37	0.0053	0.0313	XM_003588011; XM_010820844; XM_010820845; XM_010820846; XM_010820847; XM_010820848; XM_010820849; XM_010820850; XM_010826216; XR_802928; XR_816398; ENSBTAT00000033977	ANKRD42; LOC101909055	ankyrin repeat domain 42; uncharacterized LOC101909055	chr29	-	12492743	12549165
12782411	3.09	8.51496	3.52	11.4716	0.44	0.23	-1.35	0.0187	0.079	XM_005202675; XM_010802201; XM_010802202; XM_010802203; XM_010802204; XM_010802205; XM_010802206; XM_010802207; XM_010802208; XM_010802209; XM_010826556; XM_010826557; XM_010826558; XR_822463; XR_822464; XR_822465; ENSBTAT00000029218	ANKRD44	ankyrin repeat domain 44	chr2	-	85967998	86152174
12738176	3.16	8.9383	2.33	5.02805	0.53	0.14	1.77	0.0012	0.0115	XM_002694095; XM_010823217; ENSBTAT00000061192	ANKRD45	ankyrin repeat domain 45	chr16	-	56500967	56552166
12723136	6.53	92.4115	5.98	63.1189	0.14	0.12	1.47	0.0001	0.0023	NM_001034619; XM_005215623; XM_005215624; XM_010812168; XM_010812169; ENSBTAT00000001658; BC104580	ANKRD46	ankyrin repeat domain 46	chr14	+	65992659	66033896
12729722	3.92	15.1369	2.45	5.46416	0.53	0.29	2.77	0.0002	0.0034	NM_001014965; XM_005215733; ENSBTAT00000048242; BC104574; BT020736	ANKRD49	ankyrin repeat domain 49	chr15	+	1732081	1734885
12743278	6.15	71.0124	6.55	93.7015	0.44	0.26	-1.31	0.1276	0.3115	NM_001205949; XM_005217603; XM_005217604; XM_010813781; ENSBTAT00000001482	ANKRD50	ankyrin repeat domain 50	chr17	+	33496005	33532252
12860119	5.34	40.5042	4.39	20.9663	0.27	0.14	1.94	6.96e-05	0.0018	NM_001192530; XM_005206618; XM_010805184; XM_010805185; ENSBTAT00000015626	ANKRD52	ankyrin repeat domain 52	chr5	+	57399590	57411330
12708710	2.92	7.56846	2.9	7.46426	0.14	0.11	1.01	0.7606	0.8837	XM_010809880; XM_010815026; ENSBTAT00000014047	ANKRD53	ankyrin repeat domain 53	chr11	-	13446595	13451795
12867773	4.72	26.3549	4.69	25.8125	0.22	0.09	1.02	0.6782	0.8355	NM_001076137; ENSBTAT00000014280; BC116085	ANKRD54	ankyrin repeat domain 54	chr5	-	110146265	110156880
12786048	3.99	15.8895	3.62	12.295	0.28	0.14	1.3	0.057	0.179	NM_001099057; XM_001256823; XM_005221499; XM_010816755; XM_010816756; XM_010816757; XM_010816758; XM_010816759; ENSBTAT00000001325; BC142446	ANKRD55; LOC790313	ankyrin repeat domain 55; ankyrin repeat domain-containing protein 55-like	chr20	+	23007391	23117580
12900330	3.48	11.1579	3.28	9.71356	0.29	0.23	1.15	0.1531	0.3506	NM_001205477; XM_010808496; XM_010808497; XM_010808498; XM_010808499; XM_010808500; XM_010808501; XM_010808502; XM_010808503; ENSBTAT00000046162; ENSBTAT00000065624; BC118082	ANKRD6	ankyrin repeat domain 6	chr9	-	61441067	61504401
12713180	1.75	3.36359	1.78	3.43426	0.18	0.11	-1.02	0.9013	0.9558	XM_005194413; XM_005214952; ENSBTAT00000018048	ANKRD60	ankyrin repeat domain 60	chr13	+	58663623	58704692
12814476	2.68	6.40856	2.44	5.42642	0.08	0.3	1.18	0.0659	0.1973	NM_001077072; ENSBTAT00000009694	ANKRD61	ankyrin repeat domain 61	chr25	+	38589844	38593638
12692887	2.24	4.72397	2.14	4.40762	0.31	0.14	1.08	0.306	0.5414	XM_005192400; XM_005211624; ENSBTAT00000064185	ANKRD63	ankyrin repeat domain 63	chr10	-	36016753	36018364
12737791	2.22	4.65893	2.12	4.34694	0.15	0.16	1.07	0.8221	0.9153	NM_001102349; XM_005217158; ENSBTAT00000056210	ANKRD65	ankyrin repeat domain 65	chr16	+	52376216	52379153
12803949	1.28	2.42839	1.14	2.20381	0.28	0.14	1.1	0.1104	0.2833	XM_001252777; XM_002697268; XM_010799160; XM_010818277; ENSBTAT00000064235; BC149312	ANKRD66	ankyrin repeat domain 66	chr23	+	19953077	19966932
12793053	5.24	37.7918	4.49	22.4711	0.22	0.03	1.68	0.0001	0.0025	NM_001102144; XM_005222220; XM_005222221; ENSBTAT00000044628; BC151561	ANKRD9	ankyrin repeat domain 9	chr21	-	68908373	68911835
12802736	3.84	14.3204	3.6	12.1257	0.1	0.22	1.18	0.0694	0.2053	XM_002697185; XM_005196555; XM_005196556; XM_005196557; XM_005196558; XM_005196559; XM_005196560; XM_005223297; XM_005223298; XM_005223299; XM_005223300; XM_005223301; XM_005223302; XM_611767; ENSBTAT00000036172	ANKS1A	ankyrin repeat and sterile alpha motif domain containing 1A	chr23	+	8838316	9003579
12868475	0.91	1.87905	0.89	1.85318	0.14	0.12	1.01	0.5821	0.7698	NM_001102291; XM_005206696; XM_005206697; XM_005206698; XM_005206700; XM_010805217; XM_010805218; XM_010805219; XM_010805220; XM_010805221; XM_010805222; ENSBTAT00000043868; ENSBTAT00000056361; BC149111	ANKS1B	ankyrin repeat and sterile alpha motif domain containing 1B	chr5	-	63229072	63658499
12817513	3.41	10.6295	3.56	11.7942	0.18	0.21	-1.1	0.4518	0.6752	NM_001206229; XM_005224486; XM_005224487; XM_005224488; ENSBTAT00000008660	ANKS3	ankyrin repeat and sterile alpha motif domain containing 3	chr25	-	3805395	3820051
12811765	1.62	3.07375	1.85	3.605	0.24	0.06	-1.18	0.1251	0.3073	NM_001075192; XM_010819285; ENSBTAT00000012963; BC116021	ANKS4B	ankyrin repeat and sterile alpha motif domain containing 4B	chr25	+	19268281	19279663
12894435	3.86	14.5203	3.27	9.64646	0.12	0.24	1.5	0.0017	0.0146	XM_002689736; XM_010807996; XM_609325; XR_808384; ENSBTAT00000006765	ANKS6	ankyrin repeat and sterile alpha motif domain containing 6	chr8	-	64244603	64293418
12682838	0.86	1.81504	0.71	1.6358	0.17	0.26	1.11	0.5202	0.727	XM_001253365; XM_002685023; XM_010801529; XM_010824420; ENSBTAT00000044418	ANKUB1	ankyrin repeat and ubiquitin domain containing 1	chr1	+	119308050	119330959
12775687	3.85	14.42	3.94	15.3482	0.13	0.15	-1.06	0.4247	0.6531	NM_001024497; XM_005202820; XM_005202822; XM_010802327; XM_010802328; XR_805028; ENSBTAT00000038173; BC114728	ANKZF1	ankyrin repeat and zinc finger domain containing 1	chr2	+	107902020	107908498
12854287	3.81	14.0257	4.94	30.6965	0.25	0.38	-2.19	0.0003	0.0042	XM_005198063; XM_010804270; XM_010804271; XM_010804272; XM_010804273; XM_010804274; XM_010804275; XM_010827321; XM_010827322; XM_010827323; XM_010827324; ENSBTAT00000046371	ANLN	anillin, actin binding protein	chr4	-	61199756	61242509
12831337	2.15	4.43828	2.72	6.58873	0.25	0.48	-1.49	0.0823	0.2321	NM_001192717; XM_010821255; XM_010821256; XM_010821257; XM_010821258; XM_010821259; XM_010821260; XM_010821261; XM_010821262; XM_010821263; XM_010821264; XM_010821265; ENSBTAT00000013189	ANO1	anoctamin 1, calcium activated chloride channel	chr29	+	47917031	48011753
12799853	6.38	83.2859	6.97	125.366	0.33	0.07	-1.51	0.0116	0.0557	NM_001102169; BC151532	ANO10	anoctamin 10	chr22	-	15934722	16139097
12859230	1.16	2.23457	1.15	2.21914	0.04	0.03	1.01	0.982	0.9934	XM_010805617; XM_010827937; ENSBTAT00000016260	ANO2	anoctamin 2, calcium activated chloride channel	chr5	+	104741373	105090300
12726330	1.49	2.80889	1.54	2.90795	0.27	0.15	-1.04	0.595	0.7797	NM_001191315; XM_010812712; ENSBTAT00000029137	ANO3	anoctamin 3	chr15	+	57913544	58130615
12859907	6.12	69.551	3.27	9.64646	0.59	0.51	7.25	4.42e-06	0.0004	NM_001102050; XM_005206590; XM_005206591; XM_005206594; XM_005206596; XM_010805171; XM_010805172; XM_010805173; XM_010805174; ENSBTAT00000005430; BC147937	ANO4	anoctamin 4	chr5	+	65012100	65361831
12832346	0.79	1.72907	0.63	1.54756	0.1	0.04	1.12	0.109	0.2811	NM_001168406; ENSBTAT00000025843	ANO5	anoctamin 5	chr29	-	22783297	22869456
12866524	6.45	87.4266	6.79	110.661	0.31	0.09	-1.27	0.0545	0.1732	XM_002687355; XM_005198284; XM_005206409; XM_010805050; XM_010827703; XM_600052; ENSBTAT00000003770	ANO6	anoctamin 6	chr5	-	35059697	35158163
12880240	5.07	33.5909	4.51	22.7848	0.22	0.13	1.47	0.0014	0.0129	XM_002688544; XM_010798180; ENSBTAT00000022706; ENSBTAT00000063354	ANO8	anoctamin 8	chr7	+	5716940	5727367
12829250	2.11	4.31691	2.02	4.05584	0.14	0.17	1.06	0.4101	0.641	XM_003588068; XM_010821300; XM_010821301; XM_010821302	ANO9	anoctamin 9	chr29	+	51216521	51221432
12830448	1.8	3.4822	1.88	3.68075	0.03	0.14	-1.06	0.448	0.6725	XM_010821303	ANO9	anoctamin 9	chr29	+	51177654	51189836
12904575	3.32	9.98664	3.43	10.7779	0.48	0.05	-1.07	0.7887	0.8989	XM_005200194; XM_005200860; XM_005228535; BC133626	ANOS1; LOC104968661	anosmin 1; anosmin-1-like	chrX	+	145362862	145507237
12696472	6.28	77.7085	6.11	69.0706	0.18	0.14	1.12	0.4961	0.7093	NM_001195019; XM_005211359; XM_010808970; ENSBTAT00000016410	ANP32A	acidic (leucine-rich) nuclear phosphoprotein 32 family, member A	chr10	-	15589747	15629076
12837160	6.29	78.249	5.55	46.8507	0.33	0.21	1.68	0.0017	0.0145	NM_001075306; ENSBTAT00000022237; BC120174	ANP32E	acidic (leucine-rich) nuclear phosphoprotein 32 family, member E	chr3	+	20453150	20465222
12791813	3.14	8.81524	3.23	9.38268	0.08	0.08	-1.06	0.4149	0.6453	NM_001075144; XM_005221811; ENSBTAT00000022456; BC105142; AJ304432	ANPEP	alanyl (membrane) aminopeptidase	chr21	-	21620136	21637144
12702679	7.71	209.383	8.3	315.173	0.15	0.27	-1.51	0.0005	0.006	NM_001206228	ANTXR1	anthrax toxin receptor 1	chr11	+	67334564	67590531
12873881	6.86	116.162	6.85	115.36	0.16	0.15	1	0.4601	0.6818	NM_001076826; XM_010806257; ENSBTAT00000019050; BC123757	ANTXR2	anthrax toxin receptor 2	chr6	-	96346732	96526016
12828988	1.64	3.11666	1.6	3.03143	0.11	0.18	1.03	0.9576	0.982	XM_001251486; XM_002698945; XM_005193521; XM_010801773; XM_010820697	ANTXRL; LOC101909628	anthrax toxin receptor-like	chr28	-	42317555	42364257
12889229	9.05	530.056	8.7	415.873	0.32	0.09	1.27	0.0608	0.1867	NM_175784; ENSBTAT00000021256; BC103375; BT021501; JQ796275	ANXA1	annexin A1	chr8	+	49624473	49642919
12889347	1.39	2.62079	1.29	2.44528	0.18	0.08	1.07	0.6681	0.829	NM_001192058; ENSBTAT00000006504	ANXA10	annexin A10	chr8	+	349043	544502
12825927	5.93	60.9688	5.96	62.2499	0.5	0.18	-1.02	0.7827	0.8955	NM_174502; ENSBTAT00000027893; ENSBTAT00000054137; BC119826; M82802	ANXA11	annexin A11	chr28	+	35318690	35360793
12723449	1.07	2.09943	0.68	1.60214	0.2	0.2	1.31	0.0713	0.2088	NM_001105435; ENSBTAT00000065193; BC126663; BC133570	ANXA13	annexin A13	chr14	+	17734175	17750055
12688156	8.79	442.643	9.21	592.224	0.09	0.14	-1.33	0.0063	0.0357	NM_174716; XM_010809240; ENSBTAT00000012655; BC102516; BT021010; M14056	ANXA2	annexin A2	chr10	+	49860062	49904536
12871193	4.47	22.1618	5.64	49.8665	0.92	0.41	-2.24	0.0028	0.0201	NM_001035325; XM_005208150; XM_005208151; ENSBTAT00000045455; BC104614; JQ796276	ANXA3	annexin A3	chr6	+	95065256	95136949
12698486	7.11	138.141	7.83	227.544	0.41	0.03	-1.65	0.0131	0.061	NM_001001440; ENSBTAT00000001463; BC103381; BT029801; D78178; M22248	ANXA4	annexin A4	chr11	+	68070487	68144492
12869929	8.3	315.173	8.71	418.766	0.35	0.06	-1.33	0.006	0.0343	NM_001040477; ENSBTAT00000028988; BC102235; BT021001; BT029903	ANXA5	annexin A5	chr6	+	3542635	3575330
12883402	7.78	219.793	8.17	288.015	0.13	0.14	-1.31	0.0114	0.0552	NM_001103224; XM_005209561; XM_010807428; XM_010807429; XM_010807430; ENSBTAT00000019719; BC151391	ANXA6	annexin A6	chr7	-	64359561	64406299
12828451	6.92	121.095	6.66	101.125	0.17	0.05	1.2	0.1344	0.3218	NM_001075991; XM_005226416; XM_005226417; XM_005226418; ENSBTAT00000050132; BC116141	ANXA7	annexin A7	chr28	-	29552049	29573976
12827718	1.75	3.36359	1.94	3.83706	0.29	0.54	-1.14	0.2739	0.5061	NM_174241; XM_005226528; XR_816282; ENSBTAT00000046510; AF417637; BC113321; BT021645; BT021646	ANXA8L1	annexin A8-like 1	chr28	-	42288945	42305205
12845724	2.79	6.9163	2.76	6.77396	0.12	0.11	1.02	0.4098	0.6408	NM_001035373; XM_010803033; XM_010803034; XM_010803035; XM_010803036; XM_010803037; XM_010803038; XM_010803039; ENSBTAT00000020350; BC102991	ANXA9	annexin A9	chr3	-	19818788	19828310
12852275	1.7	3.24901	1.97	3.91768	0.06	0.33	-1.2	0.0938	0.2543	NM_001078096; XM_010804253; ENSBTAT00000034676; BC123554	AOAH	acyloxyacyl hydrolase (neutrophil)	chr4	+	60940663	61125665
12849811	1.96	3.89062	1.87	3.65533	0.18	0.08	1.07	0.5153	0.7232	NM_001034361; XM_010804544; ENSBTAT00000007133; BC105152	AOC1	amine oxidase, copper containing 1	chr4	+	114249782	114262315
12760505	2.05	4.14106	1.9	3.73213	0.21	0.26	1.11	0.4731	0.6916	NM_001206861; ENSBTAT00000042833	AOC2	amine oxidase, copper containing 2 (retina-specific)	chr19	+	43508614	43513732
12760653	4.36	20.5348	5.02	32.4467	0.65	0.43	-1.58	0.0118	0.0563	NM_181002; XM_010816214; ENSBTAT00000042831; ENSBTAT00000052585; AB019242; BC140657; BT021702	AOC3	amine oxidase, copper containing 3 (vascular adhesion protein 1)	chr19	+	43514251	43521180
12774842	6.46	88.0347	4.99	31.779	0.58	0.39	2.76	0.0005	0.0061	NM_176668; ENSBTAT00000012827; BC105265; X87251	AOX1	aldehyde oxidase 1	chr2	+	89517709	89589232
12777568	1.24	2.36199	1.08	2.11404	0.19	0.07	1.12	0.1857	0.3971	NM_001281918; ENSBTAT00000038328	AOX2	aldehyde oxidase 2	chr2	+	89783382	89858384
12776790	1.31	2.47942	1.29	2.44528	0.12	0.04	1.02	0.397	0.6289	NM_001281919; XR_804958; ENSBTAT00000052588; ENSBTAT00000065376	AOX4	aldehyde oxidase 1-like	chr2	+	89699124	89771871
12875026	4.4	21.1121	3.97	15.6707	0.28	0.22	1.35	0.0193	0.0806	NM_001081532; XM_005207650; XM_010805912; ENSBTAT00000005148; BT030595	AP1AR	adaptor-related protein complex 1 associated regulatory protein	chr6	-	14425502	14454377
12745837	7.02	129.787	6.95	123.64	0.23	0.14	1.05	0.7544	0.8802	NM_001045938; XM_005218042; XM_005218043; XM_005218044; XM_005218045; XM_010814088; ENSBTAT00000001576; BC105429	AP1B1	adaptor-related protein complex 1, beta 1 subunit	chr17	-	70734993	70783359
12750355	7.17	144.007	6.76	108.383	0.1	0.11	1.33	0.0021	0.0168	NM_001191436; XM_005218489; ENSBTAT00000003599; ENSBTAT00000065037	AP1G1	adaptor-related protein complex 1, gamma 1 subunit	chr18	+	39401561	39486288
12687517	2.85	7.21	2.81	7.01285	0.1	0.02	1.03	0.7104	0.8539	NM_001109808; XM_005211248; XM_005211250; XM_010808858; XM_010808859; XM_010808860; XM_010808861; ENSBTAT00000055864; BC149792	AP1G2	adaptor-related protein complex 1, gamma 2 subunit	chr10	+	21215969	21224332
12883673	6.5	90.5097	6.6	97.0059	0.27	0.1	-1.07	0.919	0.9654	NM_001045884; ENSBTAT00000017724; BC105477	AP1M1	adaptor-related protein complex 1, mu 1 subunit	chr7	-	7820650	7850254
12885496	0.73	1.65864	0.79	1.72907	0.04	0.16	-1.04	0.7147	0.8561	NM_001034511; XM_005208748; ENSBTAT00000045632; BC103358	AP1M2	adaptor-related protein complex 1, mu 2 subunit	chr7	-	16302065	16312788
12818535	4.13	17.5087	4.08	16.9123	0.2	0.25	1.03	0.6281	0.8024	NM_001077110; XM_005225239; XM_010819606; XM_010819607; ENSBTAT00000019237; BC116132	AP1S1	adaptor-related protein complex 1, sigma 1 subunit	chr25	-	36180838	36185662
12905763	6.4	84.4485	6.37	82.7106	0.14	0.21	1.02	0.7921	0.9011	NM_001040591; XM_005228451; XM_005228452; XM_005228453; XR_240881; XR_240883; ENSBTAT00000027212; BC103139	AP1S2	adaptor-related protein complex 1, sigma 2 subunit	chrX	+	134965647	134992530
12783871	4.19	18.2522	3.35	10.1965	0.35	0.17	1.79	0.0012	0.0117	NM_001103296; ENSBTAT00000014784; BC142333	AP1S3	adaptor-related protein complex 1, sigma 3 subunit	chr2	-	112680365	112747206
12754562	5.78	54.9482	5.82	56.493	0.21	0.09	-1.03	0.1519	0.349	NM_001191440; BT025356	AP2A1	adaptor-related protein complex 2, alpha 1 subunit	chr18	+	56593133	56621027
12833790	7.04	131.599	7.46	176.069	0.16	0.1	-1.34	0.0026	0.019	NM_001075702; ENSBTAT00000053993; BC120121	AP2A2	adaptor-related protein complex 2, alpha 2 subunit	chr29	-	50406812	50444535
12684848	7.92	242.191	8.49	359.538	0.29	0.07	-1.47	0.0071	0.0392	NM_001034523; XM_005201594; ENSBTAT00000016526; BC102983	AP2M1	adaptor-related protein complex 2, mu 1 subunit	chr1	-	83583028	83591912
12758715	6.4	84.4485	6.87	116.97	0.27	0.06	-1.38	0.0011	0.0105	NM_001076078; XM_001256854; ENSBTAT00000013989; BC118437	AP2S1; LOC790360	adaptor-related protein complex 2, sigma 1 subunit; AP-2 complex subunit sigma-like	chr18	-	54363679	54373314
12697444	6.27	77.1717	6.66	101.125	0.13	0.13	-1.31	0.0398	0.138	NM_001076534; XM_010808844; XR_809258; ENSBTAT00000006605; BC108129	AP3B1; LOC104973132	adaptor-related protein complex 3, beta 1 subunit; uncharacterized LOC104973132	chr10	-	9040251	9300567
12793941	1.56	2.94854	1.51	2.8481	0.32	0.28	1.04	0.442	0.6677	NM_001243335; XR_813997; ENSBTAT00000061606	AP3B2	adaptor-related protein complex 3, beta 2 subunit	chr21	-	23429312	23466211
12876788	6.85	115.36	6.83	113.772	0.12	0.1	1.01	0.4923	0.7064	NM_173998; XM_005209027; ENSBTAT00000011906; AB015979; M98430	AP3D1	adaptor-related protein complex 3, delta 1 subunit	chr7	+	22709434	22743787
12828074	8.3	315.173	7.95	247.28	0.07	0.08	1.28	0.0019	0.0158	NM_001075680; XM_005226371; XM_005226372; XM_005226373; ENSBTAT00000029169; BC114044	AP3M1	adaptor-related protein complex 3, mu 1 subunit	chr28	-	30168211	30189053
12823732	2.86	7.26015	2.35	5.09824	0.29	0.15	1.42	0.0184	0.078	NM_001193240; XM_005226104; ENSBTAT00000001640	AP3M2	adaptor-related protein complex 3, mu 2 subunit	chr27	+	36716852	36734481
12792149	5.15	35.5062	5.2	36.7583	0.22	0.12	-1.03	0.9062	0.9582	NM_001075376; XM_010816949; ENSBTAT00000001846; BC116115	AP3S2	adaptor-related protein complex 3, sigma 2 subunit	chr21	-	21679210	21720406
12837920	3.61	12.2101	2.75	6.72717	0.05	0.22	1.82	3.32e-05	0.0012	NM_001101950; XM_005204101; XM_005204102; XM_005204103; XM_005204104; XM_005204105; XM_010803160; ENSBTAT00000004711; BC149162	AP4B1	adaptor-related protein complex 4, beta 1 subunit	chr3	+	29624719	29635007
12697024	2.53	5.77572	2.49	5.61778	0.12	0.09	1.03	0.4825	0.6988	XM_003582724; XM_003586581; XM_010812296; ENSBTAT00000061383	AP4E1	adaptor-related protein complex 4, epsilon 1 subunit	chr10	-	59642583	59644139
12818518	4.36	20.5348	5.02	32.4467	0.17	0.06	-1.59	0.0002	0.0033	NM_001077099; ENSBTAT00000003736; BC113334	AP4M1	adaptor-related protein complex 4, mu 1 subunit	chr25	-	36881737	36885596
12791258	4.63	24.761	4.31	19.8353	0.13	0.11	1.24	0.0196	0.0812	NM_001040603; ENSBTAT00000046059; BC103455	AP4S1	adaptor-related protein complex 4, sigma 1 subunit	chr21	+	42070332	42117641
12833375	3.86	14.5203	3.86	14.5203	0.15	0.12	-1	0.7775	0.8923	NM_001014877; XM_005227034; ENSBTAT00000064301	AP5B1	adaptor-related protein complex 5, beta 1 subunit	chr29	-	44563255	44566134
12691189	5.4	42.2243	4.84	28.6408	0.39	0.3	1.48	0.008	0.0425	NM_001015670; XM_010809366; XM_010809367; XR_236149; XR_809327; ENSBTAT00000017337; BT020795	AP5M1	adaptor-related protein complex 5, mu 1 subunit	chr10	+	69914645	69935076
12721089	3.87	14.6213	3.98	15.7797	0.17	0.17	-1.08	0.7855	0.8971	NM_001034811; XM_005214871; ENSBTAT00000011104; BC103476; BT021724	AP5S1	adaptor-related protein complex 5, sigma 1 subunit	chr13	-	51837801	51842049
12816447	4.29	19.5622	4.3	19.6983	0.04	0.09	-1.01	0.953	0.9803	NM_001205358; XM_005225083; XM_005225084; XM_010819524; XM_010819714; XM_010825877; ENSBTAT00000016176	AP5Z1; FOXK1	adaptor-related protein complex 5, zeta 1 subunit; forkhead box K1	chr25	-	39736431	39828742
12861452	3.86	14.5203	4.13	17.5087	0.29	0.19	-1.21	0.5851	0.7722	NM_001191507; XM_005206646; XM_010805196; XM_010805197; XM_010805198; ENSBTAT00000028867	APAF1	apoptotic peptidase activating factor 1	chr5	+	63125177	63207285
12892483	1.7	3.24901	1.84	3.5801	0.15	0.07	-1.11	0.584	0.7712	XM_005210012; XM_005210013	APBA1	amyloid beta (A4) precursor protein-binding, family A, member 1	chr8	-	46079337	46111380
12893911	2.41	5.31474	2.32	4.99332	0.11	0.27	1.06	0.6505	0.8169	NM_001205814; XM_005210012; XM_005210013; ENSBTAT00000011688	APBA1	amyloid beta (A4) precursor protein-binding, family A, member 1	chr8	-	45865188	45949526
12790018	1.51	2.8481	1.58	2.9897	0.13	0.19	-1.04	0.3697	0.6052	NM_001077921; XM_005221938; XM_005221939; XM_005221940; XM_005221941; XM_005221943; XM_010817062; XM_010817063; ENSBTAT00000027205; ENSBTAT00000054946; BC126581	APBA2	amyloid beta (A4) precursor protein-binding, family A, member 2	chr21	+	28512734	28626137
12878814	4.38	20.8215	4.54	23.2636	0.21	0.19	-1.12	0.666	0.8274	NM_001034414; ENSBTAT00000011048; BC103088	APBA3	amyloid beta (A4) precursor protein-binding, family A, member 3	chr7	+	21440493	21447907
12727024	3.92	15.1369	4.03	16.3362	0.24	0.15	-1.08	0.8423	0.9267	NM_001075186; ENSBTAT00000020791; BC118165	APBB1	amyloid beta (A4) precursor protein-binding, family B, member 1 (Fe65)	chr15	+	47245398	47267568
12720410	2.21	4.62675	2.57	5.93809	0.43	0.27	-1.28	0.1337	0.3209	NM_001034593; ENSBTAT00000016629; BC105186	APBB1IP	amyloid beta (A4) precursor protein-binding, family B, member 1 interacting protein	chr13	-	18259064	18334728
12874187	8.1	274.374	8.33	321.795	0.26	0.16	-1.18	0.299	0.5346	NM_001076847; XM_005207856; XM_005207857; XM_005207858; XM_005207861; XM_005207862; XM_005207863; XM_005207864; XM_005207865; XM_005207866; XM_005207867; XM_005207868; XM_005207869; XM_005207870; XM_005207871; XM_010806063; XM_010806064; XM_010806065; XM_010806066; XM_010806067; XM_010806068; XM_010806070; ENSBTAT00000039647; BC123464	APBB2	amyloid beta (A4) precursor protein-binding, family B, member 2	chr6	-	61362544	61744231
12885943	2.84	7.1602	2.59	6.02099	0.28	0.16	1.19	0.1094	0.2818	NM_001075867; XM_005209456; ENSBTAT00000043198; BC120443	APBB3	amyloid beta (A4) precursor protein-binding, family B, member 3	chr7	-	53414892	53421127
12696063	6.68	102.537	6.63	99.0442	0.04	0.14	1.03	0.2954	0.5305	NM_001075986; XM_005211196; XM_005211197; XM_005211201; XM_005211202; XM_005211203; XM_010808816; XM_010808817; XM_010808818; XM_010808819; XM_010808820; XM_010808822; ENSBTAT00000025099; BC114849	APC	adenomatous polyposis coli	chr10	-	1116669	1191448
12880017	2.86	7.26015	2.82	7.06162	0.09	0.15	1.03	0.5232	0.7293	XM_002689175; XM_005199027; XM_005199028; XM_005209327; XM_005209328; XM_604945; ENSBTAT00000035399	APC2	adenomatosis polyposis coli 2	chr7	+	45471418	45495383
12807757	4.41	21.259	5.1	34.2968	0.22	0.19	-1.62	0.0024	0.0184	XM_002697746; XM_005196759; XM_005224305; XM_010818960; XM_010825567; XM_585921; ENSBTAT00000006789; BT029849	APCDD1	adenomatosis polyposis coli down-regulated 1	chr24	+	42578580	42599032
12717077	2.56	5.89708	2.62	6.1475	0.16	0.14	-1.04	0.7641	0.8858	XM_002692267; XM_005194412; XM_010811611; XM_869624; ENSBTAT00000027185	APCDD1L	adenomatosis polyposis coli down-regulated 1-like	chr13	+	58398931	58446547
12844757	1.54	2.90795	1.57	2.96905	0.3	0.27	-1.02	0.6821	0.8377	NM_001034466; ENSBTAT00000026133; BC102623	APCS	amyloid P component, serum	chr3	-	10245768	10246803
12799036	5.26	38.3193	5.63	49.5221	0.14	0.19	-1.3	0.0047	0.0288	NM_001083431; XM_005222800; XM_010817710; ENSBTAT00000015388; BC123400	APEH	acylaminoacyl-peptide hydrolase	chr22	-	51086070	51094554
12693457	6.54	93.0542	6.98	126.238	0.2	0.05	-1.35	0.0046	0.0288	NM_176609; ENSBTAT00000003559; BC122610	APEX1	APEX nuclease (multifunctional DNA repair enzyme) 1	chr10	-	26706594	26709174
12903795	3.82	14.1232	3.79	13.8326	0.18	0.16	1.03	0.6624	0.8249	NM_001015577; ENSBTAT00000017537; BT020881; BT021707	APEX2	APEX nuclease (apurinic/apyrimidinic endonuclease) 2	chrX	+	97899667	97907461
12840633	4.61	24.4201	4.94	30.6965	0.1	0.13	-1.26	0.0037	0.0246	NM_001034670; XM_010803040; ENSBTAT00000046131; BC103090	APH1A	APH1A gamma secretase subunit	chr3	+	20416072	20419717
12695796	4.86	29.0406	3.81	14.0257	0.4	0.36	2.06	0.0011	0.0106	NM_001191403; XM_005211694; XM_010809264; XM_010809265; XM_010809266; XM_010809267; ENSBTAT00000014064	APH1B	APH1B gamma secretase subunit	chr10	-	46788006	46828932
12729444	6.41	85.0359	6.25	76.1093	0.04	0.09	1.12	0.098	0.2614	NM_001144083; ENSBTAT00000030639	API5	apoptosis inhibitor 5	chr15	+	74303496	74321503
12731471	4	16	4.19	18.2522	0.09	0.11	-1.14	0.1288	0.3135	NM_001075352; XM_005216377; ENSBTAT00000024300; BC120140	APIP	APAF1 interacting protein	chr15	-	66207589	66231698
12740964	4.18	18.1261	4.07	16.7955	0.21	0.28	1.08	0.2129	0.4333	NM_001038576; ENSBTAT00000017996; BC109754	APITD1	apoptosis-inducing, TAF9-like domain 1	chr16	-	44017896	44032547
12699389	3.86	14.5203	4.22	18.6357	0.16	0.27	-1.28	0.0525	0.1683	NM_001077874; XM_005212845; XM_005212846; XR_809806; ENSBTAT00000044615; ENSBTAT00000063133; BC126691	APLF	aprataxin and PNKP like factor	chr11	+	66840544	66933745
12907214	2.49	5.61778	2.54	5.81589	0.29	0.24	-1.03	0.351	0.5865	NM_174503; XM_005227485; XM_010821394; ENSBTAT00000026630; AB023492	APLN	apelin	chrX	-	13559123	13564931
12733522	3.77	13.6422	4.39	20.9663	0.34	0.92	-1.54	0.1115	0.2847	NM_001102524; ENSBTAT00000039541; BC147888	APLNR	apelin receptor	chr15	-	81734845	81738412
12751361	5.64	49.8665	2.77	6.82108	0.28	0.24	7.31	1.56e-08	2.6e-05	NM_001038095; XM_005218942; ENSBTAT00000001531; BC108123	APLP1	amyloid beta (A4) precursor-like protein 1	chr18	+	46754202	46764959
12832151	7.54	186.108	8.35	326.288	0.29	0.1	-1.75	0.0004	0.0053	XM_001251234; XM_002699235; XM_005197313; XM_005197314; XM_005197315; XM_005226865; XM_005226866; XM_005226867; ENSBTAT00000021524	APLP2	amyloid beta (A4) precursor-like protein 2	chr29	+	36844872	36907622
12720586	5.03	32.6724	5.09	34.0598	0.07	0.17	-1.05	0.2543	0.4834	NM_001035413; ENSBTAT00000005603; BC102429	APMAP	adipocyte plasma membrane associated protein	chr13	-	42963397	43023221
12730785	9.86	929.3	7.27	154.343	0.47	0.29	6.04	2.4e-06	0.0003	NM_174242; ENSBTAT00000002914; BC102941; BC140619; M35870	APOA1	apolipoprotein A-I	chr15	-	27932198	27934085
12842977	6.53	92.4115	6.47	88.647	0.1	0.02	1.05	0.6494	0.8163	NM_205796; XM_005203618; XM_010802873; ENSBTAT00000000518; AY528250; BC114830	APOA1BP	apolipoprotein A-I binding protein	chr3	-	14287554	14290449
12836666	2.06	4.16986	2.09	4.25748	0.27	0.2	-1.02	0.8806	0.9467	NM_001045916; ENSBTAT00000012138	APOA2	apolipoprotein A-II	chr3	+	8301476	8302731
12732934	2.69	6.45313	2.03	4.08405	0.36	0.19	1.58	0.0035	0.0237	NM_001037480; XM_005215852; XM_005215855; XM_005215856; XM_010812370; XM_010812371; ENSBTAT00000026345; BC108096	APOA4	apolipoprotein A-IV	chr15	-	27906598	27909370
12730533	2.95	7.72749	2.27	4.82323	0.49	0.34	1.6	0.0254	0.0987	XM_005215852; XM_010812370; XM_010812416; XM_010822780	APOA4; LOC104974214	apolipoprotein A-IV; apolipoprotein A-I-like	chr15	-	27919521	27922911
12733067	3.45	10.9283	3.22	9.31787	0.18	0.09	1.17	0.0711	0.2087	NM_001083492; XM_005215859; ENSBTAT00000026336; BC123517	APOA5	apolipoprotein A-V	chr15	-	27871669	27874333
12698855	2.01	4.02782	1.95	3.86375	0.31	0.16	1.04	0.4175	0.6478	XM_005213090; XM_010810314; XM_010817552	APOB	apolipoprotein B	chr11	+	77953432	78040408
12866194	0.97	1.95884	1.23	2.34567	0.09	0.1	-1.2	0.0049	0.0299	XM_002687817; XM_010805559; XM_010827917; XM_594173; ENSBTAT00000019544	APOBEC1	apolipoprotein B mRNA editing enzyme, catalytic polypeptide 1	chr5	-	101725102	101731030
12801581	2.19	4.56305	2.35	5.09824	0.06	0.09	-1.12	0.0779	0.2226	NM_001034355; ENSBTAT00000036043; BC103438; DQ280381	APOBEC2	apolipoprotein B mRNA editing enzyme, catalytic polypeptide-like 2	chr23	+	14985521	14998187
12858425	1.57	2.96905	1.77	3.41054	0.13	0.17	-1.15	0.324	0.5596	ENSBTAT00000010196	APOBEC3A	apolipoprotein B mRNA editing enzyme, catalytic polypeptide-like 3A	chr5	+	111045310	111048656
12857775	2.77	6.82108	2.8	6.9644	0.3	0.18	-1.02	0.7091	0.8536	NM_001077845; ENSBTAT00000003115; ENSBTAT00000065727; DQ974646; EU864535; EU864536	APOBEC3B	apolipoprotein B mRNA editing enzyme, catalytic polypeptide-like 3B	chr5	+	111073493	111088527
12738110	1.11	2.15846	1.21	2.31338	0.14	0.18	-1.07	0.395	0.6269	XM_002694210; XM_003584869; ENSBTAT00000064884	APOBEC4	apolipoprotein B mRNA editing enzyme, catalytic polypeptide-like 4 (putative)	chr16	-	66170929	66179429
12811691	2.33	5.02805	2.45	5.46416	0.25	0.05	-1.09	0.2025	0.4193	XM_002698084; XM_580972; ENSBTAT00000037341; ENSBTAT00000065319	APOBR	apolipoprotein B receptor	chr25	+	26314936	26319376
12754070	2.16	4.46915	2.18	4.53154	0.13	0.17	-1.01	0.7445	0.8743	NM_001102380; ENSBTAT00000027393; BC146135	APOC2	apolipoprotein C-II	chr18	+	53057717	53059957
12726957	3.11	8.63383	3.06	8.33973	0.4	0.29	1.03	0.3865	0.6191	ENSBTAT00000016453; AB126687	APOC3	apolipoprotein C-III	chr15	+	27914680	27917270
12754076	3.24	9.44794	3.17	9.00047	0.06	0.11	1.05	0.4679	0.6879	XM_005219376; ENSBTAT00000027391	APOC4	apolipoprotein C-IV	chr18	+	53054657	53057041
12682282	6.12	69.551	8.36	328.557	0.86	0.43	-4.74	0.0002	0.0032	NM_001076301; XM_005201541; ENSBTAT00000046493; BC109863	APOD	apolipoprotein D	chr1	+	72670963	72684270
12749283	5.39	41.9326	6.24	75.5835	0.32	0.26	-1.81	0.0014	0.0128	NM_173991; XM_005219148; XM_005219150; ENSBTAT00000013354; BC102620; BC134729; BT021053	APOE	apolipoprotein E	chr18	+	53040105	53042792
12861767	1.01	2.01391	0.95	1.93187	0.04	0.03	1.04	0.7463	0.8755	NM_001128502; XM_005206659; ENSBTAT00000005751; ENSBTAT00000005752; BC112639; BC118363	APOF; ApoN	apolipoprotein F; ovarian and testicular apolipoprotein N	chr5	+	57303355	57318372
12767013	1.16	2.23457	0.82	1.76541	0.3	0.17	1.27	0.2693	0.5005	ENSBTAT00000002492; BC118364; NM_173992; L07303	APOH	apolipoprotein H (beta-2-glycoprotein I)	chr19	-	63230261	63243062
12857834	3.97	15.6707	4.06	16.6795	0.28	0.34	-1.07	0.2449	0.4728	NM_001100297; XM_010805324; XM_010805325; XM_010805326; XM_010805327; XM_010805328; XM_010805329; ENSBTAT00000044682; BC149962	APOL3	apolipoprotein L, 3	chr5	+	74974807	74986756
12859257	2.01	4.02782	1.79	3.45815	0.13	0.12	1.16	0.3787	0.6132	NM_001100351; XM_005206819; XM_005206823; XM_005206824; XM_010805334; XM_010805335; XM_010805336; ENSBTAT00000000878; BC149445	APOL3	apolipoprotein L, 3	chr5	+	75043375	75084996
12867769	5.64	49.8665	6.51	91.1392	0.55	0.38	-1.83	0.0028	0.0202	NM_001101180; XM_005207017; XM_010805493; ENSBTAT00000003055; BC149041	APOLD1	apolipoprotein L domain containing 1	chr5	-	97520908	97524789
12804983	2.89	7.4127	3.07	8.39773	0.12	0.17	-1.13	0.0999	0.265	NM_001034257; XM_005223605; XM_010818314; XM_010818315; ENSBTAT00000011633; BC103165	APOM	apolipoprotein M	chr23	-	27459275	27461376
12857717	1.21	2.31338	1.26	2.39496	0.13	0.08	-1.03	0.3135	0.5488	NM_001003907; ENSBTAT00000005752; AY583019; BC112639	ApoN	ovarian and testicular apolipoprotein N	chr5	+	57303432	57304673
12903951	5.19	36.5044	4.34	20.2521	0.38	0.28	1.8	0.0008	0.0089	NM_001075639; XR_803755; ENSBTAT00000014525; BC118339	APOO; LOC101909038	apolipoprotein O; uncharacterized LOC101909038	chrX	+	126397966	126427166
12907514	6.52	91.7731	5.71	52.3457	0.27	0.1	1.75	0.0008	0.0085	NM_001035031; XM_005200549; XM_010821805; ENSBTAT00000029044; BC103214	APOOL	apolipoprotein O-like	chrX	-	75160533	75265102
12791225	4.76	27.0958	4.46	22.0087	0.17	0.09	1.23	0.0187	0.0789	NM_001076459; XM_005222246; ENSBTAT00000028246; BT025435	APOPT1	apoptogenic 1, mitochondrial	chr21	+	69847359	69874000
12678498	8.75	430.539	9.41	680.287	0.36	0.22	-1.59	0.0014	0.0127	NM_001076796; XM_005201137; XM_005201138; XM_005201139; XM_005201140; XM_005201141; XM_010800926; ENSBTAT00000049004; BC123413	APP	amyloid beta (A4) precursor protein	chr1	+	9607382	9921005
12761817	6.56	94.3532	6.55	93.7015	0.18	0.11	1	0.5581	0.7533	XM_002695642; XM_582069; ENSBTAT00000005887	APPBP2	amyloid beta precursor protein (cytoplasmic tail) binding protein 2	chr19	+	12751838	12809869
12799210	6.26	76.6386	6.19	73.0089	0.12	0.18	1.05	0.5489	0.7474	NM_001099003; ENSBTAT00000008971; BC142495	APPL1	adaptor protein, phosphotyrosine interaction, PH domain and leucine zipper containing 1	chr22	-	44397099	44427704
12866124	5.57	47.5048	5.52	45.8866	0.04	0.06	1.03	0.7443	0.8742	NM_001046206; XM_001255456; XM_010799747; XM_010805164; XM_010805165; BC114672	APPL2; LOC788375	adaptor protein, phosphotyrosine interaction, PH domain and leucine zipper containing 2; DCC-interacting protein 13-beta-like	chr5	-	69039869	69091742
12757598	6.16	71.5064	6.7	103.968	0.14	0.04	-1.46	0.0003	0.0043	NM_001025334; ENSBTAT00000000841; AY911367; BC102283	APRT	adenine phosphoribosyltransferase	chr18	-	14057697	14060472
12892834	4.2	18.3792	3.67	12.7286	0.33	0.09	1.44	0.0025	0.0187	NM_182654; XM_005210296; XM_010808070; ENSBTAT00000018534; ENSBTAT00000045509; AY040778; BC111163; BT020761	APTX	aprataxin	chr8	-	76066469	76082190
12853145	5.06	33.3589	6.65	100.427	0.75	0.25	-3.01	0.0003	0.0045	NM_174702; ENSBTAT00000000993; AF028005; BC105525; BT025412	AQP1	aquaporin 1 (Colton blood group)	chr4	-	65830989	65845186
12833412	2.43	5.38893	2.29	4.89056	0.17	0.3	1.11	0.3599	0.5953	NM_001110069; XM_005226707; XR_232662; BC120161; ENSBTAT00000026547	AQP11; LOC100849960	aquaporin 11; uncharacterized LOC100849960	chr29	-	18477128	18488713
12847578	2.45	5.46416	2.67	6.36429	0.1	0.12	-1.17	0.1187	0.2969	XM_005205063; XM_010803932; XM_868691; ENSBTAT00000004395	AQP12B	aquaporin 12B	chr3	-	120452587	120488810
12867921	2.25	4.75683	2.22	4.65893	0.32	0.14	1.02	0.7003	0.8492	NM_001101199; ENSBTAT00000011024; BC151512	AQP2	aquaporin 2 (collecting duct)	chr5	-	30097667	30103142
12895640	2.2	4.59479	2.1	4.28709	0.1	0.26	1.07	0.6329	0.8055	NM_001079794; ENSBTAT00000011196; BC123791	AQP3	aquaporin 3 (Gill blood group)	chr8	-	76525366	76531321
12807435	1.96	3.89062	1.76	3.38698	0.25	0.15	1.14	0.1082	0.2796	NM_181003; XM_005224063; XM_005224064; XM_010818752; ENSBTAT00000025341; AB012950; AB015947; AB028642; BC118415	AQP4	aquaporin 4	chr24	+	30362738	30377272
12869090	2.98	7.88986	2.83	7.11074	0.18	0.09	1.11	0.2656	0.4962	NM_001191160; ENSBTAT00000038334	AQP5	aquaporin 5	chr5	-	30080721	30084591
12866786	3.11	8.63383	3.14	8.81524	0.16	0.34	-1.02	0.8902	0.9509	XM_002687279; XM_010805016; XM_010827677; XM_606158; ENSBTAT00000016984	AQP6	aquaporin 6, kidney specific	chr5	-	30070404	30072958
12895327	2.04	4.11246	2.36	5.1337	0.4	0.11	-1.25	0.3235	0.5593	NM_001076378; XM_005210351; XM_010808115; ENSBTAT00000026782; BC109728	AQP7	aquaporin 7	chr8	-	76468679	76484933
12811640	1.32	2.49666	1.47	2.77022	0.11	0.15	-1.11	0.3946	0.6266	NM_001206607; XM_005196977; ENSBTAT00000026884	AQP8	aquaporin 8	chr25	+	23069282	23079152
12695043	1.46	2.75108	1.62	3.07375	0.15	0.29	-1.11	0.3202	0.556	NM_001205833	AQP9	aquaporin 9	chr10	-	52152641	52199561
12689991	2.17	4.50023	2.88	7.3615	0.55	0.53	-1.63	0.0294	0.1102	NM_001206325; XM_010808815; ENSBTAT00000022140	AQPEP	laeverin	chr10	+	4789066	4866585
12696328	5.97	62.6829	5.87	58.4852	0.11	0.08	1.07	0.1665	0.3699	NM_001098091; BC140525	AQR	aquarius intron-binding spliceosomal factor	chr10	-	30432600	30514864
12906948	6.06	66.7178	7.01	128.89	0.84	0.15	-1.94	0.0935	0.2537	NM_001244127; ENSBTAT00000030067; AY862875	AR	androgen receptor	chrX	-	88410764	88621166
12905482	6.87	116.97	7.14	141.044	0.3	0.17	-1.21	0.2904	0.5251	NM_001014964; ENSBTAT00000006646; BC105445; BT021200	ARAF	A-Raf proto-oncogene, serine/threonine kinase	chrX	+	91180879	91191313
12731769	3.93	15.2422	4.22	18.6357	0.25	0.05	-1.22	0.0347	0.1247	XM_001789608; XM_005194645; XM_005194647; XM_005194649; XM_010812677; XM_010822851	ARAP1	ArfGAP with RhoGAP domain, ankyrin repeat and PH domain 1	chr15	-	53024231	53064321
12872900	2.23	4.69134	2.56	5.89708	0.16	0.31	-1.26	0.0172	0.0744	XM_010806100; XM_010817338; XM_010817377; XM_010817401	ARAP2	ArfGAP with RhoGAP domain, ankyrin repeat and PH domain 2	chr6	-	57251021	57307863
12874050	1.45	2.73208	2.22	4.65893	0.11	0.38	-1.71	0.0021	0.0165	XM_010806100; XM_010817338; XM_010817377; XM_010817401; XM_010817535; XM_010817568; XM_010817594	ARAP2; LOC104975468	ArfGAP with RhoGAP domain, ankyrin repeat and PH domain 2; arf-GAP with Rho-GAP domain, ANK repeat and PH domain-containing protein 2-like	chr6	-	57070203	57251086
12882948	3.89	14.8254	4.38	20.8215	0.42	0.26	-1.41	0.028	0.1062	XM_010798494	ARAP3	ArfGAP with RhoGAP domain, ankyrin repeat and PH domain 3	chr7	-	54376462	54454315
12722584	4.17	18.0009	3.63	12.3805	0.39	0.24	1.46	0.0035	0.0236	NM_001206407; XM_005215201; ENSBTAT00000028836	ARC	activity-regulated cytoskeleton-associated protein	chr14	+	2892788	2893978
12728889	8.06	266.871	8.37	330.842	0.02	0.05	-1.23	0.0048	0.0295	NM_001195013; ENSBTAT00000008799	ARCN1	archain 1	chr15	+	29754474	29783172
12872030	2.51	5.6962	1.9	3.73213	0.43	0.04	1.53	0.0012	0.0117	NM_001099092; XM_005208110; ENSBTAT00000024140; BC142081	AREG	amphiregulin	chr6	+	91126256	91138401
12696665	6.56	94.3532	6.69	103.25	0.24	0.1	-1.09	0.4583	0.6804	NM_001076165; XM_005212026; ENSBTAT00000043122	AREL1	apoptosis resistant E3 ubiquitin protein ligase 1	chr10	-	86341461	86384102
12883444	7.16	143.013	7.37	165.421	0.1	0.04	-1.16	0.0723	0.2109	NM_176653; XM_005208399; XM_005208400; BC102874	ARF1	ADP-ribosylation factor 1	chr7	-	2913860	2931918
12761185	5.73	53.0765	6.44	86.8227	0.13	0.13	-1.63	0.0001	0.0028	NM_174689; XM_005220815; ENSBTAT00000008925; BC114693; M88287	ARF2	ADP-ribosylation factor 2	chr19	+	46248039	46261711
12795816	8.92	484.382	8.94	491.143	0.19	0.1	-1.01	0.7363	0.869	NM_001034530; XR_814584; BC102895	ARF4; DENND6A	ADP-ribosylation factor 4; DENN/MADD domain containing 6A	chr22	+	44150604	44169288
12850039	4.09	17.0299	4.21	18.507	0.16	0.19	-1.08	0.1502	0.3462	NM_001083671; XM_010804471; ENSBTAT00000012326; BC134695	ARF5	ADP-ribosylation factor 5	chr4	+	92624397	92627378
12687646	8.49	359.538	8.09	272.479	0.18	0.13	1.32	0.0153	0.0684	XM_003586562; XM_005211734; XM_005211735; XM_010809291; ENSBTAT00000063023	ARF6	ADP-ribosylation factor 6	chr10	+	42901994	42903064
12691835	4.07	16.7955	4.07	16.7955	0.18	0.1	-1	0.2877	0.5219	XM_003586562; XM_005211734; XM_005211735; XM_010809291	ARF6	ADP-ribosylation factor 6	chr10	+	42897049	42902463
12718593	4.78	27.4741	5.05	33.1285	0.3	0.12	-1.2	0.0169	0.0735	NM_001075264; XM_005214587; XM_005214588; XM_005214590; XM_005214593; XM_010811410; ENSBTAT00000006468; ENSBTAT00000056498; BC123703; BT026312	ARFGAP1	ADP-ribosylation factor GTPase activating protein 1	chr13	-	54759402	54769733
12731220	5.23	37.5307	5.29	39.1245	0.07	0.11	-1.05	0.7953	0.9027	NM_001080227; XM_005216410; BC150094; BT029807	ARFGAP2	ADP-ribosylation factor GTPase activating protein 2	chr15	-	78255668	78265266
12866916	8.66	404.501	9.25	608.874	0.27	0.18	-1.51	0.0014	0.013	NM_001075974; ENSBTAT00000053995; BC118087	ARFGAP3	ADP-ribosylation factor GTPase activating protein 3	chr5	-	114291724	114341661
12724180	7.4	168.897	6.41	85.0359	0.31	0.11	1.99	0.0002	0.004	NM_173997; XR_237339; ENSBTAT00000019553; AF023451	ARFGEF1	ADP-ribosylation factor guanine nucleotide-exchange factor 1 (brefeldin A-inhibited)	chr14	-	33343882	33480413
12716611	5.38	41.6429	5.03	32.6724	0.11	0.13	1.28	0.0134	0.0618	NM_001205652; XM_010811513; ENSBTAT00000009376	ARFGEF2	ADP-ribosylation factor guanine nucleotide-exchange factor 2 (brefeldin A-inhibited)	chr13	+	77822894	77906708
12746006	5.79	55.3304	5.3	39.3966	0.17	0.09	1.41	0.0008	0.0083	NM_001083650; XM_005217452; XM_005217454; XM_005217457; XM_005217458; XM_010813652; XM_010813653; XM_010813654; XM_010813655; XM_010813656; XR_818631; ENSBTAT00000029827; BC134624	ARFIP1; LOC104976513	ADP-ribosylation factor interacting protein 1; uncharacterized LOC104976513	chr17	-	4732241	4868678
12727918	4.51	22.7848	4.59	24.0839	0.29	0.05	-1.06	0.7072	0.8531	NM_001034477; XM_010812589; XM_010812591; ENSBTAT00000004638; BC102052; BT025433	ARFIP2	ADP-ribosylation factor interacting protein 2	chr15	+	47186494	47191611
12715778	5.38	41.6429	5.74	53.4456	0.29	0.05	-1.28	0.0093	0.0479	NM_001037607; ENSBTAT00000009858; BC109550	ARFRP1	ADP-ribosylation factor related protein 1	chr13	+	54519582	54525755
12897200	0.72	1.64718	0.8	1.7411	0.21	0.04	-1.05	0.6531	0.8185	NM_001046154; XM_005210924; XM_010808550; ENSBTAT00000016461; BC105497	ARG1	arginase 1	chr9	+	70499608	70516610
12689697	3.38	10.4107	3.41	10.6295	0.2	0.2	-1.02	0.9912	0.9969	NM_001017942; ENSBTAT00000002529; ENSBTAT00000064065; BC133643; BT021586	ARG2	arginase 2	chr10	+	80078677	80113797
12682767	1.09	2.12874	1.06	2.08493	0.27	0.04	1.02	0.4841	0.7001	XM_010801197; XM_010824628	ARGFX	arginine-fifty homeobox	chr1	+	66679303	66696575
12731936	7.4	168.897	8.2	294.067	0.24	0.11	-1.73	0.0003	0.0047	NM_001193062; XM_005216451; ENSBTAT00000043933; BC105323	ARHGAP1	Rho GTPase activating protein 1	chr15	-	77496430	77513093
12746214	5.64	49.8665	5.77	54.5686	0.15	0.13	-1.1	0.0411	0.1413	NM_001076830; XM_010813700; XM_010813701; XM_010813702; XM_010813703; XM_010813704; ENSBTAT00000003283; BC123631	ARHGAP10	Rho GTPase activating protein 10	chr17	-	10182663	10560361
12697409	2.56	5.89708	3.31	9.91766	0.27	0.22	-1.68	0.0008	0.009	XM_002690782; XM_005193634; XM_005193635; XM_005211539; XM_005211540; XM_010809147; XM_010811231; XM_870134; ENSBTAT00000035838	ARHGAP11A	Rho GTPase activating protein 11A	chr10	-	30140590	30159344
12716760	5.02	32.4467	5.06	33.3589	0.1	0.06	-1.03	0.7831	0.8955	NM_001102241; XM_005214238; XM_005214241; XM_005214242; XM_005214243; XM_005214244; XM_010811138; XM_010811139; XM_010811140; XM_010811141; XM_010811142; XM_010811143; ENSBTAT00000016846; BC149489	ARHGAP12	Rho GTPase activating protein 12	chr13	+	33713676	33830942
12784335	1.76	3.38698	2.07	4.19887	0.13	0.28	-1.24	0.0603	0.1856	NM_001105003; XR_822389; ENSBTAT00000061453; BC134460	ARHGAP15; LOC104976827	Rho GTPase activating protein 15; uncharacterized LOC104976827	chr2	-	53065403	53764906
12815354	6.69	103.25	6.64	99.7331	0.2	0.09	1.03	0.9113	0.961	XM_002698028; XM_580330; ENSBTAT00000026703	ARHGAP17	Rho GTPase activating protein 17	chr25	-	22843670	22936983
12900030	6.02	64.8934	5.91	60.1295	0.22	0.33	1.07	0.3068	0.5423	NM_001110772; ENSBTAT00000020443; ENSBTAT00000046411; BC149809	ARHGAP18	Rho GTPase activating protein 18	chr9	-	68712247	68845169
12822520	4.34	20.2521	4.33	20.1122	0.29	0.21	1.01	0.9806	0.993	XM_010819972; XM_010819973; XM_010819974; XM_010819975; XM_010825938; XM_010825939; XM_010825940; XM_010825941; ENSBTAT00000052139	ARHGAP19	Rho GTPase activating protein 19	chr26	-	18348500	18415236
12732155	6.92	121.095	4.39	20.9663	0.69	0.22	5.8	2.07e-05	0.001	NM_001206733; XM_005194567; XM_005215782; XM_005215783; XM_010812319; XM_010812320; ENSBTAT00000040101	ARHGAP20; LOC101909202	Rho GTPase activating protein 20; rho GTPase-activating protein 20-like	chr15	-	20907087	21120246
12720643	7.01	128.89	7.55	187.403	0.29	0.12	-1.45	0.023	0.0918	XM_005194286; XM_005194287; XM_005194290; XM_005194291; XM_005194293; XM_005214297; XM_005214298; XM_005214301; XM_005214302; XM_005214304; XM_010811197; XM_010811198; XM_010822424; XM_010822425; ENSBTAT00000029139	ARHGAP21	Rho GTPase activating protein 21	chr13	-	25733564	25816734
12827931	2.59	6.02099	2.48	5.57897	0.16	0.18	1.07	0.4238	0.6527	XM_005193150; XM_005226625; XM_010801848; XM_010801850; XM_010801854; XM_010801857; XM_010801858; XM_010801861; XM_010801863; XM_010820742; XM_010820743; XM_010820744; XM_010820745; XM_010820746; XM_010820747; XM_010820748; ENSBTAT00000010363	ARHGAP22	Rho GTPase activating protein 22	chr28	-	43203813	43347161
12872153	4.5	22.6274	4.77	27.2843	0.37	0.16	-1.21	0.2432	0.4706	NM_001102234; XM_005208198; XM_005208200; XM_005208201; XM_005208202; XM_005208203; XM_010806293; ENSBTAT00000005165; BC151437; BT026166	ARHGAP24	Rho GTPase activating protein 24	chr6	+	102500170	102666722
12701538	2.65	6.27667	3.25	9.51366	0.2	0.2	-1.52	0.0004	0.0056	NM_001046392; XM_005212861; XM_010810125; XM_010810126; ENSBTAT00000033004; BC105510	ARHGAP25	Rho GTPase activating protein 25	chr11	+	67066107	67158251
12876682	5.08	33.8246	5.4	42.2243	0.19	0.37	-1.25	0.3438	0.5802	NM_001205522; ENSBTAT00000060996	ARHGAP26	Rho GTPase activating protein 26	chr7	+	55695013	55860527
12880946	5.47	44.3235	5.68	51.2685	0.18	0.31	-1.16	0.9532	0.9803	NM_001205522; ENSBTAT00000060996	ARHGAP26	Rho GTPase activating protein 26	chr7	+	55988740	56167818
12773711	3.81	14.0257	3.77	13.6422	0.16	0.13	1.03	0.1648	0.3675	NM_001102352; BC148927	ARHGAP27	Rho GTPase activating protein 27	chr19	-	45679299	45695609
12808103	5.77	54.5686	5.9	59.7141	0.08	0.19	-1.1	0.2558	0.4851	XM_010818944; XM_010818945; XM_010818946; XM_010818947; XM_010825548; XM_010825549; XM_010825550; XM_010825551	ARHGAP28	Rho GTPase activating protein 28	chr24	+	40229542	40366291
12836457	5.48	44.6318	6.43	86.2229	0.63	0.28	-1.92	0.0013	0.0119	NM_001102485; XM_005204266; XM_010803297; ENSBTAT00000005488; BC151351	ARHGAP29	Rho GTPase activating protein 29	chr3	+	49392814	49474286
12840540	2.14	4.40762	2.19	4.56305	0.22	0.21	-1.03	0.749	0.8771	NM_001191499; XM_005203539; XM_005203541; ENSBTAT00000023764	ARHGAP30	Rho GTPase activating protein 30	chr3	+	8439001	8453973
12680487	8.45	349.706	7.7	207.937	0.21	0.19	1.68	0.0007	0.0078	NM_001205810; XM_010801093; ENSBTAT00000000253	ARHGAP31	Rho GTPase activating protein 31	chr1	+	64678146	64797241
12833133	4.88	29.446	5.41	42.5179	0.29	0.18	-1.44	0.0063	0.036	NM_001192087; ENSBTAT00000021146	ARHGAP32	Rho GTPase activating protein 32	chr29	-	32873781	33009046
12748564	3.24	9.44794	2.85	7.21	0.14	0.2	1.32	0.0036	0.0241	XM_005219080; XM_010814861; XM_010814862; XM_010814863; XM_010826959; ENSBTAT00000012813	ARHGAP33	Rho GTPase activating protein 33	chr18	+	46674787	46688016
12753482	7.05	132.514	6.67	101.829	0.26	0.13	1.3	0.0468	0.1547	NM_001192398; ENSBTAT00000020651	ARHGAP35	Rho GTPase activating protein 35	chr18	+	54425390	54497692
12903979	1.02	2.02792	1.07	2.09943	0.1	0.09	-1.04	0.6183	0.7961	NM_001101988; XM_005227511; XM_010821408; XM_010821409; ENSBTAT00000028237	ARHGAP36	Rho GTPase activating protein 36	chrX	+	15004976	15013245
12722965	3.01	8.05564	3.22	9.31787	0.2	0.14	-1.15	0.2616	0.492	NM_001205997; XM_010811855; ENSBTAT00000037363	ARHGAP39	Rho GTPase activating protein 39	chr14	+	1563866	1600378
12906291	2.46	5.50217	2.51	5.6962	0.13	0.28	-1.04	0.3396	0.5766	NM_001102540; XM_005227656; XM_005227657; ENSBTAT00000063618; BC151274	ARHGAP4	Rho GTPase activating protein 4	chrX	-	40038939	40054667
12731455	6.3	78.7932	6.32	79.8932	0.19	0.09	-1.01	0.835	0.9227	XM_003584766; XM_003586932; XM_005215751; XM_010800025; XM_010812302; XM_010812303; XM_010812304; XM_010812305; ENSBTAT00000005797; BT026234	ARHGAP42	Rho GTPase activating protein 42	chr15	-	8264472	8293360
12762418	3.66	12.6407	4.11	17.2677	0.26	0.1	-1.36	0.0444	0.1491	XM_002695851; XM_010816083; XM_010816084; XM_010816085; XM_010816086; XM_010824073; XM_010824074; XM_010824075; XM_586183; ENSBTAT00000029246	ARHGAP44	Rho GTPase activating protein 44	chr19	+	31857662	31966317
12791386	6.29	78.249	5.9	59.7141	0.19	0.2	1.32	0.0427	0.1452	XM_001788679; XM_002696718; ENSBTAT00000038690	ARHGAP5	Rho GTPase activating protein 5	chr21	+	42937760	43004051
12858517	1.86	3.63008	1.83	3.55537	0.14	0.07	1.02	0.5645	0.7581	XM_002687563; XM_005192328; XM_005206725; XM_010805240; XM_010815739; XM_584663; ENSBTAT00000024486	ARHGAP9	Rho GTPase activating protein 9	chr5	+	56313753	56321445
12761308	6.72	105.42	7.27	154.343	0.33	0.05	-1.46	0.0034	0.0227	NM_176650; XM_005221011; XM_005221014; XM_010816451; ENSBTAT00000034731; ENSBTAT00000042645; BC103465; BT021511	ARHGDIA	Rho GDP dissociation inhibitor (GDI) alpha	chr19	+	51633694	51637709
12857367	5.46	44.0173	6.74	106.891	0.48	0.18	-2.42	4.45e-05	0.0014	NM_175797; XM_005206973; ENSBTAT00000007933; AF182001; BC102109	ARHGDIB	Rho GDP dissociation inhibitor (GDI) beta	chr5	+	95376923	95395815
12813891	2.18	4.53154	2.33	5.02805	0.44	0.18	-1.11	0.3881	0.6209	NM_001076286; ENSBTAT00000040162; BC122764	ARHGDIG	Rho GDP dissociation inhibitor (GDI) gamma	chr25	+	307312	309688
12757115	5.02	32.4467	5.54	46.5271	0.33	0.14	-1.44	0.0053	0.0315	XM_005195332; XM_005195333; XM_005219394; XM_005219395; XM_010815115; XM_010815116; XM_010815117; XM_010815118; XM_010815119; XM_010815120; XM_010815121; XM_010815122; XM_010815123; XM_010823701; XM_010823702; XM_010823703; XM_010823704; XM_010823705; XM_010823706; XM_010823707; XM_010823708; XM_010823709; ENSBTAT00000025175	ARHGEF1	Rho guanine nucleotide exchange factor (GEF) 1	chr18	-	51657599	51674610
12823316	6.78	109.896	5.89	59.3016	0.27	0.32	1.85	0.0008	0.0082	XM_010799269; XM_010799270; XM_010799271; XM_010799272; XM_010820190; XM_010820191; XM_010820192; XM_010820193; ENSBTAT00000011327	ARHGEF10	Rho guanine nucleotide exchange factor (GEF) 10	chr27	+	216369	266108
12782544	3.44	10.8528	3.46	11.0043	0.37	0.06	-1.01	0.9522	0.98	NM_001046297; ENSBTAT00000000909; BC114112	ARHGEF10L	Rho guanine nucleotide exchange factor (GEF) 10-like	chr2	-	135557008	135701197
12726520	7.49	179.769	7.21	148.056	0.09	0.15	1.21	0.0329	0.1198	ENSBTAT00000028453	ARHGEF12	Rho guanine nucleotide exchange factor (GEF) 12	chr15	+	31451015	31613654
12762912	3.02	8.11168	3.43	10.7779	0.18	0.15	-1.34	0.0141	0.0641	NM_001205712; XM_005220346; XM_010816015; ENSBTAT00000044645; ENSBTAT00000065161	ARHGEF15	Rho guanine nucleotide exchange factor (GEF) 15	chr19	+	28541733	28550394
12739472	2.88	7.3615	2.97	7.83536	0.21	0.12	-1.07	0.5879	0.7744	NM_001101998; XM_005217076; XM_005217077; XR_811960; ENSBTAT00000027769; BC149570; BT030674	ARHGEF16	Rho guanine nucleotide exchange factor (GEF) 16	chr16	-	50811134	50824446
12726506	3.37	10.3388	3.62	12.295	0.19	0.27	-1.19	0.0689	0.2041	NM_001282586; ENSBTAT00000061460	ARHGEF17	Rho guanine nucleotide exchange factor (GEF) 17	chr15	+	53582241	53587691
12729603	4.26	19.1597	4.57	23.7524	0.18	0.12	-1.24	0.0237	0.0938	NM_001282586; ENSBTAT00000061460	ARHGEF17	Rho guanine nucleotide exchange factor (GEF) 17	chr15	+	53606485	53645294
12879672	2.38	5.20537	2.61	6.10504	0.22	0.08	-1.17	0.1911	0.4049	XM_010798244; XM_010798245; XM_010798246; XM_010798247; XM_010798248; XM_010806868; XM_010806870; XM_010806871; XM_010806872; XM_010806873	ARHGEF18	Rho/Rac guanine nucleotide exchange factor (GEF) 18	chr7	+	17499953	17565624
12779439	2.76	6.77396	2.77	6.82108	0.52	0.06	-1.01	0.9391	0.9748	NM_001206270; XM_005203265; XM_005203266; XM_010802605; XM_010802606; XM_010802607; XM_010802608; XM_010802609; XM_010802610; XM_010802611; XM_010802612; ENSBTAT00000007450	ARHGEF19	Rho guanine nucleotide exchange factor (GEF) 19	chr2	+	136480737	136491545
12836852	3.8	13.9288	4.72	26.3549	0.19	0.15	-1.89	1.87e-05	0.0009	NM_001098881; XM_005203664; XM_005203665; XM_005203666; XM_005203667; XM_010802879; XM_010802880; ENSBTAT00000033917; BC146058; BC149231	ARHGEF2	Rho/Rac guanine nucleotide exchange factor (GEF) 2	chr3	+	14843522	14868193
12841695	2.14	4.40762	1.94	3.83706	0.13	0.15	1.15	0.3064	0.5419	XM_010802879; XM_010802880; BC146043	ARHGEF2	Rho/Rac guanine nucleotide exchange factor (GEF) 2	chr3	+	14819090	14829130
12857994	4.32	19.9733	5.38	41.6429	0.37	0.25	-2.09	0.0001	0.0024	NM_001024481; XM_005206528; XM_010805126; XM_010805127; XR_234567; ENSBTAT00000023960; BT020658	ARHGEF25	Rho guanine nucleotide exchange factor (GEF) 25	chr5	+	56205533	56212752
12685559	2.21	4.62675	2.4	5.27803	0.25	0.18	-1.14	0.2309	0.4553	NM_001205989; XM_005201797; ENSBTAT00000017878	ARHGEF26	Rho guanine nucleotide exchange factor (GEF) 26	chr1	-	114292213	114431455
12788381	5.14	35.261	4.78	27.4741	0.28	0.14	1.29	0.0422	0.144	NM_001102307; ENSBTAT00000007406; BC149175	ARHGEF28	Rho guanine nucleotide exchange factor (GEF) 28	chr20	-	7603233	7740417
12797402	6.11	69.0706	5.65	50.2134	0.34	0.19	1.37	0.0075	0.0408	XM_001250879; XM_002697002; XM_003583807; XM_003587632; XM_003587633; XM_005196460; XM_005222971; XM_005222973; XM_005222976; XM_010817808; XM_010817809; XM_010817810; XM_010817811; XM_010817812; XM_010817813; XM_010817814; XM_010825103; XM_010825104; XM_010825105; XM_010825106; XM_010825107; XM_010825108; XM_010825109; XM_010825110; XM_010825111; XM_010825112; ENSBTAT00000018734; BC148930	ARHGEF3	Rho guanine nucleotide exchange factor (GEF) 3	chr22	+	44810840	44880158
12698239	1.27	2.41162	1.09	2.12874	0.11	0.17	1.14	0.2381	0.4642	XM_002691240; XM_002700731; XM_010815530	ARHGEF33	Rho guanine nucleotide exchange factor (GEF) 33	chr11	+	21264578	21318757
12880033	2.67	6.36429	2.7	6.49802	0.25	0.29	-1.02	0.4348	0.6616	NM_001205932; XM_005209587; XM_010807457; ENSBTAT00000020493	ARHGEF37	Rho guanine nucleotide exchange factor (GEF) 37	chr7	+	62923958	62978142
12875937	1.08	2.11404	1.04	2.05623	0.11	0.08	1.03	0.4585	0.6806	XM_002688091; XM_870734	ARHGEF38	Rho guanine nucleotide exchange factor (GEF) 38	chr6	-	20760802	20911293
12895648	2.04	4.11246	2.27	4.82323	0.29	0.34	-1.17	0.1424	0.3345	NM_001079800; XM_005210122; XM_010807950; XM_010807951; ENSBTAT00000015167; BC120169	ARHGEF39	Rho guanine nucleotide exchange factor (GEF) 39	chr8	-	60247500	60251092
12775386	3.32	9.98664	3.15	8.87656	0.31	0.1	1.13	0.2047	0.4224	NM_001192073; ENSBTAT00000021041	ARHGEF4	Rho guanine nucleotide exchange factor (GEF) 4	chr2	+	1772352	1792906
12695550	3.25	9.51366	3.5	11.3137	0.04	0.06	-1.19	0.023	0.0918	NM_001205941; ENSBTAT00000017829; ENSBTAT00000063701	ARHGEF40	Rho guanine nucleotide exchange factor (GEF) 40	chr10	-	26057862	26079796
12850290	1.44	2.71321	1.31	2.47942	0.24	0.26	1.09	0.677	0.8348	NM_001110075; XM_001255143; XM_005205839; ENSBTAT00000002373; BC116024	ARHGEF5	Rho guanine nucleotide exchange factor (GEF) 5	chr4	+	108451358	108471246
12909234	5.58	47.8352	5.53	46.2057	0.11	0.07	1.04	0.3967	0.6287	NM_001193000; XM_005227551; XM_005227552; XM_010821452; XM_010821453; XM_010821454; XM_010821455; XM_010821456; ENSBTAT00000023731	ARHGEF6	Rac/Cdc42 guanine nucleotide exchange factor (GEF) 6	chrX	-	20273538	20389008
12708762	3.8	13.9288	3.83	14.2215	0.09	0.14	-1.01	0.9164	0.9639	XM_005194209; XM_005194210; XM_005194211; XM_005194214; XM_005214006; XM_005214007; XM_005214008; XM_005214011; ENSBTAT00000027619	ARHGEF7	Rho guanine nucleotide exchange factor (GEF) 7	chr12	+	89549559	89552275
12709812	5.18	36.2523	5.22	37.2715	0.14	0.04	-1.03	0.3939	0.6261	XM_002691992; XM_005194209; XM_005194210; XM_005194211; XM_005194213; XM_005194214; XM_005214006; XM_005214007; XM_005214008; XM_005214010; XM_005214011; XM_602674; ENSBTAT00000027619	ARHGEF7	Rho guanine nucleotide exchange factor (GEF) 7	chr12	+	89451181	89542886
12905266	4.76	27.0958	5.02	32.4467	0.11	0.28	-1.19	0.1074	0.2784	NM_001035418; XM_005228254; XM_005228255; XM_010822031; XM_010822032; XM_010822033; XM_010822034; XM_010822035; XM_010822036; ENSBTAT00000016923; BT021580	ARHGEF9	Cdc42 guanine nucleotide exchange factor (GEF) 9	chrX	+	101747194	102063200
12783801	6.32	79.8932	6.64	99.7331	0.27	0.08	-1.25	0.029	0.109	NM_001205785; ENSBTAT00000001360	ARID1A	AT rich interactive domain 1A (SWI-like)	chr2	-	126998739	127066837
12896843	5.87	58.4852	6.06	66.7178	0.22	0.1	-1.14	0.1088	0.2807	XM_010799036; XM_010808714	ARID1B	AT rich interactive domain 1B (SWI1-like)	chr9	+	94881351	95272735
12866367	5.62	49.18	5.63	49.5221	0.14	0.07	-1.01	0.6796	0.8357	XM_002687323; XM_596055; ENSBTAT00000014719	ARID2	AT rich interactive domain 2 (ARID, RFX-like)	chr5	-	34486990	34699248
12878680	4.44	21.7057	4.18	18.1261	0.32	0.07	1.2	0.1969	0.4121	NM_001205695; XM_005209270; XM_005209271; XM_005209275; XM_005209276; XM_005209277; ENSBTAT00000011354	ARID3A	AT rich interactive domain 3A (BRIGHT-like)	chr7	+	45084727	45114530
12793119	2.54	5.81589	2.43	5.38893	0.37	0.44	1.08	0.3419	0.5784	NM_001193048; XM_005221966; ENSBTAT00000015698	ARID3B	AT rich interactive domain 3B (BRIGHT-like)	chr21	-	34476933	34523170
12894185	2.53	5.77572	2.23	4.69134	0.1	0.19	1.23	0.0316	0.1164	XM_010798764; XM_010808127; XM_600416; ENSBTAT00000036468; ENSBTAT00000064321	ARID3C	AT rich interactive domain 3C (BRIGHT-like)	chr8	-	77332261	77338917
12690350	4.98	31.5594	5.11	34.5353	0.42	0.29	-1.09	0.5553	0.7513	NM_001256581; XM_005211822; XM_005211823; XM_005211824; XM_005211825; ENSBTAT00000025155	ARID4A	AT rich interactive domain 4A (RBP1-like)	chr10	+	70838968	70899718
12828537	7.74	213.783	7.38	166.572	0.03	0.07	1.28	0.0023	0.0175	NM_001206133; XM_010820425; XM_010820426; XM_010820427; XM_010820428; XM_010820429; ENSBTAT00000061477	ARID4B	AT rich interactive domain 4B (RBP1-like)	chr28	-	7971323	8110711
12700817	4.29	19.5622	4.9	29.8571	0.27	0.18	-1.53	0.001	0.01	NM_001035349; XM_005212319; XM_010809724; XM_010809725; ENSBTAT00000026200; ENSBTAT00000064181; BC104604	ARID5A	AT rich interactive domain 5A (MRF1-like)	chr11	+	2526186	2537851
12827244	7.94	245.572	8.66	404.501	0.36	0.12	-1.64	0.0087	0.0453	XM_002698842; XM_002703361; ENSBTAT00000008847	ARID5B	AT rich interactive domain 5B (MRF1-like)	chr28	+	18003736	18192568
12688674	7.06	133.436	6.69	103.25	0.12	0.07	1.29	0.0061	0.035	NM_001081714; XM_005211286; ENSBTAT00000008822; BC133645	ARIH1	ariadne RBR E3 ubiquitin protein ligase 1	chr10	+	19197514	19300706
12798403	5.77	54.5686	5.93	60.9688	0.12	0.12	-1.12	0.0848	0.237	NM_001206242; XM_005222734; XM_005222735; XM_005222736; XM_010817684; XR_814549; ENSBTAT00000007216; BC149898	ARIH2	ariadne RBR E3 ubiquitin protein ligase 2	chr22	-	51572108	51610457
12866341	6.65	100.427	6.6	97.0059	0.13	0.08	1.04	0.9988	0.9995	NM_001046229; XM_005206583; XM_010805167; ENSBTAT00000015767; BC110156	ARL1	ADP-ribosylation factor-like 1	chr5	-	65614889	65624326
12881616	2.8	6.9644	3.03	8.1681	0.23	0.24	-1.17	0.4154	0.6457	NM_001076320; XM_005209154; XM_010807131; ENSBTAT00000035563; BC114798	ARL10	ADP-ribosylation factor-like 10	chr7	+	39191687	39196120
12709619	2.14	4.40762	2.22	4.65893	0.11	0.03	-1.05	0.1805	0.3898	NM_001192342; XM_010810698; ENSBTAT00000055638	ARL11	ADP-ribosylation factor-like 11	chr12	+	19275074	19276925
12903835	1.05	2.07053	1.15	2.21914	0.13	0.21	-1.08	0.3103	0.5457	XM_005193188; XM_005227808; XM_010802428; XM_010802431; XM_010802436; XM_010821675; XM_010821676; XM_010821677	ARL13A	ADP-ribosylation factor-like 13A	chrX	+	54927386	54937126
12680069	5.63	49.5221	5.65	50.2134	0.06	0.09	-1.01	0.8285	0.919	XM_001787905; XM_002684668; XM_003585628; XM_005201190; XM_010800985; XM_010824520; ENSBTAT00000006796; BC102960	ARL13B	ADP-ribosylation factor-like 13B	chr1	+	37875387	37953772
12686416	0.83	1.77769	0.94	1.91853	0.12	0.1	-1.08	0.2849	0.5187	XM_002684953; XM_010801446; XM_010824706; XM_590420; ENSBTAT00000023031	ARL14	ADP-ribosylation factor-like 14	chr1	-	107687596	107688263
12728463	5.03	32.6724	4.74	26.7228	0.09	0.14	1.22	0.083	0.2336	NM_001031761; XM_005216280; ENSBTAT00000044657; BC112569; BT020677	ARL14EP	ADP-ribosylation factor-like 14 effector protein	chr15	+	61834229	61847777
12692025	1.38	2.60268	1.45	2.73208	0.24	0.25	-1.05	0.615	0.794	NM_001078061; XM_005211218; XM_005211219; XM_005211220; XM_010808839; XM_010808840; XM_010808841; ENSBTAT00000053709; BC122820	ARL14EPL	ADP-ribosylation factor-like 14 effector protein-like	chr10	+	4875464	4904742
12786119	5.76	54.1917	5.74	53.4456	0.49	0.32	1.01	0.9884	0.9961	NM_001014943; BC150085; BT020750	ARL15	ADP-ribosylation factor-like 15	chr20	+	24783408	25247671
12763539	3.92	15.1369	3.79	13.8326	0.22	0.09	1.1	0.2312	0.4558	XM_010816492; XM_010816493; XM_010816494; XM_010816495; XM_010824273; XM_010824274; XM_010824275; XM_010824276; XM_010824277; XM_010824278; XM_010824279; XM_010824281	ARL16	ADP-ribosylation factor-like 16	chr19	+	51746397	51748740
12830387	4.71	26.1729	4.63	24.761	0.33	0.1	1.06	0.7514	0.8783	NM_001038079; ENSBTAT00000002890; BC111133	ARL2	ADP-ribosylation factor-like 2	chr29	+	43845378	43853178
12753578	6.3	78.7932	6.3	78.7932	0.11	0.07	1	0.6512	0.8174	NM_001076274; ENSBTAT00000006363; ENSBTAT00000046263; BC108166; BC134728	ARL2BP	ADP-ribosylation factor-like 2 binding protein	chr18	+	25334334	25340050
12822968	7.02	129.787	6.85	115.36	0.22	0.12	1.12	0.0943	0.2552	NM_001038567; XM_010819912; ENSBTAT00000005655; BC109565	ARL3	ADP-ribosylation factor-like 3	chr26	-	23563107	23592993
12852248	4.89	29.6508	5.07	33.5909	0.27	0.34	-1.13	0.3172	0.5531	NM_001076985; XM_005205213; XM_005205214; XM_005205215; XM_005205216; ENSBTAT00000003722; BC102325	ARL4A	ADP-ribosylation factor-like 4A	chr4	+	20296431	20297969
12848299	4.57	23.7524	6.19	73.0089	0.25	0.11	-3.05	1.76e-07	7.94e-05	NM_001102348; ENSBTAT00000064285; BC142474; BC147893	ARL4C	ADP-ribosylation factor-like 4C	chr3	-	114715052	114716812
12764909	2.62	6.1475	2.62	6.1475	0.24	0.15	-1	0.3723	0.6075	NM_001076135; ENSBTAT00000022409; BC120393	ARL4D	ADP-ribosylation factor-like 4D	chr19	+	43945992	43947909
12776872	6.57	95.0095	6.47	88.647	0.27	0.07	1.07	0.2855	0.5196	NM_001046245; ENSBTAT00000002959; BC105451	ARL5A	ADP-ribosylation factor-like 5A	chr2	+	44468905	44491787
12717049	5.94	61.3929	6.16	71.5064	0.45	0.06	-1.17	0.2704	0.5016	XM_002692085; XM_002692086; XM_002701020; XM_005194276; XM_005214293; XM_010811193; XM_010822400; XM_868768; ENSBTAT00000061579	ARL5B	ADP-ribosylation factor-like 5B	chr13	+	20591370	20613604
12680722	5.92	60.5477	4.41	21.259	0.32	0.38	2.86	1.75e-05	0.0009	NM_001075782; XM_010800989; XM_010800990; XM_010800992; XM_010800993; XM_010800998; ENSBTAT00000013306; BC122575	ARL6; EPHA6	ADP-ribosylation factor-like 6; EPH receptor A6	chr1	+	41640353	41679712
12818542	8.58	382.681	7.9	238.856	0.15	0.18	1.6	6.22e-05	0.0017	NM_001078157; XM_005224767; ENSBTAT00000027628; BC126498	ARL6IP1	ADP-ribosylation factor-like 6 interacting protein 1	chr25	-	16541702	16550325
12747026	4.48	22.3159	4.74	26.7228	0.22	0.11	-1.2	0.1398	0.3303	XM_002694477; XM_005195026; XM_005217974; XM_010814008; XM_010814009; XM_010814010; XM_010814011; XM_010814012; XM_010823362; XM_010823363; XM_010823364; XM_010823365; XM_010823366; XM_604454	ARL6IP4	ADP-ribosylation factor-like 6 interacting protein 4	chr17	-	54802289	54804712
12798781	7.47	177.294	7.27	154.343	0.14	0.13	1.15	0.2073	0.4259	NM_001014891; ENSBTAT00000028661; BC102757; BT020899	ARL6IP5	ADP-ribosylation factor-like 6 interacting protein 5	chr22	-	32552971	32574431
12780801	5.37	41.3553	5.19	36.5044	0.29	0.1	1.14	0.5912	0.7769	NM_001034281; ENSBTAT00000001883; BC105178	ARL6IP6	ADP-ribosylation factor-like 6 interacting protein 6	chr2	-	43543016	43584230
12798882	7.37	165.421	7.26	153.277	0.08	0.06	1.08	0.3492	0.585	NM_001046071; ENSBTAT00000017150; BC112814	ARL8B	ADP-ribosylation factor-like 8B	chr22	-	21327748	21374042
12872066	1.54	2.90795	1.61	3.05252	0.23	0.12	-1.05	0.4356	0.6623	XM_010797928; XM_010797929; XM_010806149; XM_010806150	ARL9	ADP-ribosylation factor-like 9	chr6	+	73540783	73555065
12725252	5.9	59.7141	5.42	42.8137	0.09	0.05	1.4	0.0004	0.0054	NM_001015594; XM_010812035; ENSBTAT00000021138; BC103407; BT020641; XM_010812054	ARMC1; LOC104974039	armadillo repeat containing 1; uncharacterized LOC104974039	chr14	-	31695680	31720448
12848415	6.77	109.137	6.61	97.6806	0.24	0.03	1.11	0.2468	0.4748	NM_001191332; XM_005205331; XM_005205332; XM_010804161; XM_010804162; XM_010804163; XM_010804164; ENSBTAT00000018822	ARMC10	armadillo repeat containing 10	chr4	+	44601612	44665619
12803402	2.71	6.54322	2.69	6.45313	0.2	0.13	1.01	0.228	0.4518	XM_005196573; XM_005223357; XM_010818141; XM_010818142; XM_010818143; XM_010818144; XM_010818145; XM_010818146; XM_010818147; XM_010818148; XM_010818149; XM_010818150; XM_010818151; XM_010825289; XM_010825290; XM_010825291; XM_010825292; XM_010825293; XM_010825294; XM_010825295; XM_010825296; XM_010825297; XM_010825298; XM_010825299; ENSBTAT00000014449	ARMC12	armadillo repeat containing 12	chr23	+	9683973	9694015
12900495	2.83	7.11074	3	8	0.32	0.36	-1.13	0.8632	0.9372	NM_001075801; BC122848; BT025446	ARMC2	armadillo repeat containing 2	chr9	-	41703189	41802334
12715797	0.98	1.97247	0.98	1.97247	0.1	0.07	-1	0.7604	0.8836	NM_001077966; XM_005214193; XM_005214194; XM_005214196; XM_010811120; ENSBTAT00000047350; ENSBTAT00000061467; BC111216	ARMC3	armadillo repeat containing 3	chr13	+	24241794	24306463
12715823	2.24	4.72397	2.21	4.62675	0.18	0.17	1.02	0.6827	0.8381	NM_001192631	ARMC4	armadillo repeat containing 4	chr13	+	36899558	37060476
12812761	3.23	9.38268	3.15	8.87656	0.22	0.31	1.05	0.7728	0.8898	XM_002698104; XM_010825835; ENSBTAT00000003076	ARMC5	armadillo repeat containing 5	chr25	+	27750896	27758488
12885355	3.5	11.3137	3.3	9.84916	0.16	0.29	1.15	0.7333	0.8673	NM_001098966; XM_005208426; XM_005208446; XM_005208447; XM_005208448; XM_005208449; XM_005208450; XM_010806522; XM_010806527; XM_010806528; XM_010806529; XM_010806530; ENSBTAT00000017674; BC146081	ARMC6; SLC25A42	armadillo repeat containing 6; solute carrier family 25, member 42	chr7	-	4097533	4113435
12772553	3.95	15.455	4.25	19.0273	0.22	0.15	-1.23	0.2626	0.4929	NM_001083504; XM_005221258; ENSBTAT00000019692; BC123844	ARMC7	armadillo repeat containing 7	chr19	-	56957744	56972759
12686311	4.79	27.6652	4.31	19.8353	0.11	0.1	1.39	0.0011	0.0105	NM_001046458; XM_005201884; XM_005201885; ENSBTAT00000026578; BC112765	ARMC8	armadillo repeat containing 8	chr1	-	131883648	131990621
12778146	3.27	9.64646	3.39	10.4831	0.21	0.13	-1.09	0.2523	0.4813	NM_001046418; XM_005202962; XM_005202963; XM_005202964; XM_005202966; ENSBTAT00000024631; BC112726	ARMC9	armadillo repeat containing 9	chr2	+	119777718	119932194
12903276	4.61	24.4201	4.46	22.0087	0.5	0.26	1.11	0.4103	0.6411	NM_001075167; XM_005227777; XM_005227778; XM_005227779; XM_005227780; XM_005227781; XM_010821649; XM_010821650; XM_010821651; XM_010821652; XM_010821653; XM_010821654; XM_010821655; XM_010821656; XM_010821657; XM_010821658; XM_010821659; XM_010821660; ENSBTAT00000037047; BC118257	ARMCX1	armadillo repeat containing, X-linked 1	chrX	+	55368951	55370792
12910347	3.64	12.4666	4.51	22.7848	0.55	0.58	-1.84	0.0079	0.0422	NM_001076960; XM_010821669; ENSBTAT00000025866; BC114723	ARMCX2	armadillo repeat containing, X-linked 2	chrX	-	55447560	55451996
12904255	6.22	74.5429	6.44	86.8227	0.27	0.24	-1.17	0.2607	0.4908	NM_001192453; XM_005227788; ENSBTAT00000053008; BC108114	ARMCX3	armadillo repeat containing, X-linked 3	chrX	+	55421778	55426607
12902251	2.52	5.73582	2.42	5.35171	0.16	0.19	1.07	0.9745	0.9904	XM_003584299; XM_003588124; XM_010800418; XM_010821680	ARMCX4	armadillo repeat containing, X-linked 4	chrX	+	55310201	55326335
12910395	3.29	9.78112	4.21	18.507	0.4	0.39	-1.88	0.0063	0.0357	NM_001078125; XM_005227796; XM_005227797; XM_005227798; XM_005227799; XM_005227800; XM_005227801; XM_005227802; XM_005227803; XM_005227804; XM_010821670; XM_010821671; XM_010821673; XM_010821674; ENSBTAT00000056150; BC119985	ARMCX6	armadillo repeat containing, X-linked 6	chrX	-	55413908	55415816
12898632	4.52	22.9433	3.7	12.996	0.42	0.13	1.77	0.0014	0.0129	NM_001083499; XM_010808686; ENSBTAT00000005354; BC133378	ARMT1	acidic residue methyltransferase 1	chr9	+	89649145	89662660
12835773	6.13	70.0348	6.32	79.8932	0.15	0.03	-1.14	0.3313	0.5678	NM_173993; ENSBTAT00000028023; AB053954	ARNT	aryl hydrocarbon receptor nuclear translocator	chr3	+	19956086	19991725
12790598	3.49	11.2356	3.52	11.4716	0.18	0.2	-1.02	0.9482	0.9784	NM_001206705	ARNT2	aryl-hydrocarbon receptor nuclear translocator 2	chr21	+	26811832	26962832
12732636	4.22	18.6357	4.18	18.1261	0.38	0.26	1.03	0.9652	0.986	NM_001191170; NR_110397; XM_005215980; XM_005215981; XM_005215982; XM_005215986; XM_005215987; XM_005215988; XM_010812470; XM_010812471; XM_010812472; XM_010812473; XM_010812474; XM_010812475; XM_010812476; XM_010812477; ENSBTAT00000017323	ARNTL	aryl hydrocarbon receptor nuclear translocator-like	chr15	-	39841299	39948727
12867449	1.08	2.11404	0.98	1.97247	0.13	0.15	1.07	0.2221	0.4448	NM_001289819; XM_005206927; XM_010805384; ENSBTAT00000043261	ARNTL2	aryl hydrocarbon receptor nuclear translocator-like 2	chr5	-	82875251	82956797
12816081	6.73	106.153	7.22	149.086	0.02	0.11	-1.41	0.0004	0.0054	NM_001075359; XM_005225061; XR_803438; ENSBTAT00000005555; BC147946; BT025475	ARPC1A; LOC104970417	actin related protein 2/3 complex, subunit 1A, 41kDa; uncharacterized LOC104970417	chr25	-	37564390	37587556
12815296	5.47	44.3235	6.17	72.0037	0.5	0.06	-1.62	0.0101	0.0507	NM_001014844; ENSBTAT00000064158; BC102942; BT021526; BT021895	ARPC1B	actin related protein 2/3 complex, subunit 1B, 41kDa	chr25	-	37546482	37559078
12778992	7.8	222.861	7.56	188.706	0.16	0.07	1.18	0.0151	0.0677	NM_001034713; ENSBTAT00000013707; BC105136	ARPC2	actin related protein 2/3 complex, subunit 2, 34kDa	chr2	+	106978526	107006143
12745931	6.73	106.153	6.79	110.661	0.37	0.19	-1.04	0.7256	0.8627	NM_001034271; ENSBTAT00000007028; BC102590	ARPC3	actin related protein 2/3 complex, subunit 3, 21kDa	chr17	-	56573545	56584354
12800046	8.17	288.015	8.4	337.794	0.25	0.06	-1.17	0.0537	0.1713	NM_001076163; ENSBTAT00000010469; BC118263	ARPC4	actin related protein 2/3 complex, subunit 4, 20kDa	chr22	-	16958694	16967839
12741021	7.14	141.044	7.14	141.044	0.16	0.03	-1	0.9468	0.9777	NM_001035447; ENSBTAT00000064442; BC103337	ARPC5	actin related protein 2/3 complex, subunit 5, 16kDa	chr16	-	66150414	66159807
12702434	5.31	39.6706	5.61	48.8403	0.08	0.25	-1.23	0.1473	0.3419	NM_001034737; ENSBTAT00000020318; BC120185; BT021057	ARPC5L	actin related protein 2/3 complex, subunit 5-like	chr11	+	95859894	95867086
12793663	4.05	16.5642	4.45	21.8566	0.14	0.22	-1.32	0.0453	0.1513	NM_001076304; XM_010816979; XM_010816980; XM_010816981; XM_010816982; ENSBTAT00000038770	ARPIN	UPF0552 protein C15orf38 homolog	chr21	-	21724261	21732701
12688149	3.03	8.1681	2.55	5.85634	0.22	0.09	1.39	0.006	0.0345	NM_001113255; NM_174705; XM_005211788; XM_010809327; XM_010809328; ENSBTAT00000014642; ENSBTAT00000022929; M33617; M33618	ARPP19	cAMP-regulated phosphoprotein, 19kDa	chr10	+	57923246	57938671
12797198	1.31	2.47942	1.38	2.60268	0.12	0.12	-1.04	0.491	0.7052	NM_001076950; ENSBTAT00000049002; ENSBTAT00000061057; BC122647	ARPP21	cAMP-regulated phosphoprotein, 21kDa	chr22	+	9674589	9681188
12907016	1.48	2.78949	1.65	3.13834	0.14	0.19	-1.12	0.2193	0.4417	NM_173994; ENSBTAT00000017088; D85340	ARR3	arrestin 3, retinal (X-arrestin)	chrX	-	85458872	85470796
12730790	4.47	22.1618	5.39	41.9326	0.07	0.28	-1.89	8.09e-05	0.002	NM_174243; XM_005216233; XM_005216234; XM_005216235; XM_005216236; XM_005216237; ENSBTAT00000027296; ENSBTAT00000045006; BC146151; M33601	ARRB1	arrestin, beta 1	chr15	-	55255745	55329451
12767297	3.39	10.4831	4.3	19.6983	0.27	0.26	-1.88	0.0002	0.0031	NM_001205277; XM_003585455; XM_005220181; ENSBTAT00000050078; L14641	ARRB2; LOC100851153	arrestin, beta 2; beta-arrestin-2	chr19	-	27268294	27277055
12708612	4.6	24.2515	4.73	26.5382	0.13	0.16	-1.09	0.1337	0.3208	NM_001080365; XM_010810576; XM_010810577; XM_010810578; XM_010810579; ENSBTAT00000032616; BC120279	ARRDC1	arrestin domain containing 1	chr11	-	105541713	105549236
12885849	3.34	10.1261	3.82	14.1232	0.12	0.12	-1.39	0.0014	0.013	NM_001081592; XM_005208505; ENSBTAT00000002229; BC133369	ARRDC2	arrestin domain containing 2	chr7	-	5101424	5105930
12887514	8.8	445.722	8.42	342.509	0.19	0.22	1.3	0.0228	0.091	NM_001076257; XM_010807606; ENSBTAT00000009364; BC120276; KP292570	ARRDC3	arrestin domain containing 3	chr7	-	93240415	93253094
12793470	6.94	122.786	7.14	141.044	0.43	0.45	-1.15	0.4171	0.6473	NM_001192034; ENSBTAT00000024295; KP731623	ARRDC4	arrestin domain containing 4	chr21	-	8924763	8939028
12881939	2.03	4.08405	2.07	4.19887	0.13	0.1	-1.02	0.2852	0.5193	NM_001128508; XM_010806987; ENSBTAT00000044904; BC109877	ARRDC5	arrestin domain containing 5	chr7	+	20473898	20486896
12864664	3.25	9.51366	4.15	17.7531	0.39	0.24	-1.87	0.0037	0.0245	NM_001075205; XM_005207500; XM_010805822; ENSBTAT00000021364; BC123816	ARSA	arylsulfatase A	chr5	-	120152352	120155489
12696452	6.01	64.4452	6.22	74.5429	0.11	0.28	-1.16	0.0331	0.1204	NM_001101175; ENSBTAT00000010988; BC148139	ARSB	arylsulfatase B	chr10	-	9789129	9974919
12903383	3.86	14.5203	4.64	24.9333	0.38	0.24	-1.72	0.0018	0.0147	NM_001097988; XM_005228465; XM_005228466; XM_005228467; XM_010822220; XM_010822221; XM_010822222; XM_010822223; XM_010822225; XM_010822226; ENSBTAT00000050377; BC140583; BT030685	ARSE	arylsulfatase E (chondrodysplasia punctata 1)	chrX	+	139018161	139033621
12906657	2.5	5.65685	2.61	6.10504	0.18	0.16	-1.08	0.843	0.9271	XM_003584772; XM_003585395; XM_005200230; XM_010799998; XM_010799999; XM_010822229; XM_010822230; XM_010822231; ENSBTAT00000063647	ARSH; LOC104970184	arylsulfatase family, member H; uncharacterized LOC104970184	chrX	-	138986500	139019329
12887373	2.72	6.58873	3.07	8.39773	0.23	0.41	-1.27	0.0552	0.1749	XM_002689292; XM_593725; ENSBTAT00000017050	ARSI	arylsulfatase family, member I	chr7	-	63648253	63653800
12872205	5.06	33.3589	5.07	33.5909	0.05	0.28	-1.01	0.3002	0.5358	XM_002688099; XM_611819; ENSBTAT00000023672	ARSJ	arylsulfatase family, member J	chr6	+	12720022	12803721
12880522	5.64	49.8665	5.9	59.7141	0.37	0.28	-1.19	0.0422	0.144	NM_001035400; ENSBTAT00000026877; BC118383	ARSK	arylsulfatase family, member K	chr7	+	97276413	97331363
12733072	3.01	8.05564	3.24	9.44794	0.36	0.44	-1.17	0.2836	0.5172	NM_001098098; XM_001252595; XM_005216190; XM_005216191; XM_010822840; BC140591	ART1; LOC407145	ADP-ribosyltransferase 1; GPI-linked NAD(P)(+)--arginine ADP-ribosyltransferase 1	chr15	-	52184589	52213125
12870393	2.44	5.42642	3.09	8.51496	0.32	0.36	-1.58	0.0041	0.0261	NM_001040496; XM_005208075; XM_005208077; XM_010806191; XM_010806192; XM_010806193; XM_010806194; XM_010806195; XM_010806196; ENSBTAT00000054479; BC102538; AJ291434	ART3	ADP-ribosyltransferase 3	chr6	+	92607226	92755610
12857545	1.85	3.605	2.2	4.59479	0.2	0.3	-1.28	0.0679	0.202	XM_002687772; XM_583864; ENSBTAT00000011000; ENSBTAT00000065211; ENSBTAT00000065384; AJ291442	ART4	ADP-ribosyltransferase 4 (Dombrock blood group)	chr5	+	95499801	95513482
12845954	2.67	6.36429	2.61	6.10504	0.29	0.19	1.05	0.869	0.9407	XM_010803833; XM_010827083	ARTN	artemin	chr3	-	102712154	102713309
12828107	5.88	58.892	4.83	28.443	0.2	0.17	2.08	4.57e-05	0.0014	NM_001035302; ENSBTAT00000029091; BC102679	ARV1	ARV1 homolog (S. cerevisiae)	chr28	-	3689550	3712667
12746794	3.16	8.9383	2.97	7.83536	0.1	0.19	1.14	0.3862	0.619	NM_001105380; XM_010814228; XM_010814229; XM_010814230; XM_010814231; XM_010814232; XM_010814233; XM_010814234; XM_010814235; ENSBTAT00000001929; ENSBTAT00000061101; BC149151	ARVCF	armadillo repeat gene deleted in velocardiofacial syndrome	chr17	-	74929357	74933310
12904728	4.21	18.507	4.61	24.4201	0.49	0.11	-1.32	0.119	0.2974	XM_010800565; XM_010822138	ARX	aristaless related homeobox	chrX	+	125356807	125366847
12819205	1.52	2.86791	1.62	3.07375	0.09	0.24	-1.07	0.3463	0.5822	NM_001035023; XM_001255467; XM_005225475; XM_010799840; XM_010799841; BC109908; BT021547	AS3MT; LOC788389	arsenite methyltransferase; arsenite methyltransferase-like	chr26	+	23747358	23764458
12823782	6.8	111.43	6.58	95.6704	0.29	0.14	1.17	0.4229	0.6519	NM_001075459; XM_005225967; XM_005225968; XM_010820252; ENSBTAT00000014960; BC118455	ASAH1	N-acylsphingosine amidohydrolase (acid ceramidase) 1	chr27	+	18277522	18309256
12821282	2	4	1.85	3.605	0.1	0.1	1.11	0.3204	0.5562	XM_003584776; XM_010819760; XM_010825895; ENSBTAT00000004585	ASAH2	N-acylsphingosine amidohydrolase (non-lysosomal ceramidase) 2	chr26	-	8632195	8690464
12721780	6.58	95.6704	5.58	47.8352	0.3	0.11	2	8.02e-05	0.002	NM_175821; ENSBTAT00000048214; AF112886	ASAP1	ArfGAP with SH3 domain, ankyrin repeat and PH domain 1	chr14	+	11327981	11696284
12708219	4.22	18.6357	4.59	24.0839	0.13	0.33	-1.29	0.091	0.2494	XM_010810317; XM_010817236	ASAP2	ArfGAP with SH3 domain, ankyrin repeat and PH domain 2	chr11	-	88010882	88179953
12777082	4.23	18.7654	4.36	20.5348	0.14	0.1	-1.09	0.385	0.6182	NM_001083446; BC133412	ASAP3	ArfGAP with SH3 domain, ankyrin repeat and PH domain 3	chr2	+	129969269	130013690
12841407	3.98	15.7797	3.37	10.3388	0.22	0.17	1.52	0.0021	0.0167	NM_001206273; ENSBTAT00000004378	ASB1	ankyrin repeat and SOCS box containing 1	chr3	+	118353228	118372425
12855908	2.07	4.19887	2.01	4.02782	0.14	0.05	1.04	0.5702	0.7616	XM_002686976; XM_005198166; XM_005198167; XM_005205953; XM_005205954; XM_868270; ENSBTAT00000033400	ASB10	ankyrin repeat and SOCS box containing 10	chr4	-	114548547	114560302
12854309	2.11	4.31691	2.23	4.69134	0.18	0.12	-1.08	0.1114	0.2846	XM_005198167; XM_005205954; XM_010804717; XM_596545	ASB10; GBX1	ankyrin repeat and SOCS box containing 10; gastrulation brain homeobox 1	chr4	-	114520834	114547752
12903803	3.27	9.64646	3	8	0.36	0.2	1.21	0.1524	0.3496	NM_001034413; XM_005228432; XM_005228434; XM_010822187; XM_010822188; XM_010822189; ENSBTAT00000038842; BC102916	ASB11	ankyrin repeat and SOCS box containing 11, E3 ubiquitin protein ligase	chrX	+	135436138	135465104
12902444	3.33	10.0561	3.31	9.91766	0.16	0.15	1.01	0.3964	0.6283	NM_001192225; XM_005193490; XM_005199737; XM_010822037; XM_010822038; XM_010822046; ENSBTAT00000009484; ENSBTAT00000050192	ASB12; MTMR8	ankyrin repeat and SOCS box containing 12; myotubularin related protein 8	chrX	+	101217311	101492856
12716217	2.72	6.58873	2.8	6.9644	0.2	0.09	-1.06	0.6486	0.8158	NM_001192781; XM_005214405; XM_010811284; ENSBTAT00000025032	ASB13	ankyrin repeat and SOCS box containing 13	chr13	+	43407524	43422283
12795077	3.98	15.7797	2.92	7.56846	0.34	0.34	2.08	0.0005	0.0065	NM_001035070; XM_010817693; XM_010817694; XM_010817695; XR_814552; XR_814553; XR_814554; XR_814555; XR_814556; XR_814557; XR_814558; ENSBTAT00000021315; BC148874; BT021867	ASB14	ankyrin repeat and SOCS box containing 14	chr22	+	44384744	44392469
12849070	1.3	2.46229	1.05	2.07053	0.11	0.16	1.18	0.0545	0.1732	NM_174687; XM_005205621; ENSBTAT00000002787; AF527382; BC123763	ASB15	ankyrin repeat and SOCS box containing 15	chr4	+	88697392	88729366
12764972	3.4	10.5561	4.32	19.9733	0.66	0.39	-1.9	0.025	0.0978	NM_001101188; ENSBTAT00000026197; BC147924	ASB16	ankyrin repeat and SOCS box containing 16	chr19	+	44614052	44621590
12841323	0.84	1.79005	0.7	1.6245	0.19	0.13	1.11	0.3141	0.5495	NM_001076430; XM_005204416; ENSBTAT00000007708; BC109851	ASB17	ankyrin repeat and SOCS box containing 17	chr3	+	69195016	69212782
12842324	2.33	5.02805	2.44	5.42642	0.13	0.14	-1.08	0.277	0.5095	NM_001302952; XM_005204976; XM_010803865; ENSBTAT00000002623	ASB18	ankyrin repeat and SOCS box containing 18	chr3	-	116287437	116359066
12793545	2.44	5.42642	2.85	7.21	0.31	0.19	-1.33	0.0211	0.0861	NM_001034669; ENSBTAT00000038558; BC104497	ASB2	ankyrin repeat and SOCS box containing 2	chr21	-	59126041	59160340
12707626	3.96	15.5625	3.4	10.5561	0.12	0.15	1.48	0.001	0.01	NM_001076927; XM_010809981; XM_010809982; ENSBTAT00000025921; BC123548	ASB3	ankyrin repeat and SOCS box containing 3	chr11	-	36254029	36371025
12851243	0.67	1.59107	0.68	1.60214	0.07	0.08	-1.01	0.6362	0.8074	NM_001192864; ENSBTAT00000024202	ASB4	ankyrin repeat and SOCS box containing 4	chr4	+	12597838	12699701
12825165	2.6	6.06287	3.32	9.98664	0.11	0.42	-1.65	0.0032	0.0222	NM_001075744; XM_005225947; XM_010820239; ENSBTAT00000018799; BC118205	ASB5	ankyrin repeat and SOCS box containing 5	chr27	-	6692312	6736965
12705014	5.47	44.3235	5.75	53.8174	0.3	0.25	-1.21	0.2916	0.5264	NM_001205661; ENSBTAT00000011810	ASB6	ankyrin repeat and SOCS box containing 6	chr11	-	100052123	100057352
12792043	4.73	26.5382	5.04	32.8996	0.1	0.07	-1.24	0.0193	0.0805	NM_001192151; XM_005221718; XM_005221719; ENSBTAT00000013884	ASB7	ankyrin repeat and SOCS box containing 7	chr21	-	6153519	6206080
12862531	5.93	60.9688	5.69	51.6251	0.04	0.12	1.18	0.0218	0.0883	NM_001076452; XM_005206404; XM_005206406; ENSBTAT00000000361; BC123430	ASB8	ankyrin repeat and SOCS box containing 8	chr5	+	32303361	32311811
12906096	3.47	11.0809	4.14	17.6305	0.34	0.07	-1.59	0.0019	0.0157	NM_001191166; XM_005228457; XM_005228459; ENSBTAT00000012118; ENSBTAT00000064207; ENSBTAT00000066073; AY438595; AY442176	ASB9	ankyrin repeat and SOCS box containing 9	chrX	+	135474903	135503510
12828563	6.99	127.116	5.81	56.1028	0.22	0.17	2.26	8.46e-06	0.0006	NM_001076041; XM_005226432; XM_010820596; XM_010820597; XM_010820598; XR_816208; ENSBTAT00000000504; BC122605	ASCC1	activating signal cointegrator 1 complex subunit 1	chr28	-	28337348	28447014
12745734	6.03	65.3448	5.72	52.7098	0.27	0.17	1.24	0.0162	0.071	NM_001015524; XM_005218035; XM_005218036; XM_005218040; XM_005218041; XM_010814087; ENSBTAT00000003186; ENSBTAT00000044508; BC120338; BT020851	ASCC2	activating signal cointegrator 1 complex subunit 2	chr17	-	71057877	71093872
12896490	4.94	30.6965	4.36	20.5348	0.24	0.05	1.5	0.0009	0.0096	NM_001206118; ENSBTAT00000027294; ENSBTAT00000065100	ASCC3	activating signal cointegrator 1 complex subunit 3	chr9	+	49714502	49750680
12896497	6.15	71.0124	5.54	46.5271	0.25	0.13	1.53	0.0007	0.0079	NM_001206118; ENSBTAT00000027294; ENSBTAT00000065100	ASCC3	activating signal cointegrator 1 complex subunit 3	chr9	+	49773261	49799829
12896542	6.12	69.551	5.62	49.18	0.21	0.19	1.41	0.0123	0.0581	NM_001206118; ENSBTAT00000027294	ASCC3	activating signal cointegrator 1 complex subunit 3	chr9	+	50000322	50103401
12898452	6.59	96.3358	6.01	64.4452	0.22	0.13	1.5	0.0006	0.0073	NM_001206118; ENSBTAT00000027294	ASCC3	activating signal cointegrator 1 complex subunit 3	chr9	+	49855785	49986009
12861962	1.81	3.50642	1.98	3.94493	0.2	0.21	-1.12	0.3364	0.573	XM_002687640; XM_594382; ENSBTAT00000021592	ASCL1	achaete-scute family bHLH transcription factor 1	chr5	+	67070130	67072354
12832037	1.93	3.81055	2.3	4.92458	0.19	0.21	-1.29	0.0813	0.2302	NM_001040607; ENSBTAT00000038236; BC116068; DQ333219	ASCL2	achaete-scute family bHLH transcription factor 2	chr29	+	49955760	49957635
12730397	2.29	4.89056	2.26	4.78991	0.27	0.11	1.02	0.8758	0.9446	XM_005194620; XM_005216107	ASCL3	achaete-scute family bHLH transcription factor 3	chr15	+	44246811	44247356
12862031	3.62	12.295	3.8	13.9288	0.16	0.25	-1.13	0.1467	0.3411	XM_005198328; XM_005206799; ENSBTAT00000065448	ASCL4	achaete-scute family bHLH transcription factor 4	chr5	+	71355230	71355736
12738372	3.07	8.39773	3.14	8.81524	0.2	0.13	-1.06	0.5077	0.7179	XM_005193314; XM_005217417	ASCL5	achaete-scute family bHLH transcription factor 5	chr16	-	81529218	81537243
12901454	4.86	29.0406	4.68	25.6342	0.22	0.13	1.13	0.7173	0.8576	NM_001076493; ENSBTAT00000002664; BC112651	ASF1A	anti-silencing function 1A histone chaperone	chr9	-	32549918	32562773
12878562	3.04	8.22491	4.06	16.6795	0.5	0.17	-2.02	0.0003	0.0041	NM_001075453; ENSBTAT00000005338; BC118332	ASF1B	anti-silencing function 1B histone chaperone	chr7	+	12678439	12690865
12769003	1.96	3.89062	1.97	3.91768	0.25	0.18	-1.01	0.7813	0.8947	NM_001037590; XM_005220205; XM_010815905; ENSBTAT00000016010; BC110029	ASGR1	asialoglycoprotein receptor 1	chr19	-	27529097	27532634
12771467	3.12	8.69388	2.82	7.06162	0.09	0.06	1.23	0.0042	0.0268	NM_001075952; XM_005220233; XM_010815926; XM_010815927; XM_010815928; XM_010815929; ENSBTAT00000035098; BC112505	ASGR2	asialoglycoprotein receptor 2	chr19	-	27490117	27500094
12840889	6.35	81.5719	6.47	88.647	0.27	0.07	-1.09	0.3873	0.62	NM_001192743; XM_010802921; XM_010802922; XM_010802923; XM_010802924; XM_010802925; XM_010802926; ENSBTAT00000005172	ASH1L	ash1 (absent, small, or homeotic)-like (Drosophila)	chr3	+	15176831	15353404
12823344	4.47	22.1618	4.56	23.5883	0.12	0.13	-1.06	0.3806	0.6151	NM_001205473; XM_005226091; XM_010820319; ENSBTAT00000001294	ASH2L	ash2 (absent, small, or homeotic)-like (Drosophila)	chr27	+	32989774	33015605
12867662	0.97	1.95884	1	2	0.11	0.08	-1.02	0.6594	0.8231	NM_001192933; XM_005206311; XM_005206312; ENSBTAT00000001283	ASIC1	acid-sensing (proton-gated) ion channel 1	chr5	-	29981933	30005379
12765624	1.2	2.2974	1.21	2.31338	0.27	0.21	-1	0.7669	0.8869	NM_001076484; ENSBTAT00000035327; ENSBTAT00000065103; BC120370	ASIC2	acid-sensing (proton-gated) ion channel 2	chr19	+	16353062	17563070
12852545	2.6	6.06287	2.69	6.45313	0.1	0.13	-1.06	0.8021	0.906	NM_001191251; XM_010804591; XM_010804592; ENSBTAT00000010209	ASIC3	acid-sensing (proton-gated) ion channel 3	chr4	+	114424078	114428038
12741751	1.44	2.71321	1.46	2.75108	0.11	0.13	-1.01	0.4135	0.6442	XM_010813840; XM_612086; ENSBTAT00000061078	ASIC5; ACCN5	acid-sensing (proton-gated) ion channel family member 5; acid-sensing ion channel 5	chr17	+	44427939	44490597
12713992	2.51	5.6962	2.48	5.57897	0.3	0.08	1.02	0.8197	0.9141	NM_206843; XM_003584742; ENSBTAT00000048322; BC102291	ASIP; LOC100849113	agouti signaling protein; agouti-signaling protein-like	chr13	+	64213312	64239964
12816513	3.58	11.9588	3.91	15.0324	0.54	0.18	-1.26	0.0516	0.1662	NM_001034428; XM_010819414; XM_010819415; ENSBTAT00000020365; BC102831	ASL	argininosuccinate lyase	chr25	-	28247949	28256721
12821320	6.37	82.7106	6.28	77.7085	0.19	0.08	1.07	0.9926	0.9975	NM_001035058; BC102999	ASMTL	acetylserotonin O-methyltransferase-like	chr26	-	24664881	24680766
12883726	6.2	73.5167	6.2	73.5167	0.13	0.17	1	0.2918	0.5266	NM_001098864; ENSBTAT00000015719; BC142125	ASNA1	arsA arsenite transporter, ATP-binding, homolog 1 (bacterial)	chr7	-	13886318	13894399
12854099	5.91	60.1295	6.16	71.5064	0.19	0.12	-1.19	0.0944	0.2553	NM_001075653; XM_010803999; XM_010804000; XM_010804001; ENSBTAT00000004181; BC116123	ASNS	asparagine synthetase (glutamine-hydrolyzing)	chr4	-	15035753	15183208
12783733	4.75	26.9087	4.3	19.6983	0.32	0.16	1.37	0.0038	0.0249	NM_001034680; XM_005202206; ENSBTAT00000056728; BC103382; BT026275	ASNSD1	asparagine synthetase domain containing 1	chr2	-	6605443	6616484
12762445	0.62	1.53688	0.88	1.84038	0.1	0.11	-1.2	0.0147	0.0665	NM_001046033; XM_005220208; XM_010815906; ENSBTAT00000004734; BC112799	ASPA	aspartoacylase	chr19	+	24825866	24847110
12789343	3.23	9.38268	3.1	8.57419	0.29	0.23	1.09	0.5547	0.751	NM_001305013; XM_010817364; XM_581777; ENSBTAT00000022852	ASPG	asparaginase	chr21	+	70269910	70292581
12724277	6.96	124.5	7.22	149.086	0.16	0.06	-1.19	0.0101	0.0505	NM_174757; XM_005215448; ENSBTAT00000021267; ENSBTAT00000047216; BC114062; M91213	ASPH	aspartate beta-hydroxylase	chr14	-	28700905	28888279
12744314	4.89	29.6508	4.77	27.2843	0.21	0.36	1.08	0.5449	0.7449	XM_010814128; XM_010823443; ENSBTAT00000055936	ASPHD2	aspartate beta-hydroxylase domain containing 2	chr17	+	68354333	68362110
12740427	2.52	5.73582	3.13	8.75435	0.41	0.3	-1.52	0.0019	0.0157	NM_001206506; XM_010813572; XM_010813573; ENSBTAT00000010340	ASPM	asp (abnormal spindle) homolog, microcephaly associated (Drosophila)	chr16	-	77923404	77988157
12893122	3.89	14.8254	5.91	60.1295	0.93	0.63	-4.05	0.0016	0.0139	NM_001034309; ENSBTAT00000035046; BC103199	ASPN	asporin	chr8	-	85499323	85524670
12707286	2.19	4.56305	2.06	4.16986	0.13	0.14	1.1	0.1074	0.2784	XM_003582800; XM_003586646	ASPRV1	aspartic peptidase, retroviral-like 1	chr11	-	68275547	68277306
12832069	7.13	140.07	7.04	131.599	0.33	0.09	1.06	0.3849	0.6181	NM_001077035; ENSBTAT00000009073; BC109621	ASRGL1	asparaginase like 1	chr29	+	41454920	41473615
12698356	4.15	17.7531	5.34	40.5042	0.75	0.74	-2.28	0.0173	0.0746	NM_173892; ENSBTAT00000027649; BC102474; M26198	ASS1	argininosuccinate synthase 1	chr11	+	100791339	100843337
12679696	4.16	17.8766	4.01	16.1113	0.13	0.12	1.11	0.2194	0.4418	XM_005192236; XM_005192237; XM_005192238; XM_005192240; XM_005201980; XM_005201981; XM_005201982; XM_010801624; XM_010801625; XM_010801626; XM_010826110; XM_010826117; XM_010826143; ENSBTAT00000031831	ASTE1	asteroid homolog 1 (Drosophila)	chr1	+	140334903	140348547
12705272	2.17	4.50023	1.96	3.89062	0.24	0.06	1.16	0.1251	0.3073	XM_002691130; XM_010809775; XM_010814034; XM_588342; ENSBTAT00000027119	ASTL	astacin-like metallo-endopeptidase (M12 family)	chr11	-	2230723	2245544
12740457	2.37	5.16941	2.28	4.85678	0.13	0.14	1.07	0.4145	0.645	XM_010813513; XM_010823221; ENSBTAT00000061165	ASTN1	astrotactin 1	chr16	-	59478750	59705035
12895703	2.77	6.82108	2.04	4.11246	0.35	0.11	1.66	0.0007	0.0076	XM_010798821; XM_010798822; XM_010808309; XM_010808310; XM_010808311	ASTN2	astrotactin 2	chr8	-	107410243	108311110
12862084	5.43	43.1115	5.14	35.261	0.38	0.07	1.23	0.328	0.5643	NM_001046499; XM_010805386; XM_010805387; XM_010827820; ENSBTAT00000055986; BC112704	ASUN	asunder spermatogenesis regulator	chr5	+	83279482	83310427
12715587	5.42	42.8137	5.74	53.4456	0.2	0.16	-1.25	0.2372	0.4629	XM_002692288; XM_010811646; XM_010811647; XM_010811648; XM_010811649; XM_010823993; XM_010823994; XM_010823995; XM_010823996; XM_600364; ENSBTAT00000007795	ASXL1	additional sex combs like transcriptional regulator 1	chr13	+	62332298	62413979
12697998	6.58	95.6704	6.29	78.249	0.11	0.07	1.22	0.0063	0.0358	XM_002691461; XM_005193938; XM_005193939; XM_005193940; XM_005213080; XM_005213081; XM_010810275; XM_010810276; XM_010816993; XM_010817016; XM_010817021; XR_227101; XR_814016; ENSBTAT00000026618	ASXL2	additional sex combs like transcriptional regulator 2	chr11	+	73533649	73640272
12810391	1.65	3.13834	1.25	2.37841	0.27	0.04	1.32	0.0358	0.1276	XM_010818748; XM_010825537; ENSBTAT00000064050	ASXL3	additional sex combs like transcriptional regulator 3	chr24	-	23739299	23937898
12848874	4.35	20.393	2.9	7.46426	1.6	0.87	2.73	0.0454	0.1515	NM_174063; ENSBTAT00000000194; AF461261	ASZ1	ankyrin repeat, SAM and basic leucine zipper domain containing 1	chr4	+	51294535	51370344
12821736	7.65	200.854	6.87	116.97	0.24	0.07	1.72	0.0004	0.0057	NM_001205581; XM_005225359; ENSBTAT00000001066	ATAD1	ATPase family, AAA domain containing 1	chr26	-	9410909	9451790
12722747	5.63	49.5221	5.84	57.2816	0.09	0.04	-1.15	0.1109	0.284	NM_001099020; ENSBTAT00000052450; ENSBTAT00000061524; BC142368	ATAD2	ATPase family, AAA domain containing 2	chr14	+	18046447	18071676
12700376	5.17	36.0019	5.03	32.6724	0.11	0.11	1.1	0.1531	0.3505	NM_001206750; XM_005212980; XM_010810207; XM_010810208; XM_010810209; ENSBTAT00000012179; ENSBTAT00000022935	ATAD2B	ATPase family, AAA domain containing 2B	chr11	+	75141459	75261307
12741472	4.44	21.7057	4.6	24.2515	0.24	0.18	-1.12	0.4718	0.691	NM_001105462; XM_010813378; ENSBTAT00000012676; BC134487	ATAD3A	ATPase family, AAA domain containing 3A	chr16	-	52336145	52352541
12770029	2.23	4.69134	2.33	5.02805	0.11	0.18	-1.07	0.2657	0.4962	NM_001206489; ENSBTAT00000024464	ATAD5	ATPase family, AAA domain containing 5	chr19	-	18442078	18446948
12807097	3.51	11.3924	3.44	10.8528	0.64	0.13	1.05	0.9664	0.9867	NM_001276323; NR_075072; XM_005223686; XM_005223687; XM_005223688; XM_010818360; ENSBTAT00000009111; ENSBTAT00000009133; BC142375; BT021821	ATAT1	alpha tubulin acetyltransferase 1	chr23	-	28167350	28169407
12884592	2.22	4.65893	2.25	4.75683	0.09	0.11	-1.02	0.5078	0.7179	NM_001082429; XM_005208927; XM_010806976; ENSBTAT00000024450; BC133609	ATCAY	ataxia, cerebellar, Cayman type	chr7	-	21307819	21345603
12822742	5.2	36.7583	5.21	37.014	0.05	0.09	-1.01	0.7044	0.8516	XM_002698547; XM_002698548; XM_003584112; XM_005193029; XM_005193032; XM_005225816; XM_005225819; XM_010800826; XM_010800827; XM_010800834; XM_010800835; XM_010800840; XM_010800846; XM_010820110; XM_010820111; XM_010820112; XM_010820113; XM_010820114; XM_010820116; XM_879818; ENSBTAT00000004132	ATE1	arginyltransferase 1	chr26	-	42041590	42198881
12864864	6.36	82.1393	6.62	98.36	0.21	0.03	-1.19	0.0576	0.1803	NM_001075289; XM_005206278; XM_010804952; XM_010804953; XM_010804954; XM_010804955; ENSBTAT00000024135; BC123855	ATF1	activating transcription factor 1	chr5	-	29272370	29336696
12775992	7.17	144.007	7.06	133.436	0.14	0.03	1.08	0.2832	0.5166	NM_001081584; XM_005202321; XM_005202322; XM_005202323; XM_010801887; XM_010801888; XM_010801889; XM_010801890; ENSBTAT00000002963; BC102649; BC133290	ATF2	activating transcription factor 2	chr2	+	21725990	21832548
12739608	6.58	95.6704	6.45	87.4266	0.35	0.15	1.1	0.5969	0.7812	NM_001046193; XM_010813555; ENSBTAT00000011265; BC112629	ATF3	activating transcription factor 3	chr16	-	72820023	72832974
12858656	8.37	330.842	9.21	592.224	0.29	0.24	-1.79	0.0022	0.0174	NM_001034342; ENSBTAT00000023213; BC102236; BC151812	ATF4	activating transcription factor 4	chr5	+	111462845	111464940
12751837	3.16	8.9383	3.43	10.7779	0.31	0.13	-1.21	0.5006	0.7122	NM_001192422; ENSBTAT00000004485	ATF5	activating transcription factor 5	chr18	+	56725592	56729591
12845899	6.93	121.938	6.88	117.784	0.04	0.15	1.04	0.5856	0.7725	XM_003581916; XM_003585816; XM_010800845; XM_010800863; XM_010802789; XM_010802790	ATF6	activating transcription factor 6	chr3	-	7613749	7759411
12801960	5.85	57.68	5.68	51.2685	0.24	0.17	1.13	0.6217	0.798	NM_001083683; XM_005223629; XM_005223630; XM_005223631; XR_239595; ENSBTAT00000045345; BC123436	ATF6B	activating transcription factor 6 beta	chr23	+	27057896	27067757
12862155	5.9	59.7141	6.15	71.0124	0.33	0.06	-1.19	0.1736	0.38	NM_001192843; XM_005206196; XM_005206197; XM_010804892; XM_010804893; XM_010804894; ENSBTAT00000007704	ATF7	activating transcription factor 7	chr5	+	26580498	26671702
12869006	7.39	167.73	7.21	148.056	0.19	0.14	1.13	0.2975	0.5331	NM_001102325; BC151483	ATF7IP	activating transcription factor 7 interacting protein	chr5	-	95800948	95893051
12813350	2.99	7.94474	1.57	2.96905	0.49	0.17	2.68	0.0001	0.0023	NM_001205967; XM_005224503; XM_005224505; XM_005224506; XM_010819103; XM_010819104; XM_010819105; ENSBTAT00000013463; ENSBTAT00000064924	ATF7IP2	activating transcription factor 7 interacting protein 2	chr25	+	9238387	9290512
12882359	3.39	10.4831	3.07	8.39773	0.16	0.16	1.25	0.0234	0.0929	NM_001083531; XM_005209716; XM_005209717; XM_010807590; ENSBTAT00000055255	ATG10	autophagy related 10	chr7	+	84242450	84505772
12865677	5.51	45.5696	6.33	80.4489	0.14	0.31	-1.76	0.0003	0.0041	NM_001046134; XM_005206209; XM_005206210; XM_010804901; ENSBTAT00000000651; BC105530	ATG101	autophagy related 101	chr5	-	27962234	27968039
12697491	6.94	122.786	6.64	99.7331	0.22	0.14	1.23	0.0272	0.1039	NM_001076982; ENSBTAT00000023301; BC102225	ATG12	autophagy related 12	chr10	-	4618827	4641087
12727205	5.6	48.5029	5.7	51.9842	0.11	0.14	-1.07	0.969	0.9879	NM_001076812; XM_005216429; XM_005216430; XM_005216431; XM_005216432; XM_005216433; XM_005216434; XM_005216435; XM_005216436; ENSBTAT00000023036	ATG13	autophagy related 13	chr15	+	77451812	77493570
12696518	4.03	16.3362	3.59	12.042	0.25	0.12	1.36	0.0117	0.0559	NM_001192099; ENSBTAT00000014296	ATG14	autophagy related 14	chr10	-	68073407	68110299
12837481	4.58	23.9176	4.26	19.1597	0.21	0.11	1.24	0.0276	0.1051	NM_001191389; XM_005204950; XM_005204951; XM_010803843; ENSBTAT00000005131	ATG16L1	autophagy related 16-like 1 (S. cerevisiae)	chr3	+	113578537	113622808
12727489	3.25	9.51366	3.29	9.78112	0.26	0.09	-1.03	0.2475	0.4755	NM_001192280; XM_005216170; ENSBTAT00000025375	ATG16L2	autophagy related 16-like 2 (S. cerevisiae)	chr15	+	53137073	53152599
12792689	5.53	46.2057	5.26	38.3193	0.19	0.05	1.21	0.1244	0.3064	NM_001206753; XM_005222199; XM_005222200; XM_010817249; ENSBTAT00000030514	ATG2B	autophagy related 2B	chr21	-	62793024	62869911
12684119	6.7	103.968	6.85	115.36	0.12	0.15	-1.11	0.2551	0.4843	NM_001075364; ENSBTAT00000011976; BC120110	ATG3	autophagy related 3	chr1	-	57752201	57786798
12903177	5.78	54.9482	5.51	45.5696	0.15	0.16	1.21	0.1214	0.3016	NM_001001171; ENSBTAT00000018239; AY570549; BC147962	ATG4A	autophagy related 4A, cysteine peptidase	chrX	+	61017762	61050945
12836266	4.67	25.4572	5	32	0.28	0.08	-1.26	0.1485	0.3436	NM_001001170; ENSBTAT00000020474; AY570550; AY570551; BC102782	ATG4B	autophagy related 4B, cysteine peptidase	chr3	+	121162791	121170613
12846035	4.34	20.2521	4.12	17.3878	0.46	0.08	1.16	0.4708	0.6901	NM_001082442; XM_005204512; XM_005204513; XM_005204514; ENSBTAT00000013356; BC133598	ATG4C	autophagy related 4C, cysteine peptidase	chr3	-	83298913	83395090
12881762	4.4	21.1121	4.02	16.2234	0.2	0.25	1.31	0.077	0.2208	NM_001099146; ENSBTAT00000014200; ENSBTAT00000053355; BC142399; BC149849	ATG4D	autophagy related 4D, cysteine peptidase	chr7	+	16279903	16288393
12797616	4.89	29.6508	4.8	27.8576	0.19	0.07	1.07	0.3758	0.6107	NM_001083795; NM_001142967; XM_005192454; XM_005223099; XM_010817935; XM_010817936; XM_010817937; XM_010817938; XM_010817939; XM_010817940; XM_010817941; XM_010817942; XM_010817943; XM_010817944; XM_010817945; XR_814633; XR_814634; ENSBTAT00000043980; ENSBTAT00000050314; BC134445	ATG7; LOC100852283	autophagy related 7; ubiquitin-like modifier-activating enzyme ATG7	chr22	+	55944219	56217921
12783840	4.34	20.2521	4.9	29.8571	0.18	0.21	-1.47	0.0017	0.0142	NM_001034706; XM_005202864; XM_005202865; XM_005202866; XM_010802364; XM_010802365; XM_010802366; XM_010802367; XM_010802368; XM_010802369; ENSBTAT00000027461; BC140511	ATG9A	autophagy related 9A	chr2	-	107892322	107901716
12853541	1.77	3.41054	1.34	2.53151	0.1	0.06	1.35	0.0007	0.0079	XM_010804676; XM_010804677; XM_010827486; XM_010827487	ATG9B	autophagy related 9B	chr4	-	114395401	114402273
12775434	6.74	106.891	6.82	112.986	0.08	0.08	-1.06	0.7339	0.8676	NM_001075254; ENSBTAT00000025662; BC120131	ATIC	5-aminoimidazole-4-carboxamide ribonucleotide formyltransferase/IMP cyclohydrolase	chr2	+	103847180	103870755
12690804	2.12	4.34694	1.66	3.16017	0.3	0.21	1.38	0.0121	0.0574	NM_001034631; XM_005211700; XM_010809272; ENSBTAT00000019032; BC103448; BT021725	ATL1	atlastin GTPase 1	chr10	+	43495561	43569748
12703439	5.95	61.8199	5.73	53.0765	0.24	0.11	1.17	0.2785	0.5114	NM_001242311; XM_005212540; XM_010809889; XM_010809890; XM_010809891; ENSBTAT00000061283; BC120243	ATL2	atlastin GTPase 2	chr11	-	20690738	20758972
12833774	7.78	219.793	7.75	215.269	0.04	0.05	1.02	0.768	0.8875	NM_001098978; XM_010821077; ENSBTAT00000046152; BC142061	ATL3	atlastin GTPase 3	chr29	-	42617154	42658661
12728544	5.51	45.5696	5.14	35.261	0.26	0.25	1.29	0.1945	0.4092	NM_001205935; XM_005215785; XM_010812321; XM_010812322; XM_010812323; XM_010812324; XM_010812325; ENSBTAT00000040104	ATM	ATM serine/threonine kinase	chr15	+	18119201	18265149
12754423	4.55	23.4254	4.3	19.6983	0.15	0.22	1.19	0.0495	0.1613	NM_001205413; ENSBTAT00000010797	ATMIN	ATM interactor	chr18	+	7755291	7770411
12865683	5.35	40.7859	5.63	49.5221	0.23	0.03	-1.22	0.0081	0.0431	NM_001205748; XM_005207132; XM_005207134; ENSBTAT00000025063	ATN1	atrophin 1	chr5	-	103881477	103890158
12875348	2.16	4.46915	2.31	4.95883	0.3	0.15	-1.11	0.9769	0.9913	NM_001098099; ENSBTAT00000003762; BC134506	ATOH1	atonal homolog 1 (Drosophila)	chr6	-	32136524	32138712
12828740	2.82	7.06162	2.7	6.49802	0.16	0.21	1.09	0.0856	0.2388	XM_010820651; XM_010826177; ENSBTAT00000023292	ATOH7	atonal homolog 7 (Drosophila)	chr28	-	24845367	24845868
12708078	3.02	8.11168	3.27	9.64646	0.33	0.28	-1.19	0.2586	0.4882	NM_001193104; ENSBTAT00000033053	ATOH8	atonal homolog 8 (Drosophila)	chr11	-	48954369	48996567
12887659	5.38	41.6429	5.36	41.0696	0.45	0.1	1.01	0.9087	0.9595	NM_001130758; XM_005209648; XM_010807526; XR_235341; ENSBTAT00000010982; BC102437	ATOX1	antioxidant 1 copper chaperone	chr7	-	64945748	64961110
12792271	3.31	9.91766	3.96	15.5625	0.37	0.27	-1.57	0.0029	0.0206	XM_010816883; XM_010824783; ENSBTAT00000035192; ENSBTAT00000065767	ATP10A	ATPase, class V, type 10A	chr21	-	2806251	2988428
12882876	1.43	2.69447	1.73	3.31728	0.27	0.06	-1.23	0.2648	0.4953	XM_010798068; XM_010807572; ENSBTAT00000022402	ATP10B	ATPase, class V, type 10B	chr7	-	74334263	74399217
12886898	1.71	3.27161	1.75	3.36359	0.14	0.19	-1.03	0.7464	0.8755	XM_010798068; XM_010807578; ENSBTAT00000022402	ATP10B	ATPase, class V, type 10B	chr7	-	74409306	74474259
12871836	6.07	67.1819	5.73	53.0765	0.15	0.22	1.26	0.0461	0.153	NM_001105628; ENSBTAT00000000601; BC153227	ATP10D	ATPase, class V, type 10D	chr6	+	67787938	67922536
12686683	6.57	95.0095	6.4	84.4485	0.15	0.12	1.13	0.1682	0.3722	XM_002684898; XM_005192230; XM_005192231; XM_005201634; XM_005201635; XM_010801333; XM_010801334; XM_010823298; XM_010823312; XM_864543; ENSBTAT00000032070	ATP11B	ATPase, class VI, type 11B	chr1	-	84722525	84827425
12909023	5.78	54.9482	5.6	48.5029	0.29	0.11	1.13	0.2667	0.4974	NM_001293100; XM_005200585; XM_010821447; XM_010821448; XM_010821449; XM_010821450; XM_010821451; ENSBTAT00000021914	ATP11C	ATPase, class VI, type 11C	chrX	-	23233006	23331284
12712290	1.65	3.13834	1.46	2.75108	0.2	0.14	1.14	0.4034	0.6349	XM_002691870; XM_609180; ENSBTAT00000019264	ATP12A	ATPase, H+/K+ transporting, nongastric, alpha polypeptide	chr12	-	36901232	36922470
12880589	4.23	18.7654	4.88	29.446	0.32	0.07	-1.57	0.0017	0.0146	NM_001192809; ENSBTAT00000009383; BC118183	ATP13A1	ATPase type 13A1	chr7	+	3592419	3607992
12776160	3.72	13.1775	3.71	13.0864	0.17	0.09	1	0.3384	0.5755	NM_001192271; ENSBTAT00000010946	ATP13A2	ATPase type 13A2	chr2	+	136162616	136182586
12680976	6.67	101.829	6.26	76.6386	0.24	0.19	1.33	0.0128	0.0597	NM_001192585; XM_005201490; XM_005201491; XM_005201492; XM_010801222; XM_010801223; ENSBTAT00000017579	ATP13A3	ATPase type 13A3	chr1	+	73677701	73732431
12680852	1.48	2.78949	1.23	2.34567	0.16	0.16	1.19	0.0931	0.253	XM_002684859; XM_010801263; XM_010801264; XM_010824684; XM_010824685; XM_599995; ENSBTAT00000021694	ATP13A4	ATPase type 13A4	chr1	+	74504694	74630410
12842746	7.67	203.657	8.76	433.534	0.38	0.04	-2.13	0.0004	0.0052	NM_001076798; ENSBTAT00000001646; BC123864	ATP1A1	ATPase, Na+/K+ transporting, alpha 1 polypeptide	chr3	-	27002624	27035616
12844852	2.94	7.67411	3.39	10.4831	0.4	0.1	-1.37	0.0393	0.1369	NM_001081524; ENSBTAT00000049161; BC133297	ATP1A2	ATPase, Na+/K+ transporting, alpha 2 polypeptide	chr3	-	9645434	9670496
12749501	3.36	10.2674	3.41	10.6295	0.15	0.17	-1.04	0.874	0.9436	XM_002695074; XM_010815114; XM_010823700; XM_606264; ENSBTAT00000024797; AJ496458	ATP1A3	ATPase, Na+/K+ transporting, alpha 3 polypeptide	chr18	+	51583678	51602699
12846660	1.45	2.73208	1.53	2.88786	0.1	0.12	-1.05	0.4813	0.6979	NM_001144103; XM_005203533; ENSBTAT00000013951	ATP1A4	ATPase, Na+/K+ transporting, alpha 4 polypeptide	chr3	-	9605197	9637360
12735929	7.44	173.645	6.94	122.786	0.28	0.08	1.42	0.0068	0.0378	ENSBTAT00000046914; ENSBTAT00000063162	ATP1B1	ATPase, Na+/K+ transporting, beta 1 polypeptide	chr16	+	37568416	37593960
12761176	3.66	12.6407	4.15	17.7531	0.49	0.22	-1.4	0.0957	0.2576	XM_010815987; ENSBTAT00000018181; BC148007; NM_174677; U45944	ATP1B2	ATPase, Na+/K+ transporting, beta 2 polypeptide	chr19	+	27974161	27978470
12685626	9.2	588.134	6.32	79.8932	0.64	0.2	7.39	2.57e-06	0.0003	NM_001035393; ENSBTAT00000018795; BC102454	ATP1B3	ATPase, Na+/K+ transporting, beta 3 polypeptide	chr1	-	128050718	128085713
12907888	1.45	2.73208	1.44	2.71321	0.09	0.06	1.01	0.8574	0.9348	NM_001101919; XM_005227461; XM_010821363; XM_010821364; XM_010821365; XM_010821366; XM_010821367; XM_010821368; XM_010821369; ENSBTAT00000011740; BC151371	ATP1B4	ATPase, Na+/K+ transporting, beta 4 polypeptide	chrX	-	4919675	4940505
12816997	3.43	10.7779	3.11	8.63383	0.87	0.36	1.25	0.5399	0.7415	NM_001075767; ENSBTAT00000008593; BC119938	ATP2A1	ATPase, Ca++ transporting, cardiac muscle, fast twitch 1	chr25	-	26187387	26204652
12744231	7.36	164.279	7.19	146.018	0.04	0.07	1.13	0.0744	0.2152	NM_001191430; XM_005217907; XR_812339; ENSBTAT00000001838	ATP2A2	ATPase, Ca++ transporting, cardiac muscle, slow twitch 2	chr17	+	56458701	56512895
12769835	2.99	7.94474	3.23	9.38268	0.26	0.2	-1.18	0.1692	0.3739	NM_001114154; XM_005220218; XM_005220220; XM_010815914; XM_010815915; XM_010815916; ENSBTAT00000019703	ATP2A3	ATPase, Ca++ transporting, ubiquitous	chr19	-	25163841	25198117
12864163	7.18	145.009	6.86	116.162	0.2	0.13	1.25	0.0425	0.1447	NM_174696; XM_005206044; XM_005206045; XM_010804765; ENSBTAT00000012570; AF332982	ATP2B1	ATPase, Ca++ transporting, plasma membrane 1	chr5	-	19539973	19669793
12800337	2.14	4.40762	2.26	4.78991	0.5	0.4	-1.09	0.5597	0.7547	NM_001191245; ENSBTAT00000001723	ATP2B2	ATPase, Ca++ transporting, plasma membrane 2	chr22	-	54995631	55302076
12903245	2.63	6.19026	2.08	4.22807	0.29	0.16	1.47	0.0147	0.0665	NM_001191164; XM_005227663; XM_005227664; XM_010821548; XM_010821549; XM_010821550; XM_010821551; XM_010821552; XM_010821553; XM_010821554; ENSBTAT00000000677	ATP2B3	ATPase, Ca++ transporting, plasma membrane 3	chrX	+	39677597	39720987
12734644	5.26	38.3193	6.23	75.0614	0.3	0.21	-1.97	0.0002	0.0033	NM_001172594; GU353069; M83364	ATP2B4	ATPase, Ca++ transporting, plasma membrane 4	chr16	+	1249451	1317590
12683540	7.36	164.279	7.2	147.033	0.11	0.15	1.12	0.0904	0.2483	NM_175785; XM_010801618; XM_010801619; ENSBTAT00000015441; AF230532	ATP2C1	ATPase, Ca++ transporting, type 2C, member 1	chr1	-	140368054	140522630
12750841	2.85	7.21	3.41	10.6295	0.23	0.23	-1.48	0.0035	0.0237	XM_002694745; XM_010814392; XM_010814393; XM_010814394; XM_010823528; XM_010823529; XM_010823530; XM_587457; ENSBTAT00000061207	ATP2C2	ATPase, Ca++ transporting, type 2C, member 2	chr18	+	10609486	10688582
12749084	1.71	3.27161	1.69	3.22657	0.38	0.19	1.02	0.8607	0.9362	XM_010814966; ENSBTAT00000063939	ATP4A	ATPase, H+/K+ exchanging, alpha polypeptide	chr18	+	46408259	46410990
12712752	3.54	11.6318	3.07	8.39773	0.23	0.23	1.39	0.0033	0.0227	NM_001206140; XM_005213987; XM_005213989; XM_005213990; XM_010810979; ENSBTAT00000026587	ATP4B	ATPase, H+/K+ exchanging, beta polypeptide	chr12	-	90758092	90763021
12809219	9.33	643.591	8.37	330.842	0.25	0.22	1.95	0.0001	0.0024	NM_174684; XM_005224109; ENSBTAT00000003259; BC116059; M22465	ATP5A1	ATP synthase, H+ transporting, mitochondrial F1 complex, alpha subunit 1, cardiac muscle	chr24	-	46300459	46309366
12857355	9.75	861.078	9.39	670.921	0.07	0.15	1.29	0.0078	0.0419	NM_175796; ENSBTAT00000017710; BC116099; M20929; X05605	ATP5B	ATP synthase, H+ transporting, mitochondrial F1 complex, beta polypeptide	chr5	+	57119917	57125290
12718182	8.81	448.822	8.29	312.996	0.16	0.1	1.43	0.0014	0.0127	NM_001075136; XM_001251204; XM_005214121; XM_005214122; ENSBTAT00000018505; BC102466; D16564	ATP5C1; LOC783991	ATP synthase, H+ transporting, mitochondrial F1 complex, gamma polypeptide 1; ATP synthase subunit gamma, mitochondrial-like	chr13	-	16171105	16187450
12877373	6.98	126.238	7	128	0.2	0.18	-1.01	0.7731	0.8899	NM_176670; ENSBTAT00000000721; BC146208	ATP5D	ATP synthase, H+ transporting, mitochondrial F1 complex, delta subunit	chr7	+	45302252	45304424
12717058	4.46	22.0087	4.43	21.5557	0.45	0.18	1.03	0.6164	0.7947	NM_001143741; ENSBTAT00000056576; BC108146	ATP5E	ATP synthase, H+ transporting, mitochondrial F1 complex, epsilon subunit	chr13	+	57866138	57869830
12842835	9.48	714.109	8.74	427.565	0.23	0.13	1.67	0.0005	0.0066	NM_001038501; ENSBTAT00000008447; BC110212	ATP5F1	ATP synthase, H+ transporting, mitochondrial Fo complex, subunit B1	chr3	-	32003749	32020661
12767689	8.04	263.197	7.31	158.683	0.35	0.08	1.67	0.001	0.0101	NM_176649; XM_005220517; XM_005220518; XM_005220519; ENSBTAT00000024402; BC102952; X05218	ATP5G1	ATP synthase, H+ transporting, mitochondrial Fo complex, subunit C1 (subunit 9)	chr19	-	38253558	38255681
12864314	8.15	284.05	8.62	393.44	0.22	0.08	-1.39	0.0031	0.0216	NM_176613; XM_005206137; XM_005206138; ENSBTAT00000007538; BC111613; AB099013	ATP5G2	ATP synthase, H+ transporting, mitochondrial Fo complex, subunit C2 (subunit 9)	chr5	-	26535457	26539249
12778603	8.13	280.139	7.12	139.102	0.3	0.09	2.01	7.26e-05	0.0019	NM_001034692; ENSBTAT00000003832; BC102868	ATP5G3	ATP synthase, H+ transporting, mitochondrial Fo complex, subunit C3 (subunit 9)	chr2	+	21702150	21705262
12761220	9.61	781.445	8.74	427.565	0.3	0.12	1.82	0.0005	0.006	ENSBTAT00000028282	ATP5H	ATP synthase, H+ transporting, mitochondrial Fo complex, subunit d	chr19	+	57020084	57024849
12873369	6.29	78.249	6.42	85.6274	0.38	0.11	-1.09	0.704	0.8513	NM_176639; XR_807489; ENSBTAT00000023255; BC102279; M64751	ATP5I	ATP synthase, H+ transporting, mitochondrial Fo complex, subunit E	chr6	-	108851270	108852806
12678822	9.5	724.077	8.98	504.951	0.22	0.15	1.43	0.006	0.0344	XM_005201144; XM_005201145; XM_005201146; XM_010800927; ENSBTAT00000032427; ENSBTAT00000066011; M19217	ATP5J	ATP synthase, H+ transporting, mitochondrial Fo complex, subunit F6	chr1	+	10069680	10076996
12811920	8.94	491.143	8.26	306.555	0.24	0.15	1.6	0.0005	0.0067	XM_005225039; ENSBTAT00000043764; BC126768	ATP5J2	ATP synthase, H+ transporting, mitochondrial Fo complex, subunit F2	chr25	+	37494182	37499271
12728095	9.67	814.629	9.12	556.408	0.32	0.17	1.46	0.0019	0.0155	NM_001024550; XM_003585128; BC102455	ATP5L; LOC100852084	ATP synthase, H+ transporting, mitochondrial Fo complex, subunit G; ATP synthase subunit g, mitochondrial	chr15	+	29522011	29530113
12678642	8.47	354.588	7.61	195.361	0.37	0.19	1.8	0.0009	0.0091	NM_174244; ENSBTAT00000024326; BC102204; M18753	ATP5O	ATP synthase, H+ transporting, mitochondrial F1 complex, O subunit	chr1	+	922635	929993
12688328	4.69	25.8125	4.33	20.1122	0.41	0.05	1.28	0.0672	0.2004	NM_001007812; XM_010809242; ENSBTAT00000020228; AY780292; BC109757	ATP5S	ATP synthase, H+ transporting, mitochondrial Fo complex, subunit s (factor B)	chr10	+	43265126	43277199
12903059	8.88	471.136	7.52	183.546	0.2	0.07	2.58	7.15e-07	0.0002	NM_175806; ENSBTAT00000016073; BC104511; U10039	ATP6AP1	ATPase, H+ transporting, lysosomal accessory protein 1	chrX	+	40402701	40410481
12878509	4.1	17.1484	6.4	84.4485	0.39	0.49	-4.94	6.03e-06	0.0005	NM_001207027; NM_001207028; XM_010807585; XM_010807586; XM_010807587; XM_010807588	ATP6AP1L	ATPase, H+ transporting, lysosomal accessory protein 1-like	chr7	+	84546719	84567112
12908212	8.76	433.534	8.02	259.574	0.3	0.1	1.67	0.0005	0.0063	NM_001098022; ENSBTAT00000023668; BC140624	ATP6AP2	ATPase, H+ transporting, lysosomal accessory protein 2	chrX	-	108396799	108424467
12761235	6.44	86.8227	6.48	89.2636	0.13	0.14	-1.03	0.5813	0.7693	NM_174754; XM_001253362; BC153213; L31770	ATP6V0A1; LOC785923	ATPase, H+ transporting, lysosomal V0 subunit a1; V-type proton ATPase 116 kDa subunit a isoform 1-like	chr19	+	43201192	43250836
12745541	4.74	26.7228	4.71	26.1729	0.03	0.09	1.02	0.9971	0.999	NM_176637; ENSBTAT00000009563; AF105016	ATP6V0A2	ATPase, H+ transporting, lysosomal V0 subunit a2	chr17	-	54201717	54241005
12854352	1.52	2.86791	1.66	3.16017	0.17	0.12	-1.1	0.321	0.5567	NM_001205851; XM_005205847; XM_005205849; XM_005205850; ENSBTAT00000005588	ATP6V0A4	ATPase, H+ transporting, lysosomal V0 subunit a4	chr4	-	103199640	103246668
12843378	6.62	98.36	6.79	110.661	0.09	0.12	-1.13	0.1021	0.2686	NM_001038038; ENSBTAT00000025144; BC111150	ATP6V0B	ATPase, H+ transporting, lysosomal 21kDa, V0 subunit b	chr3	-	102670948	102674697
12813885	8	256	8.08	270.597	0.16	0.12	-1.06	0.4465	0.6715	BC102659; NM_001017954; J03835	ATP6V0C	ATPase, H+ transporting, lysosomal 16kDa, V0 subunit c	chr25	+	2014229	2019603
12755811	8.47	354.588	8.68	410.148	0.19	0.1	-1.16	0.0961	0.2581	NM_174505; ENSBTAT00000019346; BC102305; J04204	ATP6V0D1	ATPase, H+ transporting, lysosomal 38kDa, V0 subunit d1	chr18	-	35165958	35205066
12724894	1.09	2.12874	1.12	2.17347	0.13	0.12	-1.02	0.4231	0.6519	NM_001046101; XM_010812198; ENSBTAT00000028091; BC105425	ATP6V0D2	ATPase, H+ transporting, lysosomal 38kDa, V0 subunit d2	chr14	-	78908045	78964217
12785159	9.15	568.1	8.23	300.246	0.14	0.03	1.89	1.76e-06	0.0002	NM_001034050; ENSBTAT00000020094; BC103204	ATP6V0E1	ATPase, H+ transporting, lysosomal 9kDa, V0 subunit e1	chr20	+	4641618	4671634
12849563	5.02	32.4467	3.45	10.9283	0.16	0.42	2.97	5.75e-06	0.0005	NM_001097574; ENSBTAT00000007912; BC112699	ATP6V0E2	ATPase, H+ transporting V0 subunit e2	chr4	+	113528365	113533518
12678756	6.63	99.0442	6.24	75.5835	0.14	0.03	1.3	0.0078	0.0419	NM_174504; XM_010801072; ENSBTAT00000055158; BC105145	ATP6V1A	ATPase, H+ transporting, lysosomal 70kDa, V1 subunit A	chr1	+	58880058	58940220
12704122	2.82	7.06162	2.77	6.82108	0.27	0.15	1.03	0.349	0.5848	NM_176654; XM_005212520; ENSBTAT00000014039; BC149083; M88691	ATP6V1B1	ATPase, H+ transporting, lysosomal 56/58kDa, V1 subunit B1	chr11	-	13463400	13490532
12889251	8	256	6.82	112.986	0.21	0.14	2.27	6.97e-06	0.0005	NM_176671; ENSBTAT00000024812; BC123404; M83131	ATP6V1B2	ATPase, H+ transporting, lysosomal 56/58kDa, V1 subunit B2	chr8	+	67798291	67824442
12724333	6.72	105.42	6.27	77.1717	0.09	0.05	1.37	0.0006	0.0068	NM_176676; ENSBTAT00000017968; BC119957; J05681	ATP6V1C1	ATPase, H+ transporting, lysosomal 42kDa, V1 subunit C1	chr14	-	63592784	63632909
12704820	2.15	4.43828	2.4	5.27803	0.19	0.3	-1.19	0.1863	0.398	NM_001083653; XM_005212953; XM_010810189; XM_010810190; XM_010810191; XM_010810192; XM_010810193; ENSBTAT00000032875; BC134614	ATP6V1C2	ATPase, H+ transporting, lysosomal 42kDa, V1 subunit C2	chr11	-	86858116	86918106
12693715	6.33	80.4489	5.75	53.8174	0.13	0.18	1.49	0.0011	0.0108	NM_001075141; NM_001257088; ENSBTAT00000021699; ENSBTAT00000056016; BC105495	ATP6V1D	ATPase, H+ transporting, lysosomal 34kDa, V1 subunit D	chr10	-	79584174	79599910
12864273	7.31	158.683	6.7	103.968	0.18	0.08	1.53	0.0008	0.0088	NM_174810; ENSBTAT00000037702; BC102616; BT021530; J03244	ATP6V1E1	ATPase, H+ transporting, lysosomal 31kDa, V1 subunit E1	chr5	-	109564501	109578132
12707518	2.82	7.06162	2.57	5.93809	0.16	0.12	1.18	0.0659	0.1972	NM_001079613; XM_005212655; XM_010809968; XM_010809969; XM_010809970; XM_010809971; XM_010809972; ENSBTAT00000018250; BC109658	ATP6V1E2	ATPase, H+ transporting, lysosomal 31kDa, V1 subunit E2	chr11	-	28808716	28816690
12849052	6.74	106.891	6.5	90.5097	0.21	0.07	1.18	0.0893	0.2463	NM_001045869; ENSBTAT00000009961; BC111686; U43176	ATP6V1F	ATPase, H+ transporting, lysosomal 14kDa, V1 subunit F	chr4	+	93640142	93642825
12889102	6.84	114.563	6.83	113.772	0.2	0.18	1.01	0.5868	0.7732	NM_174245; ENSBTAT00000000240; BC110010	ATP6V1G1	ATPase, H+ transporting, lysosomal 13kDa, V1 subunit G1	chr8	+	105493587	105502576
12802065	1.46	2.75108	1.53	2.88786	0.39	0.13	-1.05	0.3941	0.6262	NM_001075664; XM_005223649; ENSBTAT00000019267; BC111675; BC119976	ATP6V1G2	ATPase, H+ transporting, lysosomal 13kDa, V1 subunit G2	chr23	+	27561580	27563867
12740972	1.37	2.58471	1.15	2.21914	0.15	0.03	1.17	0.1385	0.3284	XM_002694234; XM_003584857; XM_865147; ENSBTAT00000026498	ATP6V1G3; LOC100850980	ATPase, H+ transporting, lysosomal 13kDa, V1 subunit G3; V-type proton ATPase subunit G 3-like	chr16	-	79333029	79353972
12724254	5.63	49.5221	5.29	39.1245	0.16	0.2	1.27	0.0176	0.0754	NM_174704; XM_005215404; XM_005215405; ENSBTAT00000004480; ENSBTAT00000004482; AF041337; AF041338; BC103432	ATP6V1H	ATPase, H+ transporting, lysosomal 50/57kDa, V1 subunit H	chr14	-	23511300	23558678
12909970	6.19	73.0089	5.79	55.3304	0.11	0.12	1.32	0.004	0.0256	NM_001192852; XM_005227972; XM_010821828; ENSBTAT00000013214	ATP7A	ATPase, Cu++ transporting, alpha polypeptide	chrX	-	79402956	79473209
12711952	4.59	24.0839	4.26	19.1597	0.17	0.23	1.26	0.1059	0.2755	XM_002691794; XM_005199558; XM_005199559; XM_005199560; XM_005213720; XM_005213721; XM_005213722; XM_596258; ENSBTAT00000013674	ATP7B	ATPase, Cu++ transporting, beta polypeptide	chr12	-	21415744	21463534
12873335	6.2	73.5167	4.52	22.9433	0.19	0.21	3.19	4.89e-07	0.0001	NM_174838; ENSBTAT00000014818; U51100	ATP8A1	ATPase, aminophospholipid transporter (APLT), class I, type 8A, member 1	chr6	-	62893072	63128208
12711569	1.26	2.39496	1.06	2.08493	0.25	0.05	1.14	0.1749	0.3817	XM_010810821; XM_010820961	ATP8A2	ATPase, aminophospholipid transporter, class I, type 8A, member 2	chr12	-	33620915	34077370
12810552	4.41	21.259	5.25	38.0546	0.58	0.37	-1.8	0.009	0.0465	NM_001192839; XM_010818933; ENSBTAT00000007542	ATP8B1	ATPase, aminophospholipid transporter, class I, type 8B, member 1	chr24	-	57380076	57487773
12848186	4.01	16.1113	4.94	30.6965	0.3	0.07	-1.9	7.23e-05	0.0018	NM_001191221; XM_005203776; XM_005203777; ENSBTAT00000033991	ATP8B2	ATPase, aminophospholipid transporter, class I, type 8B, member 2	chr3	-	16269720	16289004
12887999	1.61	3.05252	1.74	3.34035	0.19	0.08	-1.09	0.6223	0.7982	NM_001076491; BC122743	ATP8B3	ATPase, aminophospholipid transporter, class I, type 8B, member 3	chr7	-	45738427	45744184
12687550	1.76	3.38698	2.22	4.65893	0.16	0.38	-1.38	0.0113	0.0545	XM_002690973; XM_005211886; XM_005211887; XM_010809390; XM_010809391; XM_010809392; XM_010809393; XM_010809394; XM_010809395; XM_010812337; ENSBTAT00000015838; ENSBTAT00000034569; ENSBTAT00000061642	ATP8B4	ATPase, class I, type 8B, member 4	chr10	+	60331199	60639084
12719526	1.41	2.65737	1.53	2.88786	0.07	0.12	-1.08	0.2737	0.5058	XM_003583005; XM_005215068; XM_005215069; XM_005215070; XM_005215071; XM_005215072; XM_010811768; ENSBTAT00000010474	ATP9A	ATPase, class II, type 9A	chr13	-	80167056	80263638
12809470	5.27	38.5859	5.11	34.5353	0.11	0.11	1.12	0.614	0.7932	NM_001080255; ENSBTAT00000010477; BC126606	ATP9B	ATPase, class II, type 9B	chr24	-	1114873	1265108
12836680	6.89	118.603	6.35	81.5719	0.21	0.17	1.45	0.0031	0.0218	XM_001252143; XM_002686414; XM_005197900; XM_005204876; XM_010803733; XM_010827042; ENSBTAT00000000104	ATPAF1	ATP synthase mitochondrial F1 complex assembly factor 1	chr3	+	100065228	100091280
12763104	3.6	12.1257	3.72	13.1775	0.11	0.22	-1.08	0.9314	0.9712	NM_001075623; XM_005220348; ENSBTAT00000011594; BC116131	ATPAF2	ATP synthase mitochondrial F1 complex assembly factor 2	chr19	+	35125880	35137519
12780494	8.48	357.054	7.77	218.275	0.25	0.06	1.64	0.0004	0.0052	ENSBTAT00000008319; M22559	ATPIF1	ATPase inhibitory factor 1	chr2	-	125727885	125730128
12679011	3.96	15.5625	3.2	9.18959	0.22	0.27	1.7	0.0008	0.0083	XM_002685057; XM_010801570; XM_010801571; XM_010824442; XM_010824443; XM_581054; ENSBTAT00000015321	ATR	ATR serine/threonine kinase	chr1	+	127469554	127590769
12703373	6.28	77.7085	6.07	67.1819	0.21	0.03	1.16	0.0232	0.0923	BT029908	ATRAID	all-trans retinoic acid-induced differentiation factor	chr11	-	72405112	72409446
12797695	3.72	13.1775	3.9	14.9285	0.17	0.15	-1.13	0.4405	0.6665	NM_001103330; ENSBTAT00000054868; BC140661	ATRIP	ATR interacting protein	chr22	-	51971832	51989358
12717939	6.24	75.5835	5.87	58.4852	0.22	0.1	1.3	0.0644	0.1943	NM_173995; XM_005214485; ENSBTAT00000039853; AF531101	ATRN	attractin	chr13	-	52003104	52192979
12904006	6.34	81.0084	6.3	78.7932	0.07	0.12	1.03	0.6393	0.8095	XM_005200750; XM_005200752; XM_005200753; XM_005200755; XM_005227973; XM_005227975; XM_005227976; XM_005227978; ENSBTAT00000061308	ATRX	alpha thalassemia/mental retardation syndrome X-linked	chrX	+	79702644	79921207
12803566	4.37	20.6776	4.39	20.9663	0.2	0.17	-1.01	0.5585	0.7537	XM_002697578; XM_005223824; XM_005223825; XM_005223826; XM_005223827; XM_005223828; XM_005223833; XM_005223835; XM_010818558; XM_010818559; XM_010818560; XM_010818561; XM_010818562; XM_010818563; XM_010818564; XM_010825471; XM_010825472; XM_010825473; XM_010825474; XM_010825475; XM_010825476; XM_010825477; XM_010825478; XM_010825479; XM_010825480; XM_010825481; XM_010825482; XM_010825483; XM_0108…	ATXN1	ataxin 1	chr23	+	40588548	40606539
12862825	8.01	257.781	8.08	270.597	0.08	0.18	-1.04	0.6995	0.8487	NM_001077051; ENSBTAT00000012308; BC109580	ATXN10	ataxin 10	chr5	+	116756235	116897165
12757823	4.6	24.2515	4.64	24.9333	0.2	0.07	-1.03	0.9387	0.9745	NM_001205881; XM_005218604; XM_010814487; ENSBTAT00000063114	ATXN1L	ataxin 1-like	chr18	-	39373792	39381731
12747307	7.16	143.013	7.03	130.69	0.15	0.12	1.1	0.2398	0.4659	XM_002694500; XM_005195044; XM_005195052; XM_005217991; XM_010814035; XM_010814036; XM_010823388; XM_010823389; XM_611789; ENSBTAT00000029620	ATXN2; LOC104968615	ataxin 2; ataxin-2-like	chr17	-	57425750	57527920
12818013	6.72	105.42	6.94	122.786	0.26	0.22	-1.17	0.2494	0.4778	NM_001205530; XM_005224940; XM_005224942; XM_005224943; XM_010819440; XM_010819441; ENSBTAT00000045493	ATXN2L	ataxin 2-like	chr25	-	26232394	26243618
12794052	4.83	28.443	4.53	23.1029	0.18	0.12	1.23	0.0257	0.0997	NM_001099216; XM_010817281; XM_010817282; XM_010817283; XM_010817284; ENSBTAT00000007611; BC146166	ATXN3	ataxin 3	chr21	-	57361247	57381142
12799988	5.37	41.3553	5.39	41.9326	0.22	0.06	-1.01	0.6069	0.7881	XM_002696986; XM_005196450; XM_005196451; XM_005222693; XM_010817650; XM_010825096; XM_616979; ENSBTAT00000014996; ENSBTAT00000063177	ATXN7	ataxin 7	chr22	-	37587702	37675105
12855038	4.04	16.4498	4.35	20.393	0.14	0.06	-1.24	0.0229	0.0913	NM_001035407; NM_001166367; XM_005205352; XM_005205355; XM_005205357; XM_005205358; XM_005205359; XM_010804172; XM_010804174; XM_010804175; XM_010804176; ENSBTAT00000002637; ENSBTAT00000033748; BC102142	ATXN7L1	ataxin 7-like 1	chr4	-	46974637	47228658
12847168	2.75	6.72717	2.95	7.72749	0.14	0.18	-1.14	0.1283	0.3126	NM_001102255; XM_005204173; XM_005204174; XM_005204175; XM_005204178; XM_005204179; XM_010803222; ENSBTAT00000033658; BC149469	ATXN7L2	ataxin 7-like 2	chr3	-	34070230	34078942
12771162	4.72	26.3549	4.82	28.2465	0.26	0.16	-1.07	0.8429	0.9271	NM_001192608; XM_010816355; XM_010816356; XM_010816357; XM_010816358; XM_010816359; XM_010816360; XM_010816361; ENSBTAT00000026201	ATXN7L3	ataxin 7-like 3	chr19	-	44633620	44641644
12862844	6.26	76.6386	5.49	44.9422	0.31	0.05	1.71	0.0012	0.0112	NM_001078161; ENSBTAT00000049560	ATXN7L3B	ataxin 7-like 3B	chr5	+	4048888	4052626
12891806	4.15	17.7531	3.44	10.8528	0.23	0.17	1.63	0.0002	0.0036	ENSBTAT00000063867	AUH	AU RNA binding protein/enoyl-CoA hydratase	chr8	+	87946780	88123853
12778503	1.3	2.46229	1.31	2.47942	0.14	0.25	-1.01	0.8947	0.9527	NM_001083742; ENSBTAT00000029039	AUNIP	aurora kinase A and ninein interacting protein	chr2	+	127821034	127833470
12699528	7.11	138.141	7.99	254.232	0.2	0.06	-1.83	2.55e-05	0.001	NM_001015555; XM_010809818; XR_236290; XR_809604; ENSBTAT00000026802; BC102888; BT021065	AUP1	ancient ubiquitous protein 1	chr11	+	10093115	10096146
12714015	2.79	6.9163	3.11	8.63383	0.32	0.07	-1.24	0.0598	0.1848	NM_001038028; XM_005214525; ENSBTAT00000044590; BC111181; DQ334808	AURKA	aurora kinase A	chr13	+	60092043	60107180
12735131	5.74	53.4456	5.56	47.1766	0.26	0.07	1.13	0.2438	0.4713	NM_001075255; XM_005217042; ENSBTAT00000006409; BC120143	AURKAIP1	aurora kinase A interacting protein 1	chr16	+	52398515	52402984
12767740	2.69	6.45313	3.79	13.8326	0.07	0.38	-2.14	0.0004	0.0054	NM_183084; XM_005220306; XM_010815989; XM_010815990; ENSBTAT00000002250; AY336975; BC123650	AURKB	aurora kinase B	chr19	-	28447633	28452478
12754214	3.11	8.63383	2.78	6.86852	0.39	0.2	1.26	0.152	0.3491	NM_001193195; XM_005219797; XM_005219798; XM_010815577; XM_010815578; ENSBTAT00000004225	AURKC	aurora kinase C	chr18	+	64598202	64602281
12689102	4.14	17.6305	4.04	16.4498	0.24	0.03	1.07	0.4645	0.6853	XM_002690781; XM_002700566; ENSBTAT00000060967	AVEN	apoptosis, caspase activation inhibitor	chr10	+	28765087	28788903
12860096	2.56	5.89708	2.42	5.35171	0.21	0.12	1.11	0.2412	0.4677	NM_001192529; XM_005206617; XM_010805183; ENSBTAT00000022497	AVIL	advillin	chr5	+	55986061	56002079
12855006	4.75	26.9087	4.45	21.8566	0.21	0.1	1.23	0.0042	0.0269	XM_010804287; XM_010827338	AVL9	AVL9 homolog (S. cerevisiase)	chr4	-	64352700	64391380
12713533	3.1	8.57419	3.05	8.28212	0.06	0.1	1.04	0.4436	0.6689	NM_176854; ENSBTAT00000010555; BC102897; M25645	AVP	arginine vasopressin	chr13	+	52563657	52565676
12823046	5.45	43.7133	5.24	37.7918	0.25	0.13	1.16	0.0313	0.1156	NM_001034760; XM_005225616; XM_005225617; XM_005225618; XM_010819920; ENSBTAT00000032947; BC102744	AVPI1	arginine vasopressin-induced 1	chr26	-	18711831	18719926
12861547	1.56	2.94854	1.95	3.86375	0.29	0.15	-1.31	0.1027	0.2695	NM_001104990; ENSBTAT00000009443; BC133384	AVPR1A	arginine vasopressin receptor 1A	chr5	+	50592290	50595770
12738623	2.1	4.28709	2.11	4.31691	0.13	0.15	-1	0.6214	0.7979	NM_001192142; ENSBTAT00000022994; AF420213	AVPR1B	arginine vasopressin receptor 1B	chr16	-	3726354	3731874
12902868	2.29	4.89056	2.42	5.35171	0.33	0.11	-1.09	0.298	0.5337	NM_174246; XM_005227662; ENSBTAT00000065044	AVPR2	arginine vasopressin receptor 2	chrX	+	40036423	40038823
12909052	0.95	1.93187	0.72	1.64718	0.21	0.2	1.18	0.1185	0.2967	NM_001192683; ENSBTAT00000025081	AWAT1	acyl-CoA wax alcohol acyltransferase 1	chrX	-	85499886	85508546
12904372	1.9	3.73213	1.9	3.73213	0.28	0.23	-1	0.5875	0.7739	XM_002700046; XM_010800481	AWAT2	acyl-CoA wax alcohol acyltransferase 2	chrX	+	85693220	85702893
12737225	1.69	3.22657	1.59	3.01049	0.43	0.25	1.07	0.592	0.7772	XM_002694161; XM_864836	AXDND1	axonemal dynein light chain domain containing 1	chr16	+	62138403	62217196
12815376	4.24	18.8959	4.22	18.6357	0.2	0.09	1.02	0.904	0.9572	NM_001191398; XM_010819058; XM_010819059; XM_010819060; XM_010819061; XM_010819062; ENSBTAT00000022053	AXIN1	axin 1	chr25	-	313214	347325
12769680	3.04	8.22491	3.25	9.51366	0.15	0.27	-1.15	0.3201	0.5559	NM_001192299; XM_005221353; XM_005221354; XM_010816655; ENSBTAT00000042542	AXIN2	axin 2	chr19	-	62834850	62860774
12751873	3.77	13.6422	4.91	30.0647	0.22	0.15	-2.21	6.53e-06	0.0005	XM_010814979; XM_010823694; XM_010823695	AXL	AXL receptor tyrosine kinase	chr18	+	50677179	50710666
12816125	2.68	6.40856	2.78	6.86852	0.23	0.24	-1.08	0.2479	0.4759	NM_001034331; ENSBTAT00000037204; BC102237	AZGP1	alpha-2-glycoprotein 1, zinc-binding	chr25	-	36982286	36986566
12800588	7.09	136.239	6.59	96.3358	0.08	0.07	1.41	0.0005	0.0059	NM_001077005; XM_005222557; XM_010817537; XR_814369; ENSBTAT00000005379; BC103353	AZI2	5-azacytidine induced 2	chr22	-	2766407	2807380
12722987	7.59	192.672	7.31	158.683	0.07	0.13	1.22	0.0037	0.0245	NM_001082611; XM_010812119; ENSBTAT00000010441; BC133309	AZIN1	antizyme inhibitor 1	chr14	+	63767802	63802407
12780778	2.12	4.34694	1.99	3.97237	0.19	0.14	1.09	0.6393	0.8095	NM_001038510; BC109524	AZIN2	antizyme inhibitor 2	chr2	-	121400452	121447281
12876611	3.57	11.8762	3.48	11.1579	0.13	0.12	1.07	0.1794	0.3881	XM_002689142; XM_003585067; ENSBTAT00000063121; ENSBTAT00000065019	AZU1	azurocidin 1	chr7	+	44968576	44971478
12682595	3.25	9.51366	0.74	1.67018	0.91	0.13	5.71	2.86e-05	0.0011	NM_001076963; XM_005201748; XM_005201750; XM_005201754; XM_005201757; XM_005201760; XM_005201762; XM_010801419; XM_010801420; XM_010801421; XM_010801422; XM_010801423; XM_010801424; XM_010801425; XM_010801426; XM_010801427; XM_010801428; XM_010801429; XM_010801430; XM_010801431; XM_010801432; XM_010801433; ENSBTAT00000064763; BC120120	B3GALNT1	beta-1,3-N-acetylgalactosaminyltransferase 1 (globoside blood group)	chr1	+	107181763	107215041
12827415	4.41	21.259	4.53	23.1029	0.23	0.21	-1.09	0.4527	0.676	NM_001103343; XM_010820409; XM_010820410; ENSBTAT00000049158; BC151379	B3GALNT2	beta-1,3-N-acetylgalactosaminyltransferase 2	chr28	-	8232076	8297594
12783608	1.57	2.96905	2.05	4.14106	0.37	0.28	-1.39	0.0337	0.1221	XM_005197451; XM_005202398; XM_010801942; XM_010801943; XM_010801944; XM_010801945; XM_010801946; XM_010801947; XM_010801948; XM_010801949; XM_010826439; XM_010826440; XM_010826441; XM_010826442; XM_010826443; XM_010826444; XM_010826445; XM_010826446; ENSBTAT00000004106	B3GALT1	UDP-Gal:betaGlcNAc beta 1,3-galactosyltransferase, polypeptide 1	chr2	-	28400755	28401735
12737098	2.68	6.40856	2.99	7.94474	0.23	0.22	-1.24	0.1178	0.2957	NM_001076188; ENSBTAT00000022206; BC102285	B3GALT2	UDP-Gal:betaGlcNAc beta 1,3-galactosyltransferase, polypeptide 2	chr16	+	12680819	12688467
12803818	3.32	9.98664	3.13	8.75435	0.18	0.28	1.14	0.5177	0.7251	NM_001077097; XM_005223270; ENSBTAT00000036248; BC113234	B3GALT4	UDP-Gal:betaGlcNAc beta 1,3-galactosyltransferase, polypeptide 4	chr23	+	7394229	7395864
12682379	1.04	2.05623	1.03	2.04202	0.13	0.06	1.01	0.8393	0.925	XM_002685109; XM_010801643; XM_010826209; XM_866515	B3GALT5	UDP-Gal:betaGlcNAc beta 1,3-galactosyltransferase, polypeptide 5	chr1	+	141270105	141271040
12739927	3.54	11.6318	3.56	11.7942	0.27	0.14	-1.01	0.247	0.4751	XM_002694133; XM_005194854; ENSBTAT00000057493	B3GALT6	UDP-Gal:betaGal beta 1,3-galactosyltransferase polypeptide 6	chr16	-	52467020	52468865
12733359	3.1	8.57419	3.12	8.69388	0.26	0.26	-1.02	0.4242	0.6529	NM_001014393; ENSBTAT00000039462	B3GAT1	beta-1,3-glucuronyltransferase 1	chr15	-	85016078	85023350
12901318	2.34	5.06303	2.29	4.89056	0.23	0.24	1.03	0.7698	0.8883	NM_001014392; XR_808614; ENSBTAT00000027741	B3GAT2	beta-1,3-glucuronyltransferase 2	chr9	-	10202748	10301176
12832953	3.53	11.5514	3.5	11.3137	0.11	0.12	1.02	0.7028	0.8507	NM_205805; XM_005226879; ENSBTAT00000022546; BC103004	B3GAT3	beta-1,3-glucuronyltransferase 3	chr29	-	41657198	41661822
12700080	6.06	66.7178	6.25	76.1093	0.14	0.24	-1.15	0.1479	0.3428	NM_001102497; ENSBTAT00000024024; BC151401	B3GNT2	UDP-GlcNAc:betaGal beta-1,3-N-acetylglucosaminyltransferase 2	chr11	+	60654634	60687732
12888223	3.07	8.39773	3.7	12.996	0.3	0.37	-1.55	0.0241	0.0951	NM_001098473; XM_005208530; XM_010806590; ENSBTAT00000064569; BC134623	B3GNT3	UDP-GlcNAc:betaGal beta-1,3-N-acetylglucosaminyltransferase 3	chr7	-	5271356	5291295
12747460	2	4	1.91	3.75809	0.27	0.2	1.06	0.8819	0.9471	XM_002694487; XM_010814026; XM_010814027; XM_010823379; XM_010823380; XM_868278; ENSBTAT00000005494	B3GNT4	UDP-GlcNAc:betaGal beta-1,3-N-acetylglucosaminyltransferase 4	chr17	-	55418405	55419949
12748346	2.91	7.51618	2.9	7.46426	0.25	0.19	1.01	0.6003	0.7833	XM_010814026; XM_010814073; XM_010823379; XM_010823391; ENSBTAT00000005490; ENSBTAT00000063215; ENSBTAT00000063561	B3GNT4; LRRC43	UDP-GlcNAc:betaGal beta-1,3-N-acetylglucosaminyltransferase 4; leucine rich repeat containing 43	chr17	-	55423458	55438832
12687079	3.02	8.11168	3.52	11.4716	0.29	0.09	-1.42	0.0292	0.1097	NM_001076979; XM_005201621; XM_005201623; XM_010801312; XM_010801313; XM_010801314; XM_010801315; XM_010801316; ENSBTAT00000052404; BT021862	B3GNT5	UDP-GlcNAc:betaGal beta-1,3-N-acetylglucosaminyltransferase 5	chr1	-	84366238	84428658
12729690	1.54	2.90795	1.55	2.92817	0.06	0.09	-1.01	0.759	0.8828	NM_001103307; XM_001252555; XM_005194672; XM_005216302; XM_010812735; XM_010812736; XM_010812737; XM_010812738; XM_010812739; XM_010822879; XM_010822880; XM_010822881; BC140496	B3GNT6; LOC786615	UDP-GlcNAc:betaGal beta-1,3-N-acetylglucosaminyltransferase 6 (core 3 synthase)	chr15	+	57231310	57237448
12778478	2.4	5.27803	2.34	5.06303	0.12	0.11	1.04	0.6467	0.8144	XM_002685679; XM_582813; ENSBTAT00000051973	B3GNT7	UDP-GlcNAc:betaGal beta-1,3-N-acetylglucosaminyltransferase 7	chr2	+	119987531	119991387
12758672	2.7	6.49802	2.75	6.72717	0.19	0.04	-1.04	0.4844	0.7003	NM_001076040; XM_005218979; XM_005218980; ENSBTAT00000021344; BC120302	B3GNT8	UDP-GlcNAc:betaGal beta-1,3-N-acetylglucosaminyltransferase 8	chr18	-	50838733	50840531
12759161	3.79	13.8326	5.34	40.5042	0.17	0.13	-2.91	1.91e-07	8.03e-05	NM_001076342; BC118097	B3GNT9	UDP-GlcNAc:betaGal beta-1,3-N-acetylglucosaminyltransferase 9	chr18	-	34907615	34910563
12765596	2.31	4.95883	2.6	6.06287	0.32	0.1	-1.23	0.2763	0.5088	XM_010816481; XM_010816482; XM_010816483; XM_010824255	B3GNTL1	UDP-GlcNAc:betaGal beta-1,3-N-acetylglucosaminyltransferase-like 1	chr19	+	50322181	50386375
12860035	2.42	5.35171	2.29	4.89056	0.47	0.09	1.09	0.6726	0.8317	NM_001017943; XM_005206609; XM_005206610; XM_005206611; XM_010805180; ENSBTAT00000005893; BC142194; BT021615	B4GALNT1	beta-1,4-N-acetyl-galactosaminyl transferase 1	chr5	+	56179509	56186416
12768625	1.45	2.73208	1.42	2.67586	0.1	0.15	1.02	0.8461	0.9286	XM_010816190; XM_010816191; XM_010816192; XM_010824120; XM_010824121; XM_010824122; ENSBTAT00000013010; EF445547	B4GALNT2	beta-1,4-N-acetyl-galactosaminyl transferase 2	chr19	-	38025661	38100230
12860485	2.85	7.21	2.74	6.6807	0.18	0.29	1.08	0.8094	0.9097	NM_001206695; ENSBTAT00000011275	B4GALNT3	beta-1,4-N-acetyl-galactosaminyl transferase 3	chr5	+	107878850	107934878
12832288	2.66	6.32033	2.75	6.72717	0.17	0.13	-1.07	0.6659	0.8273	XM_003584770; XM_003588069; ENSBTAT00000034550	B4GALNT4	beta-1,4-N-acetyl-galactosaminyl transferase 4	chr29	-	51290783	51309821
12892724	8.02	259.574	8.34	324.034	0.4	0.12	-1.24	0.1765	0.3842	NM_177512; ENSBTAT00000020286; AF515786; BC120415	B4GALT1	UDP-Gal:betaGlcNAc beta 1,4- galactosyltransferase, polypeptide 1	chr8	-	76179270	76232552
12842113	5	32	5.81	56.1028	0.19	0.03	-1.75	6.44e-05	0.0017	NM_001105030; XM_005204631; XM_005204632; XM_005204633; XM_005204634; XM_010803574; ENSBTAT00000015761; BC150042	B4GALT2	UDP-Gal:betaGlcNAc beta 1,4- galactosyltransferase, polypeptide 2	chr3	-	102659804	102669946
12838558	4.37	20.6776	4.57	23.7524	0.07	0.19	-1.15	0.0987	0.2626	NM_001015609; XM_005203501; XM_005203502; XM_010802757; ENSBTAT00000057494; BC123718; BT020682; BT020868; BT020916; BT026158	B4GALT3	UDP-Gal:betaGlcNAc beta 1,4- galactosyltransferase, polypeptide 3	chr3	+	8340547	8345532
12684392	7.74	213.783	7.76	216.767	0.23	0.14	-1.01	0.2949	0.5299	NM_001038078; XM_005201290; XM_005201292; XR_803425; XR_804162; ENSBTAT00000047259; BC109604	B4GALT4; LOC104970403	UDP-Gal:betaGlcNAc beta 1,4- galactosyltransferase, polypeptide 4; uncharacterized LOC104970403	chr1	-	64614356	64645167
12718108	7.67	203.657	7.52	183.546	0.17	0.38	1.11	0.1436	0.3362	XM_010811760; XM_010824728; ENSBTAT00000016760; X99317	B4GALT5	UDP-Gal:betaGlcNAc beta 1,4- galactosyltransferase, polypeptide 5	chr13	-	78464284	78484753
12808023	3.11	8.63383	2.86	7.26015	0.41	0.12	1.19	0.1627	0.3643	NM_001192596; XM_010818685; ENSBTAT00000061252	B4GALT6	UDP-Gal:betaGlcNAc beta 1,4- galactosyltransferase, polypeptide 6	chr24	+	25770343	25836735
12878117	3.35	10.1965	3.81	14.0257	0.19	0.17	-1.37	0.0046	0.0286	NM_001075321; ENSBTAT00000002315; ENSBTAT00000035663; BC118346; FN568101	B4GALT7	xylosylprotein beta 1,4-galactosyltransferase, polypeptide 7	chr7	+	40482381	40489027
12835058	4.78	27.4741	4.76	27.0958	0.2	0.23	1.01	0.823	0.916	NM_001034808; ENSBTAT00000030023; BC105206; BT020768; BT021635	B4GAT1	beta-1,4-glucuronyltransferase 1	chr29	-	45043096	45045327
12761690	5.1	34.2968	5.12	34.7755	0.15	0.03	-1.01	0.6417	0.8109	NM_001110064; XM_005220323; XM_005220324; ENSBTAT00000023655; ENSBTAT00000052601; BC109549	B9D1	B9 protein domain 1	chr19	+	34709556	34717973
12759305	3.11	8.63383	3.03	8.1681	0.3	0.22	1.05	0.9281	0.9692	NM_001040593; XM_005219022; XM_005219023; ENSBTAT00000031968; AY911338	B9D2	B9 protein domain 2	chr18	-	50787090	50794673
12725994	2.69	6.45313	2.64	6.23332	0.16	0.15	1.03	0.7692	0.888	NM_001083508; ENSBTAT00000037216; BC123708	BAALC	brain and acute leukemia, cytoplasmic	chr14	-	63446261	63534092
12883689	5.1	34.2968	5.03	32.6724	0.17	0.11	1.05	0.9742	0.9904	NM_001076801; XM_005208486; XM_005208487; ENSBTAT00000047445; BC123408	BABAM1	BRISC and BRCA1 A complex member 1	chr7	-	5759375	5765211
12733407	7	128	6.86	116.162	0.15	0.16	1.1	0.1953	0.4102	NM_001046531; XM_005215862; XM_010812374; XM_010812376; XR_811404; ENSBTAT00000040056; BC113325	BACE1	beta-site APP-cleaving enzyme 1	chr15	-	28400684	28422342
12681528	4.46	22.0087	5.52	45.8866	0.38	0.1	-2.09	0.0001	0.0028	NM_001206062; ENSBTAT00000000507	BACE2	beta-site APP-cleaving enzyme 2	chr1	+	142875109	142980631
12685540	6.21	74.028	7.26	153.277	0.27	0.21	-2.07	0.0002	0.0031	XM_002684612; XM_609842; ENSBTAT00000005416	BACH1	BTB and CNC homology 1, basic leucine zipper transcription factor 1	chr1	-	6157625	6174155
12896309	2.52	5.73582	2.34	5.06303	0.39	0.34	1.13	0.2456	0.4735	XM_002690189; XM_005199396; XM_005210878; XM_618496	BACH2	BTB and CNC homology 1, basic leucine zipper transcription factor 2	chr9	+	60827027	60923635
12898447	2.17	4.50023	2.41	5.31474	0.37	0.48	-1.18	0.3592	0.5948	XM_002690189; XM_005199396; XM_005210878; XM_010798923; XM_010808510; XM_618496; ENSBTAT00000027603; ENSBTAT00000065237	BACH2	BTB and CNC homology 1, basic leucine zipper transcription factor 2	chr9	+	61136285	61222083
12834894	5.41	42.5179	5.92	60.5477	0.14	0.06	-1.43	0.0013	0.0121	NM_001035459; XM_005227185; XM_005227186; XM_010821142; ENSBTAT00000016610; BC103323	BAD	BCL2-associated agonist of cell death	chr29	-	43190201	43201979
12895255	6.82	112.986	6.72	105.42	0.18	0.13	1.08	0.3236	0.5594	NM_001076291; XM_005210348; BC118262	BAG1	BCL2-associated athanogene	chr8	-	76352436	76363634
12804999	4.53	23.1029	4.62	24.59	0.2	0.27	-1.06	0.6195	0.7969	NM_001034264; ENSBTAT00000007039; BC103308	BAG2	BCL2-associated athanogene 2	chr23	-	2956932	2966980
12821078	6.69	103.25	7.17	144.007	0.17	0.14	-1.4	0.0021	0.0164	NM_001082471; ENSBTAT00000018131; BC133574	BAG3	BCL2-associated athanogene 3	chr26	+	40118556	40141993
12824050	5.18	36.2523	5.2	36.7583	0.11	0.12	-1.01	0.6447	0.813	NM_001110532; ENSBTAT00000017468	BAG4	BCL2-associated athanogene 4	chr27	+	33051377	33097830
12792851	4.73	26.5382	4.62	24.59	0.26	0.17	1.08	0.364	0.5993	NM_001040544; XM_005222204; XM_010817251; XM_010817252; ENSBTAT00000023084; AB211978; BC111177	BAG5	BCL2-associated athanogene 5	chr21	-	69843887	69846777
12801533	6.08	67.6492	6.21	74.028	0.09	0.06	-1.1	0.1567	0.3558	NM_001075366; XM_005223611; XM_005223612; XM_005223613; XM_005223616; XM_010818323; XM_010818324; XM_010818325; XM_010818326; XM_010818327; ENSBTAT00000035789; BT026279	BAG6	BCL2-associated athanogene 6	chr23	+	27463438	27474655
12773457	3.02	8.11168	3.14	8.81524	0.12	0.17	-1.09	0.64	0.81	XM_010816500	BAHCC1	BAH domain and coiled-coil containing 1	chr19	-	51911293	51949686
12692179	4.38	20.8215	4.21	18.507	0.15	0.12	1.13	0.3067	0.5421	NM_001206282; XM_005211616; XM_005211617; ENSBTAT00000005794	BAHD1	bromo adjacent homology domain containing 1	chr10	+	36180773	36189609
12725450	2.94	7.67411	2.22	4.65893	0.26	0.05	1.65	0.0008	0.0089	NM_001191541; XM_010811852; XM_010811853; XM_010811854; ENSBTAT00000008376; ENSBTAT00000064098; ENSBTAT00000064233; ENSBTAT00000064690	BAI1	brain-specific angiogenesis inhibitor 1	chr14	-	2948772	3014380
12775474	2.61	6.10504	2.54	5.81589	0.06	0.18	1.05	0.709	0.8536	XM_010802505; XM_010826652	BAI2	brain-specific angiogenesis inhibitor 2	chr2	+	122496703	122533253
12896523	1.13	2.18859	1.15	2.21914	0.08	0.11	-1.02	0.8567	0.9345	XM_002689999; XM_010798850; ENSBTAT00000020387; ENSBTAT00000063222	BAI3	brain-specific angiogenesis inhibitor 3	chr9	+	8280378	8456470
12768609	5.44	43.4113	5.14	35.261	0.15	0.23	1.23	0.0518	0.1669	NM_001017937; XM_005221021; XM_005221022; XM_010816455; XM_010816456; XM_010816457; XM_010816458; XM_010816459; ENSBTAT00000025350; ENSBTAT00000042599; BC111352; BT020639	BAIAP2	BAI1-associated protein 2	chr19	-	52198617	52263263
12813989	3.49	11.2356	3.45	10.9283	0.18	0.37	1.03	0.8064	0.9081	XM_003584061; XM_003587844; ENSBTAT00000030984	BAIAP2L1	BAI1-associated protein 2-like 1	chr25	+	38200054	38280252
12868652	2.75	6.72717	2.35	5.09824	0.24	0.13	1.31	0.0192	0.0802	NM_001035498; XM_005207350; XM_005207352; XM_010805718; XM_010805719; ENSBTAT00000020331; BC102818	BAIAP2L2	BAI1-associated protein 2-like 2	chr5	-	110373376	110402955
12810791	3.7	12.996	3.68	12.8171	0.29	0.18	1.01	0.4024	0.634	XM_003583996; XM_003587797; XM_005196884; XM_005224607; XM_010819175; XM_010819176; XM_010825721; XM_010825722; ENSBTAT00000018748	BAIAP3	BAI1-associated protein 3	chr25	+	1060985	1062125
12805572	5.41	42.5179	5.3	39.3966	0.2	0.15	1.08	0.3179	0.5538	NM_001077918; XM_005223241; ENSBTAT00000000549; AB238939; BC146049; BT030701	BAK1	BCL2-antagonist/killer 1	chr23	-	7655892	7658885
12720208	4.41	21.259	5.5	45.2548	0.33	0.2	-2.12	0.0002	0.0033	NM_001046309; ENSBTAT00000003960; BC114655	BAMBI	BMP and activin membrane-bound inhibitor	chr13	-	36326191	36333080
12829618	7.81	224.411	8.19	292.036	0.25	0.14	-1.31	0.0514	0.166	NM_182988; XM_001787208; AF529228; BC102282; BT020975	BANF1; LOC785958	barrier to autointegration factor 1; barrier-to-autointegration factor	chr29	+	44759486	44761430
12716590	1.7	3.24901	1.75	3.36359	0.05	0.12	-1.04	0.4295	0.657	XM_005214370; XM_005214371; ENSBTAT00000005871	BANF2	barrier to autointegration factor 2	chr13	+	38359728	38385864
12872909	3.19	9.12611	2.52	5.73582	0.41	0.2	1.59	0.0386	0.1351	XM_002688119; XM_003582310; XM_003582311; XM_005200398; XM_010805953	BANK1	B-cell scaffold protein with ankyrin repeats 1	chr6	-	24052682	24377762
12751423	3.3	9.84916	3.35	10.1965	0.12	0.09	-1.03	0.4312	0.6585	NM_001075620; ENSBTAT00000032527; BC119967	BANP	BTG3 associated nuclear protein	chr18	+	13425371	13493935
12794062	4.63	24.761	4.76	27.0958	0.24	0.05	-1.09	0.0959	0.2578	ENSBTAT00000064109	BAP1	BRCA1 associated protein-1 (ubiquitin carboxy-terminal hydrolase)	chr22	+	49032898	49041534
12782631	1.96	3.89062	2.15	4.43828	0.12	0.12	-1.15	0.036	0.1282	NM_001192701; XM_005202787; ENSBTAT00000047858	BARD1	BRCA1 associated RING domain 1	chr2	-	103278272	103371020
12702617	2.45	5.46416	2.57	5.93809	0.3	0.24	-1.09	0.5505	0.7483	NM_001206248; ENSBTAT00000032657	BARHL1	BarH-like homeobox 1	chr11	+	102686677	102693228
12840709	2.49	5.61778	2.47	5.54044	0.25	0.09	1.01	0.8598	0.9358	NM_001192297; ENSBTAT00000007796	BARHL2	BarH-like homeobox 2	chr3	+	52691876	52696492
12787023	6.69	103.25	7.57	190.019	0.44	0.17	-1.84	0.0038	0.025	NM_174780; BC123462; U92535	BASP1	brain abundant, membrane attached signal protein 1	chr20	-	55966892	56022293
12692167	3.16	8.9383	2.95	7.72749	0.17	0.14	1.15	0.3609	0.5959	NM_001206278; ENSBTAT00000035684	BATF	basic leucine zipper transcription factor, ATF-like	chr10	+	87110380	87132330
12834120	3.26	9.57983	3.27	9.64646	0.08	0.18	-1.01	0.5042	0.7146	NM_001192561; XM_005227105; ENSBTAT00000015237	BATF2	basic leucine zipper transcription factor, ATF-like 2	chr29	-	43825077	43830937
12736787	2.97	7.83536	3.02	8.11168	0.18	0.28	-1.03	0.5536	0.7501	NM_001193235; XM_005217377; XM_005217378; ENSBTAT00000015898	BATF3	basic leucine zipper transcription factor, ATF-like 3	chr16	+	72740451	72753761
12749246	5.04	32.8996	5.43	43.1115	0.46	0.2	-1.31	0.0212	0.0862	NM_173894; XM_003585203; XM_010814989; XM_010823819; U92569	BAX; LOC100850136	BCL2-associated X protein; apoptosis regulator BAX	chr18	+	55985202	55989210
12812039	6.3	78.7932	5.8	55.7152	0.18	0.11	1.41	0.0028	0.0204	NM_001192183; XM_010819512; ENSBTAT00000006848	BAZ1B	bromodomain adjacent to zinc finger domain, 1B	chr25	+	34185433	34241312
12858722	6.14	70.5219	5.8	55.7152	0.12	0.04	1.26	0.0066	0.0371	NM_001193230; XM_005206543; XM_010805146; XM_010805147; XM_010805148; XM_010805149; XM_010805150; ENSBTAT00000038215	BAZ2A	bromodomain adjacent to zinc finger domain, 2A	chr5	+	57132351	57162026
12778036	6.27	77.1717	5.76	54.1917	0.19	0.22	1.43	0.0066	0.0372	NM_001205418; XM_005202456; XM_010801997; XM_010801998; XM_010801999; XM_010802000; XM_010802001; XM_010802002; XM_010802003; XM_010802004; XM_010802005; XM_010802006; XM_010802007; XR_804784; XR_804785; ENSBTAT00000027534; ENSBTAT00000046021; ENSBTAT00000061234	BAZ2B	bromodomain adjacent to zinc finger domain, 2B	chr2	+	36818173	37150519
12759710	2.06	4.16986	2.24	4.72397	0.11	0.24	-1.13	0.1724	0.3785	XM_010815267; XM_010823772	BBC3	BCL2 binding component 3	chr18	-	54675517	54688634
12727180	7.78	219.793	4.03	16.3362	0.63	0.43	13.49	5.72e-07	0.0001	NM_001101881; XM_005216272; ENSBTAT00000019771; BC102355; BC149884	BBOX1	butyrobetaine (gamma), 2-oxoglutarate dioxygenase (gamma-butyrobetaine hydroxylase) 1	chr15	+	58532672	58609212
12867751	2.76	6.77396	2.17	4.50023	0.43	0.13	1.51	0.009	0.0465	XM_002707818; XM_581684; ENSBTAT00000057299	BBS10	Bardet-Biedl syndrome 10	chr5	-	5812484	5816003
12746771	2.58	5.9794	1.93	3.81055	0.39	0.17	1.57	0.0019	0.0153	NM_001100375; XM_005217602; ENSBTAT00000009953; BC148995	BBS12	Bardet-Biedl syndrome 12	chr17	-	35334781	35347248
12752936	5.97	62.6829	5.95	61.8199	0.08	0.1	1.01	0.7916	0.9007	NM_001038160; ENSBTAT00000032389; BC109816	BBS2	Bardet-Biedl syndrome 2	chr18	+	24205242	24231180
12690376	6.3	78.7932	5.65	50.2134	0.18	0.15	1.57	0.0002	0.0034	NM_001075956; XM_010808954; XM_010808955; XM_010808956; XM_010808957; ENSBTAT00000010013; BC116137	BBS4	Bardet-Biedl syndrome 4	chr10	+	19317484	19363594
12782498	4.2	18.3792	3.7	12.996	0.28	0.19	1.42	0.0101	0.0508	NM_001101132; XM_005202336; ENSBTAT00000014216; BC147950	BBS5	Bardet-Biedl syndrome 5	chr2	-	26800658	26821659
12869493	3.91	15.0324	3.53	11.5514	0.09	0.15	1.31	0.0044	0.0276	NM_001191346; XM_010805857; ENSBTAT00000006505	BBS7	Bardet-Biedl syndrome 7	chr6	+	3373057	3410957
12855169	2.76	6.77396	2.92	7.56846	0.26	0.33	-1.12	0.569	0.7609	NM_001192853; XM_005205478; XM_005205480; XM_010804264; XM_010804265; XR_806139; ENSBTAT00000008587	BBS9	Bardet-Biedl syndrome 9	chr4	-	63649808	64105542
12681363	6.71	104.691	6.1	68.5935	0.16	0.06	1.53	0.0007	0.0076	NM_001192759; XM_005201321; XM_005201322; XM_005201323; XM_005201329; XM_005201330; XM_010801105; ENSBTAT00000009058	BBX	bobby sox homolog (Drosophila)	chr1	+	52548841	52841455
12749545	7.56	188.706	7.82	225.972	0.32	0.31	-1.19	0.0563	0.1774	NM_174741; ENSBTAT00000012495; AF270512; BC123496	BCAM	basal cell adhesion molecule (Lutheran blood group)	chr18	+	52965138	52976446
12842578	3.15	8.87656	3.1	8.57419	0.23	0.31	1.04	0.9646	0.9856	NM_001244125; NM_173996; XM_005203606; XM_010802871; XR_805316; ENSBTAT00000020965; BC134425	BCAN	brevican	chr3	-	14223578	14241530
12849911	6.98	126.238	7.07	134.364	0.18	0.17	-1.06	0.9699	0.9881	NM_001038075; XM_005205407; XM_005205408; ENSBTAT00000029129; BC110030	BCAP29	B-cell receptor-associated protein 29	chr4	+	48870590	48922464
12909257	6.67	101.829	6.39	83.8652	0.22	0.12	1.21	0.0524	0.1682	NM_001014941; XM_005227692; XM_010821564; XM_010821565; ENSBTAT00000027379; BC102324; BT020969	BCAP31	B-cell receptor-associated protein 31	chrX	-	39840526	39869302
12758194	3.48	11.1579	3.64	12.4666	0.31	0.21	-1.11	0.2869	0.5211	NM_001206698	BCAR1	breast cancer anti-estrogen resistance 1	chr18	-	2612798	2626607
12836948	5.76	54.1917	4.92	30.2738	0.26	0.29	1.78	0.0012	0.0115	NM_001024483; XM_003581980; XM_005204269; XM_005204270; XM_005204271; XM_010803299; XM_010826923; ENSBTAT00000004211; ENSBTAT00000063777; BC105366; BT021582	BCAR3	breast cancer anti-estrogen resistance 3	chr3	+	49850609	50069718
12814790	0.54	1.45397	0.61	1.52626	0.19	0.19	-1.05	0.7869	0.8977	NM_001111263; ENSBTAT00000064600; EF446906; EF446907	BCAR4	breast cancer anti-estrogen resistance 4	chr25	-	10576475	10584324
12718315	3.21	9.25351	3.46	11.0043	0.16	0.11	-1.19	0.0911	0.2495	NM_001077850; XM_005214538; XM_005214540; XM_005214541; XM_005214542; XM_005214543; XM_005214544; XM_005214545; XM_010811377; ENSBTAT00000052163; BC126684; BC151271	BCAS1	breast carcinoma amplified sequence 1	chr13	-	82162222	82228076
12837242	6.32	79.8932	6.3	78.7932	0.05	0.08	1.02	0.8243	0.9167	NM_001015540; ENSBTAT00000022204; BC102652; BT020986	BCAS2	breast carcinoma amplified sequence 2	chr3	+	28865291	28879550
12770967	5.76	54.1917	5.94	61.3929	0.17	0.08	-1.13	0.0783	0.2236	XM_010798078; XM_010798080; XM_010798082; XM_010798083; XM_010798084; XM_010798090; XM_010815736; BC149850	BCAS3	breast carcinoma amplified sequence 3	chr19	-	11959070	12532812
12717104	3	8	2.97	7.83536	0.43	0.23	1.02	0.1782	0.3865	NM_001076474; ENSBTAT00000056673; BC122730	BCAS4	breast carcinoma amplified sequence 4	chr13	+	79479044	79536893
12857973	4.66	25.2813	2.79	6.9163	0.86	0.23	3.65	0.0004	0.0056	NM_001083644; XM_005206933; XM_005206934; XM_010805400; XM_010805401; ENSBTAT00000018370; BC134713	BCAT1	branched chain amino-acid transaminase 1, cytosolic	chr5	+	85480247	85597791
12755690	8.69	413.001	9.13	560.278	0.69	0.31	-1.35	0.1632	0.365	NM_001013593; XM_010814993; ENSBTAT00000031912; BC114055; BT020729; BT020823; BT021163; BT026175	BCAT2	branched chain amino-acid transaminase 2, mitochondrial	chr18	-	55862538	55876549
12819534	5.8	55.7152	5.64	49.8665	0.1	0.06	1.12	0.0957	0.2577	NM_001046122; XM_005225849; ENSBTAT00000007617; BC111124	BCCIP	BRCA2 and CDKN1A interacting protein	chr26	+	45660156	45676809
12857918	4	16	3.82	14.1232	0.13	0.31	1.13	0.3052	0.5406	NM_001075216; ENSBTAT00000023645; BC113219	BCDIN3D	BCDIN3 domain containing	chr5	+	30211622	30217105
12681523	6.44	86.8227	4.03	16.3362	0.84	0.4	5.29	0.0002	0.0039	NM_001076906; ENSBTAT00000014794; BC123600	BCHE	butyrylcholinesterase	chr1	+	102337838	102410043
12749428	5.62	49.18	5.63	49.5221	0.32	0.1	-1.01	0.9985	0.9993	NM_174506; ENSBTAT00000021342; J03759	BCKDHA	branched chain keto acid dehydrogenase E1, alpha polypeptide	chr18	+	50819365	50838369
12811750	4.92	30.2738	5.21	37.014	0.36	0.22	-1.22	0.1712	0.3763	NM_001045906; ENSBTAT00000013909; BC105352	BCKDK	branched chain ketoacid dehydrogenase kinase	chr25	+	27468636	27472844
12840944	5.27	38.5859	5.76	54.1917	0.13	0.06	-1.41	0.0011	0.0104	NM_001078028; ENSBTAT00000018398; BC118326	BCL10	B-cell CLL/lymphoma 10	chr3	+	59010764	59020235
12707318	1.56	2.94854	1.5	2.82843	0.09	0.22	1.04	0.4246	0.6531	NM_001076121; XM_010809964; XM_010809965; XM_010809966; XM_010809967; ENSBTAT00000021985; BC118227; LC016540	BCL11A	B-cell CLL/lymphoma 11A (zinc finger protein)	chr11	-	43071976	43174031
12793925	1.86	3.63008	1.35	2.54912	0.2	0.1	1.43	0.0023	0.0179	XM_001251908; XM_002696767; XM_005196318; XM_005196319; XM_005222295; XM_005222296; XM_010817327; XM_010824963; ENSBTAT00000023987	BCL11B	B-cell CLL/lymphoma 11B (zinc finger protein)	chr21	-	65841342	65925080
12809133	5.07	33.5909	5.38	41.6429	0.29	0.2	-1.25	0.0284	0.1075	NM_001166486; XM_005224105; XM_005224106; XM_005224107; XM_010818812; XM_010818813; ENSBTAT00000025701	BCL2	B-cell CLL/lymphoma 2	chr24	-	61914152	62105526
12791724	3.01	8.05564	4.26	19.1597	0.5	0.48	-2.38	0.0012	0.0114	NM_001037100; XM_005221868; ENSBTAT00000000977; AB195549; BC123574	BCL2A1	BCL2-related protein A1	chr21	-	26481214	26490869
12718083	3.53	11.5514	3.59	12.042	0.13	0.18	-1.04	0.4701	0.6895	NM_001077486; XM_005214497; XM_005214498; XM_010811365; ENSBTAT00000008572; AB238936; AB238937; BC133281; BC147863; HM630302	BCL2L1	BCL2-like 1	chr13	-	61766805	61817383
12689874	1.89	3.70635	1.92	3.78423	0.39	0.26	-1.02	0.3451	0.5811	XM_002690964; XM_601350; ENSBTAT00000007146	BCL2L10	BCL2-like 10 (apoptosis facilitator)	chr10	+	58336540	58340848
12704547	4.01	16.1113	4.46	22.0087	0.15	0.19	-1.37	0.0036	0.0243	XM_010809714; XM_010809715; XM_010809716; XM_010809717; XM_010809718; ENSBTAT00000049077; HM630308	BCL2L11	BCL2-like 11 (apoptosis facilitator)	chr11	-	1156936	1199790
12752899	3.37	10.3388	3.5	11.3137	0.1	0.1	-1.09	0.2129	0.4334	NM_001101148; XM_005219308; XM_010815066; ENSBTAT00000008723; BC149358	BCL2L12	BCL2-like 12 (proline rich)	chr18	+	56523439	56530515
12862560	6.01	64.4452	6.2	73.5167	0.25	0.16	-1.14	0.2276	0.4513	NM_001078082; XM_005207346; XM_005207347; XM_005207348; XM_010805716; XM_010827978; XR_234747; XR_234748; XR_806973; ENSBTAT00000018555; BC123604	BCL2L13; LOC104968840	BCL2-like 13 (apoptosis facilitator); bcl-2-like protein 13	chr5	+	109584777	109635911
12865033	1.16	2.23457	1.36	2.56685	0.13	0.08	-1.15	0.0994	0.2638	NM_001015544; XM_005207008; XM_010805482; XM_010805483; XM_010805484; XM_010805485; XM_010805486; XM_010805487; ENSBTAT00000064951; ENSBTAT00000065005; ENSBTAT00000065305; BC146223; BT020906; BT021650	BCL2L14	BCL2-like 14 (apoptosis facilitator)	chr5	-	98196767	98220668
12837523	2.04	4.11246	1.99	3.97237	0.16	0.14	1.04	0.6894	0.8423	NM_001075417; ENSBTAT00000016482; BC122810	BCL2L15	BCL2-like 15	chr3	+	29643176	29648016
12697438	4.28	19.4271	3.55	11.7127	0.22	0.21	1.65	0.0008	0.009	NM_001076533; XM_005211398; XM_005211399; ENSBTAT00000026248; AB238938; BC114652	BCL2L2	BCL2-like 2	chr10	-	21438711	21443574
12752709	4.77	27.2843	5.54	46.5271	0.3	0.09	-1.7	0.0004	0.0053	NM_001205993; ENSBTAT00000012490	BCL3	B-cell CLL/lymphoma 3	chr18	+	52922246	52931573
12681831	6.69	103.25	7.63	198.088	0.38	0.35	-1.91	0.0029	0.0205	NM_001206450; XM_005201513; XM_010801232; ENSBTAT00000001978	BCL6	B-cell CLL/lymphoma 6	chr1	+	80188691	80202541
12760266	4.45	21.8566	5.62	49.18	0.33	0.27	-2.25	0.0001	0.0028	NM_001191366; XM_005220174; ENSBTAT00000027787	BCL6B	B-cell CLL/lymphoma 6, member B	chr19	+	27447122	27451108
12748137	3.45	10.9283	3.62	12.295	0.08	0.16	-1.12	0.233	0.4583	XM_010814074; XM_868214	BCL7A	B-cell CLL/lymphoma 7A	chr17	-	55550674	55570858
12813977	5.62	49.18	5.29	39.1245	0.14	0.14	1.25	0.0376	0.1325	NM_001034775; XM_005225209; ENSBTAT00000027371; BC102475	BCL7B	B-cell CLL/lymphoma 7B	chr25	+	34163444	34181192
12848320	6.49	89.8845	5.92	60.5477	0.28	0.13	1.48	0.0023	0.0179	XM_010803098; XM_010826850; ENSBTAT00000003141	BCL9	B-cell CLL/lymphoma 9	chr3	-	22106427	22120873
12733108	5.23	37.5307	5.47	44.3235	0.13	0.15	-1.17	0.0947	0.2559	NM_001205656; XM_005216042; XM_005216043; XM_005216044; XM_010812505; XM_010812506; XM_010812507; XM_010812508; ENSBTAT00000006774	BCL9L	B-cell CLL/lymphoma 9-like	chr15	-	30022954	30033583
12901187	7.71	209.383	7.63	198.088	0.12	0.05	1.06	0.8147	0.9121	NM_001098117; XM_005210974; XM_005210975; XM_005210976; XM_010808613; ENSBTAT00000052712	BCLAF1	BCL2-associated transcription factor 1	chr9	-	75262828	75291455
12757226	5.55	46.8507	4.94	30.6965	0.1	0.16	1.53	0.0003	0.0049	NM_001077919; XM_005218346; XM_005218347; XM_010814308; XM_010814309; ENSBTAT00000043232; AB259013; BC149202	BCNT2	bucentaur-2	chr18	-	2799050	2838860
12753029	1.65	3.13834	1.78	3.43426	0.06	0.1	-1.09	0.2855	0.5196	NM_001024559; DQ008469	BCO1	beta-carotene oxygenase 1	chr18	+	7931850	7962790
12727815	3.31	9.91766	3.57	11.8762	0.35	0.31	-1.2	0.1111	0.2842	NM_001101987; XM_003583091; XM_010822754; XM_010822755; XM_010822756; ENSBTAT00000048395; BC151703	BCO2; LOC100849417	beta-carotene oxygenase 2; beta,beta-carotene 9,10-oxygenase-like	chr15	+	22838240	22905945
12906113	4.45	21.8566	4.92	30.2738	0.21	0.19	-1.38	0.0077	0.0416	NM_001191544; XM_002706030; XM_005199834; XM_005199836; XM_005199839; XM_005199840; XM_005199841; XM_005199842; XM_005228295; XM_005228296; XM_005228297; XM_005228298; XM_005228299; XM_005228300; XM_005228301; XM_010799519; XM_875527	BCOR; LOC541088	BCL6 corepressor; BCL-6 corepressor	chrX	+	108883915	108907652
12905423	3.34	10.1261	3.49	11.2356	0.1	0.1	-1.11	0.1876	0.3998	XM_002699518; XM_005227504; XM_005227505; XM_010800335; ENSBTAT00000006527; BT026171	BCORL1	BCL6 corepressor-like 1	chrX	+	13866665	13906881
12748447	5.12	34.7755	5.25	38.0546	0.24	0.12	-1.09	0.1964	0.4116	XM_001256513; XM_010814289	BCR	breakpoint cluster region	chr17	-	73694467	73783300
12778555	4.69	25.8125	4.86	29.0406	0.31	0.11	-1.12	0.12	0.2991	NM_001015671; XM_005202861; XM_005202862; XM_010802362; XM_010802363; ENSBTAT00000004967; BC103135; BT020945	BCS1L	BCS1-like (S. cerevisiae)	chr2	+	107341872	107345830
12907306	0.42	1.33793	0.26	1.19748	0.21	0.11	1.12	0.2261	0.4498	NM_174761; ENSBTAT00000022376; L42867	BDA20	major allergen BDA20	chrX	-	148331468	148337003
12685704	3.17	9.00047	2.85	7.21	0.45	0.14	1.25	0.1578	0.3574	NM_001034600; XM_005201504; XM_005201505; ENSBTAT00000000573; BC103051	BDH1	3-hydroxybutyrate dehydrogenase, type 1	chr1	-	72572938	72608810
12871075	7.69	206.5	7.77	218.275	0.26	0.16	-1.05	0.602	0.7845	NM_001034488; XM_005207608; ENSBTAT00000003277; BC102567	BDH2	3-hydroxybutyrate dehydrogenase, type 2	chr6	+	23047057	23077435
12790583	2.12	4.34694	2.4	5.27803	0.28	0.57	-1.22	0.3036	0.539	NM_001109999; ENSBTAT00000009271	BDKRB1	bradykinin receptor B1	chr21	+	62760703	62772148
12790904	2.63	6.19026	3.08	8.45614	0.29	0.44	-1.36	0.0442	0.1487	NM_001192126; XM_005222229; XM_005222230; XM_010817267; ENSBTAT00000028949	BDKRB2	bradykinin receptor B2	chr21	+	62701850	62743837
12733712	2.14	4.40762	2.15	4.43828	0.04	0.12	-1	0.6544	0.8195	NM_001046607; XM_005216334; XM_005216335; XM_005216336; XM_010812759; ENSBTAT00000010694; BC109860	BDNF	brain-derived neurotrophic factor	chr15	-	59164519	59200908
12787606	5.41	42.5179	5.03	32.6724	0.14	0.11	1.3	0.0076	0.0411	XM_005196130; XM_005221444; XM_010816707; XM_010816708; XM_010824714; XM_010824715; BC126680	BDP1	B double prime 1, subunit of RNA polymerase III transcription initiation factor IIIB	chr20	-	9930159	10012592
12748917	3.59	12.042	3.54	11.6318	0.25	0.11	1.04	0.9005	0.9555	XM_002701810; XM_005218834; XM_010814641; XM_010814642; XM_010814643; XM_010814644; XM_010814645; XM_010814646; XM_010823584; XM_010823585; ENSBTAT00000012871; ENSBTAT00000064369	BEAN1	brain expressed, associated with NEDD4, 1	chr18	+	34348846	34350507
12771219	6.32	79.8932	6.06	66.7178	0.15	0.06	1.2	0.0367	0.13	NM_001033627; XM_010816250; ENSBTAT00000026531; BC102177	BECN1	beclin 1, autophagy related	chr19	-	43479253	43489432
12792970	2.22	4.65893	1.99	3.97237	0.11	0.15	1.17	0.0858	0.2391	NM_001075902; XM_005222208; XM_005222209; XM_005222210; XM_005222212; XM_010817253; XM_010817254; XM_010817255; XM_010817256; XM_010817257; XM_010817258; XM_010817259; XM_010817260; XM_010817261; ENSBTAT00000023562; BC114844	BEGAIN	brain-enriched guanylate kinase-associated	chr21	-	67072332	67100143
12902297	1.14	2.20381	1.01	2.01391	0.16	0.13	1.1	0.099	0.2631	XM_010800586; XM_010822184	BEND2	BEN domain containing 2	chrX	+	132472094	132527491
12897578	3.71	13.0864	3.78	13.737	0.17	0.1	-1.05	0.3114	0.5468	NM_001192611; XM_010808436; XM_010808437; ENSBTAT00000016639	BEND3	BEN domain containing 3	chr9	+	43409750	43424261
12875619	2.04	4.11246	2.03	4.08405	0.3	0.17	1.01	0.4826	0.6989	NM_001193035; XM_005207892; ENSBTAT00000049892	BEND4	BEN domain containing 4	chr6	-	62632294	62661142
12840137	2.62	6.1475	2.7	6.49802	0.12	0.09	-1.06	0.6189	0.7966	NM_001190953; XM_010803670; XM_010803671; XM_010803672; ENSBTAT00000012132	BEND5	BEN domain containing 5	chr3	+	97893787	98110669
12804854	4.66	25.2813	3.83	14.2215	0.68	0.04	1.78	0.099	0.2632	NM_001205554; ENSBTAT00000010825	BEND6	BEN domain containing 6	chr23	-	3106007	3149294
12718301	4.07	16.7955	4.15	17.7531	0.25	0.11	-1.06	0.8838	0.9478	XM_005214313; XM_010811205; XM_010811206; XM_010811207; XM_010811208; XM_010811209; XM_010811210; XM_010822432; XM_010822433; XM_010822435; XM_010822436; XM_010822437; XM_010822438; XM_010822439; XM_010822440; XM_010822441; ENSBTAT00000027718	BEND7	BEN domain containing 7	chr13	-	28425140	28477490
12830129	3.1	8.57419	1.95	3.86375	0.33	0.1	2.21	5.57e-05	0.0016	NM_001080245; XM_005226895; XM_005226896; XM_005226900; XM_010821003; XM_010821004; ENSBTAT00000046067; BC126544	BEST1	bestrophin 1	chr29	+	41162552	41172395
12886238	1.72	3.29436	1.77	3.41054	0.27	0.11	-1.03	0.7041	0.8513	XM_002688761; XM_005198864; XM_005198866; XM_005208682; XM_005208684; XM_607911; ENSBTAT00000003818	BEST2	bestrophin 2	chr7	-	13877336	13882819
12860737	1.21	2.31338	0.79	1.72907	0.1	0.13	1.34	0.0066	0.0372	XM_001789960; XM_002687399; XM_005198290; XM_010805088; XM_010805089; XM_010805090; XM_010805091; XM_010805092; XM_010805093; XM_010805094; XM_010805095; XM_010805096; XM_010805097; XM_010805098; XM_010805099; XM_010805100; XM_010805101; XM_010827713; XM_010827714; XM_010827715; XM_010827716; XM_010827717; XM_010827718; XM_010827719; XM_010827720; XM_010827721; ENSBTAT00000003810	BEST3	bestrophin 3	chr5	+	43995905	44048333
12837654	2.91	7.51618	2.8	6.9644	0.08	0.17	1.08	0.4976	0.7103	NM_001205679; XM_005204695; XM_010803598; ENSBTAT00000020330	BEST4	bestrophin 4	chr3	+	101810268	101813921
12855975	5.7	51.9842	5.34	40.5042	0.09	0.21	1.28	0.0128	0.0598	NM_001099157; ENSBTAT00000004440; BC146171	BET1	Bet1 golgi vesicular membrane trafficking protein	chr4	-	11162347	11176872
12705022	5	32	5.09	34.0598	0.36	0.02	-1.07	0.2669	0.4977	NM_001034362; XM_010800730; ENSBTAT00000002289; BC105155	BET1L	Bet1 golgi vesicular membrane trafficking protein-like	chr11	-	107155091	107159421
12910364	1.68	3.20428	2.62	6.1475	1.8	0.82	-1.92	0.6744	0.833	NM_001077034; XM_005227757; ENSBTAT00000046677; BC109609	BEX2	brain expressed X-linked 2	chrX	-	50786244	50787236
12910377	4.19	18.2522	2.53	5.77572	0.67	0.12	3.17	0.0003	0.0042	NM_001077087; BC112537	BEX2	brain expressed X-linked 2	chrX	-	57184734	57186320
12906073	3.92	15.1369	4.08	16.9123	0.21	0.49	-1.12	0.5326	0.7355	NM_001110096; XM_002683857; XM_005227837; ENSBTAT00000065824	BEX4; LOC100337331	brain expressed, X-linked 4; protein BEX4-like	chrX	+	57142324	57143925
12906940	0.74	1.67018	0.67	1.59107	0.37	0.1	1.05	0.1631	0.3649	NM_001110096; XM_002683857; ENSBTAT00000065824	BEX4; LOC100337331	brain expressed, X-linked 4; protein BEX4-like	chrX	-	57455348	57455938
12908485	2.24	4.72397	1.85	3.605	0.47	0.15	1.31	0.0264	0.1018	XM_005227787; XM_010821662; XM_010821663; ENSBTAT00000019530	BEX5	brain expressed, X-linked 5	chrX	-	55856791	55859078
12811697	6.43	86.2229	6.32	79.8932	0.29	0.08	1.07	0.7263	0.863	NM_001098869; XM_005224700; XM_010819282; ENSBTAT00000028683; BC142184	BFAR	bifunctional apoptosis regulator	chr25	+	13640454	13672233
12718030	3.01	8.05564	2.84	7.1602	0.27	0.13	1.13	0.5934	0.7785	NM_174247; XM_005214322; XM_005214324; XM_010811221; ENSBTAT00000029150; X72388	BFSP1	beaded filament structural protein 1, filensin	chr13	-	38182323	38220659
12683327	2.38	5.20537	2.41	5.31474	0.15	0.11	-1.02	0.6048	0.7864	NM_174248; ENSBTAT00000024638; BC122762; X75160	BFSP2	beaded filament structural protein 2, phakinin	chr1	-	137030466	137107231
12842665	2.51	5.6962	2.51	5.6962	0.2	0.14	-1	0.9465	0.9777	NM_174249; ENSBTAT00000053458; BC126817	BGLAP	bone gamma-carboxyglutamate (gla) protein	chr3	-	14603346	14604390
12902805	7.42	171.255	8.7	415.873	0.75	0.21	-2.43	0.0004	0.0053	NM_178318; XM_005227658; ENSBTAT00000047242; BC118460; BC149437; BT021201; S82652	BGN	biglycan	chrX	+	39639906	39653691
12766777	1.6	3.03143	1.94	3.83706	0.26	0.32	-1.26	0.3011	0.5366	XM_002695708; XM_003583555; ENSBTAT00000065112	BHLHA9	basic helix-loop-helix family, member a9	chr19	-	22194038	22194712
12722857	1.35	2.54912	1.39	2.62079	0.02	0.11	-1.03	0.9487	0.9784	XM_010812053; XM_010822677	BHLHE22; LOC525275	basic helix-loop-helix family, member e22; class E basic helix-loop-helix protein 22-like	chr14	+	30966876	30977280
12716609	2.25	4.75683	2.39	5.24157	0.17	0.22	-1.1	0.8955	0.9531	XM_005194383; XM_005214923; XM_010811598; XM_010811599; XM_010822561; XM_010822562; ENSBTAT00000014445	BHLHE23	basic helix-loop-helix family, member e23	chr13	+	54893954	54894622
12798575	7.12	139.102	8.44	347.291	0.62	0.27	-2.49	0.0003	0.005	NM_001024929; ENSBTAT00000013008; BT020754	BHLHE40	basic helix-loop-helix family, member e40	chr22	-	21492896	21498539
12862249	4.86	29.0406	5.01	32.2226	0.29	0.23	-1.11	0.4037	0.6352	NM_001076297; XM_010805422; XM_010805423; ENSBTAT00000043182; ENSBTAT00000063451; BC120013	BHLHE41	basic helix-loop-helix family, member e41	chr5	+	84233719	84236923
12688335	1.62	3.07375	1.44	2.71321	0.31	0.11	1.13	0.3786	0.6131	NM_001011679; XM_005211266; ENSBTAT00000002916; AY854632; BC112599	BHMT	betaine--homocysteine S-methyltransferase	chr10	+	10127781	10151269
12826845	4.43	21.5557	5.98	63.1189	0.38	0.12	-2.93	4.63e-06	0.0004	XM_005226278; XM_010801490; ENSBTAT00000031361	BICC1	BicC family RNA binding protein 1	chr28	+	14264893	14419070
12867105	3.9	14.9285	3.61	12.2101	0.28	0.28	1.22	0.0502	0.1628	XM_002687697; XM_003586100; XM_005206892; XM_005206893; XM_010805361; XM_010805362; XM_010805363; XM_010805364; XM_010827806	BICD1	bicaudal D homolog 1 (Drosophila)	chr5	-	77857668	78102215
12892810	4.66	25.2813	4.35	20.393	0.19	0.05	1.24	0.0242	0.0952	NM_001206475; XM_005210419; ENSBTAT00000065971	BICD2	bicaudal D homolog 2 (Drosophila)	chr8	-	85692416	85743419
12865302	5.14	35.261	5.99	63.5579	0.26	0.12	-1.81	0.0003	0.0042	NM_001075446; XM_001250501; XM_005198499; XM_005207316; XM_005207318; XM_010805707; XM_010805708; XR_806962; XR_806963; XR_806964; XR_806965; XR_806966; XR_806967; XR_806968; XR_806969; XR_823968; XR_823969; AB238940; AB238941; BC118359	BID; LOC782484	BH3 interacting domain death agonist; BH3-interacting domain death agonist-like	chr5	-	109639245	109656755
12862614	2.15	4.43828	2.25	4.75683	0.22	0.12	-1.08	0.8891	0.9504	XM_010805788; XM_010827998	BIK	BCL2-interacting killer (apoptosis-inducing)	chr5	+	114567011	114571387
12779168	5.81	56.1028	5.95	61.8199	0.18	0.15	-1.1	0.6281	0.8024	NM_001046541; XM_005202217; XM_005202218; XM_005202219; XM_005202220; XM_005202221; XM_005202222; XM_005202223; XM_005202224; XM_005202225; XM_005202226; XM_005202227; XM_005202228; XM_010801800; XM_010801801; XM_010801802; XM_010801803; XM_010801804; XM_010801805; XM_010801806; XM_010801807; XM_010801809; ENSBTAT00000025522; ENSBTAT00000061093; BC105557; BC149441	BIN1	bridging integrator 1	chr2	+	5350654	5407859
12859605	0.76	1.69349	1.53	2.88786	0.08	0.37	-1.7	0.0011	0.0104	NM_001083435; ENSBTAT00000047025; BC114869	BIN2	bridging integrator 2	chr5	+	28640675	28677835
12893075	4.02	16.2234	4.13	17.5087	0.26	0.18	-1.08	0.2807	0.514	NM_001075299; XM_010808016; XM_010808017; XM_010808018; ENSBTAT00000007195; BC123514	BIN3	bridging integrator 3	chr8	-	70429461	70480013
12732071	7.48	178.527	7.8	222.861	0.57	0.19	-1.25	0.0565	0.1779	NM_001035293; ENSBTAT00000034719; BC103349	BIRC3	baculoviral IAP repeat containing 3	chr15	-	6639729	6654248
12767844	2.69	6.45313	3.6	12.1257	0.2	0.3	-1.88	0.0007	0.0077	NM_001001855; ENSBTAT00000018046; BC109566	BIRC5	baculoviral IAP repeat containing 5	chr19	-	54559530	54566816
12701322	6.03	65.3448	5.81	56.1028	0.11	0.11	1.16	0.0427	0.1452	NM_001206582; XM_010809877; ENSBTAT00000061440	BIRC6	baculoviral IAP repeat containing 6	chr11	+	14979931	15194116
12719356	3.4	10.5561	3.48	11.1579	0.28	0.25	-1.06	0.525	0.7308	XM_010811781; XM_592367	BIRC7	baculoviral IAP repeat containing 7	chr13	-	54791001	54794454
12710052	4.81	28.0514	5.01	32.2226	0.06	0.09	-1.15	0.0911	0.2495	NM_001206453; XM_010810963; ENSBTAT00000061115	BIVM; ERCC5	basic, immunoglobulin-like variable motif containing; excision repair cross-complementation group 5	chr12	+	83026309	83061275
12806486	3.36	10.2674	5	32	1.52	1.39	-3.1	0.0771	0.221	NM_001034668; AY730728; AY911331; BC102959; XM_003585246; Y18201	BLA-DQB; LOC100851058	MHC class II antigen; boLa class II histocompatibility antigen, DQB*0101 beta chain-like	chr23	-	25855145	25863045
12718040	5.94	61.3929	5.87	58.4852	0.22	0.17	1.05	0.2762	0.5087	NM_174250; XM_005214490; ENSBTAT00000004167; AB071597; BC118229; BT030495	BLCAP	bladder cancer associated protein	chr13	-	67114712	67125197
12894515	2.35	5.09824	2.29	4.89056	0.13	0.14	1.04	0.8608	0.9362	NM_001075968; XM_005209831; XM_005209832; XM_010807701; ENSBTAT00000006659; BC123559	BLK	BLK proto-oncogene, Src family tyrosine kinase	chr8	-	7658876	7710709
12793233	3.25	9.51366	3.21	9.25351	0.27	0.1	1.03	0.1663	0.3695	XM_002696583; XM_010816994; XM_010824828; XM_613809; ENSBTAT00000027057	BLM	Bloom syndrome, RecQ helicase-like	chr21	-	22264398	22331807
12767992	5.99	63.5579	5.81	56.1028	0.16	0.13	1.13	0.1849	0.3959	NM_001303621; ENSBTAT00000028490	BLMH	bleomycin hydrolase	chr19	-	21895376	21936663
12821894	1.24	2.36199	1.51	2.8481	0.07	0.13	-1.21	0.0528	0.1691	NM_001046054; XM_005225500; XM_005225501; XM_005225502; ENSBTAT00000056369; BC105353	BLNK	B-cell linker	chr26	-	17380651	17466937
12868377	6.91	120.259	7.35	163.144	0.09	0.17	-1.35	0.0036	0.0242	NM_001076362; XM_010805215; XM_010805216; ENSBTAT00000015810; BC111605	BLOC1S1	biogenesis of lysosomal organelles complex-1, subunit 1	chr5	-	57863519	57866922
12822387	5.37	41.3553	4.9	29.8571	0.16	0.14	1.38	0.0029	0.0206	XM_002698428; XM_597385; ENSBTAT00000014217; BC109648	BLOC1S2	biogenesis of lysosomal organelles complex-1, subunit 2	chr26	-	21043903	21053563
12753254	3.05	8.28212	2.97	7.83536	0.23	0.2	1.06	0.69	0.8425	XM_003583439; XM_003587273; ENSBTAT00000009293	BLOC1S3	biogenesis of lysosomal organelles complex-1, subunit 3	chr18	+	53230967	53238362
12871213	3.72	13.1775	3.85	14.42	0.16	0.16	-1.09	0.7123	0.8547	NM_001080731; ENSBTAT00000004899; BC120238	BLOC1S4	biogenesis of lysosomal organelles complex-1, subunit 4, cappuccino	chr6	+	118023637	118025126
12801362	5.95	61.8199	5.37	41.3553	0.47	0.11	1.49	0.0146	0.066	NM_001098875; ENSBTAT00000025619; BC146091	BLOC1S5	biogenesis of lysosomal organelles complex-1, subunit 5, muted	chr23	+	47244998	47269546
12697087	4.97	31.3414	4.98	31.5594	0.22	0.21	-1	0.5507	0.7484	NM_001076325; ENSBTAT00000016245; BC123557; BT030681	BLOC1S6	biogenesis of lysosomal organelles complex-1, subunit 6, pallidin	chr10	-	65111921	65126559
12853419	6.4	84.4485	5.98	63.1189	0.17	0.1	1.34	0.0038	0.0251	NM_001097571; ENSBTAT00000017850; BC140586	BLVRA	biliverdin reductase A	chr4	-	77966042	78017718
12755702	6.01	64.4452	6.22	74.5429	0.24	0.09	-1.16	0.0509	0.1645	NM_174251; ENSBTAT00000013889; BC102269; L35045	BLVRB	biliverdin reductase B	chr18	-	50056592	50073609
12734971	6.69	103.25	6.51	91.1392	0.22	0.08	1.13	0.1567	0.3559	NM_001045899; XM_010813204; ENSBTAT00000003484; BC105457	BLZF1	basic leucine zipper nuclear factor 1	chr16	+	37838604	37860904
12696932	3.85	14.42	4.4	21.1121	0.17	0.2	-1.47	0.0028	0.0202	NM_001077485; XM_005211591; XM_010809197; ENSBTAT00000016157; AB238943	BMF	Bcl2 modifying factor	chr10	-	35856697	35871287
12714694	6.45	87.4266	4.75	26.9087	0.39	0.15	3.26	5.76e-06	0.0005	NM_001038072; ENSBTAT00000020705; BC109871	BMI1	BMI1 proto-oncogene, polycomb ring finger	chr13	+	23709228	23713074
12889986	7.75	215.269	9.1	548.748	0.8	0.15	-2.55	0.0035	0.0236	XM_010798725; XM_010808047	BMP1	bone morphogenetic protein 1	chr8	+	69980325	70028294
12707364	1.96	3.89062	1.97	3.91768	0.15	0.05	-1.01	0.6443	0.8127	NM_001192118; ENSBTAT00000001312	BMP10	bone morphogenetic protein 10	chr11	-	67187149	67193866
12903111	1.87	3.65533	1.96	3.89062	0.22	0.05	-1.07	0.9027	0.9564	NM_001031752; XM_010821881; ENSBTAT00000064918; AY304484; AY572412; DQ463368	BMP15	bone morphogenetic protein 15	chrX	+	93971184	93977809
12716976	3.2	9.18959	3.73	13.2691	0.25	0.48	-1.43	0.02	0.0824	NM_001099141; ENSBTAT00000006739; BC134682; BC142129	BMP2	bone morphogenetic protein 2	chr13	+	49550050	49561304
12870519	6.2	73.5167	6.58	95.6704	0.28	0.1	-1.3	0.0394	0.1371	NM_001304265	BMP2K	BMP2 inducible kinase	chr6	+	95299040	95417116
12872081	3.43	10.7779	3.62	12.295	0.21	0.4	-1.15	0.1181	0.296	NM_001192268; ENSBTAT00000023468	BMP3	bone morphogenetic protein 3	chr6	+	97585533	97613023
12693777	3.45	10.9283	4.89	29.6508	0.39	0.29	-2.72	4.55e-05	0.0014	NM_001045877; XM_005211793; XM_005211794; XM_010809329; XM_010809330; XM_010809331; ENSBTAT00000004992; AY854957; BC105344	BMP4	bone morphogenetic protein 4	chr10	-	66751293	66755024
12801465	0.86	1.81504	0.88	1.84038	0.18	0.22	-1.01	0.8634	0.9373	NM_001305016; XM_002697170; XM_010825258; ENSBTAT00000017102	BMP5	bone morphogenetic protein 5	chr23	+	4390362	4534304
12806832	4.49	22.4711	5.5	45.2548	0.29	0.38	-2.02	0.0009	0.0095	XM_002697620; XM_005192966; XM_005223892; XM_869844; ENSBTAT00000025614	BMP6	bone morphogenetic protein 6	chr23	-	47353877	47510231
12716781	2.39	5.24157	2.65	6.27667	0.15	0.2	-1.2	0.1699	0.3748	NM_001206015; ENSBTAT00000060945	BMP7	bone morphogenetic protein 7	chr13	+	59424987	59510393
12848331	2.23	4.69134	2.5	5.65685	0.22	0.28	-1.21	0.2533	0.4823	NM_001206869	BMP8A	bone morphogenetic protein 8a	chr3	-	107133808	107174162
12835516	4.45	21.8566	4.61	24.4201	0.16	0.14	-1.12	0.2038	0.4214	XM_002686543; ENSBTAT00000023781; XM_002701276	BMP8B	bone morphogenetic protein 8b	chr3	+	106898147	106914177
12854977	1.35	2.54912	1.7	3.24901	0.12	0.11	-1.27	0.0134	0.0619	NM_001077997; XM_010804262; ENSBTAT00000046295; BC126620	BMPER	BMP binding endothelial regulator	chr4	-	63052081	63305357
12825944	5.77	54.5686	5.66	50.5626	0.18	0.3	1.08	0.3841	0.6176	NM_001076800; XM_005226531; XM_010820683; ENSBTAT00000000282; DQ922946	BMPR1A	bone morphogenetic protein receptor, type IA	chr28	+	41817915	41875988
12873401	8.16	286.026	4.99	31.779	0.57	0.37	8.98	1.92e-06	0.0003	NM_001105328; XM_005207718; XM_005207719; XM_005207720; XM_010805969; XM_010805970; XM_010805971; XM_010805972; XM_010805973; XM_010805974; XM_010805975; XM_010805976; XM_010805977; XM_010805978; XM_010805979; XM_010805980; XM_010805981; XM_010805982; XM_010805983; XM_010805984; XM_010805985; XM_010805986; XM_010805987; ENSBTAT00000002690; BC134547	BMPR1B	bone morphogenetic protein receptor, type IB	chr6	-	30798828	30850160
12775041	8.29	312.996	7.26	153.277	0.37	0.28	2.04	0.0007	0.0079	NM_001304285; XR_808438; XR_808439; XR_808440; XR_808441; ENSBTAT00000008419	BMPR2; LOC104972925	bone morphogenetic protein receptor, type II (serine/threonine kinase); uncharacterized LOC104972925	chr2	+	91370424	91462904
12826279	5.2	36.7583	4.53	23.1029	0.34	0.15	1.59	0.0039	0.0254	NM_001206147; XM_005226257; XM_005226258; XM_005226259; XM_010820459; ENSBTAT00000048816	BMS1	BMS1 ribosome biogenesis factor	chr28	+	13293068	13325276
12909088	2.26	4.78991	2.49	5.61778	0.36	0.42	-1.17	0.1626	0.3643	NM_001192707; XM_005228448; XM_005228449; XM_010800581; XM_010822198; XM_010822199; ENSBTAT00000000488	BMX	BMX non-receptor tyrosine kinase	chrX	-	135201710	135238777
12790295	1.63	3.09513	1.58	2.9897	0.21	0.04	1.04	0.7891	0.8992	XM_002696597; XM_003583736; ENSBTAT00000020545	BNC1	basonuclin 1	chr21	+	25237608	25255005
12891585	4.84	28.6408	5.63	49.5221	0.52	0.09	-1.73	0.0089	0.0463	XM_005199133; XM_005209919; XM_010798604; XM_010798605; XM_010798606; XM_010798607; XM_010798608; XM_010798609; XM_010798610; XM_010798611; XM_010798612; XM_010798613; XM_010807784; XM_010807785; XM_010807786; XM_010807787; XM_010807788; XM_010807789; XM_010807790; XM_010807791; XM_010807792; XM_010807793	BNC2	basonuclin 2	chr8	+	27642084	27993365
12786570	3.9	14.9285	3.71	13.0864	0.14	0.09	1.14	0.1187	0.2968	NM_001046539; ENSBTAT00000002619; BC110132	BNIP1	BCL2/adenovirus E1B 19kDa interacting protein 1	chr20	+	4749698	4762878
12689567	5.6	48.5029	5.66	50.5626	0.16	0.15	-1.05	0.6068	0.788	NM_001040534; ENSBTAT00000017939; BC148951; BT021775	BNIP2	BCL2/adenovirus E1B 19kDa interacting protein 2	chr10	+	50628367	50646482
12823120	7.29	156.498	7.52	183.546	0.34	0.07	-1.17	0.0504	0.1635	ENSBTAT00000023684	BNIP3	BCL2/adenovirus E1B 19kDa interacting protein 3	chr26	-	51353508	51357471
12891125	8.2	294.067	8.3	315.173	0.26	0.04	-1.07	0.4642	0.685	NM_001034614; XM_005210289; ENSBTAT00000033862; BC102612; BT030544	BNIP3L	BCL2/adenovirus E1B 19kDa interacting protein 3-like	chr8	+	74924184	74947550
12847333	1.1	2.14355	1.05	2.07053	0.09	0.13	1.04	0.341	0.5777	NM_001079621; XM_010803046; ENSBTAT00000020400; BC118246	BNIPL	BCL2/adenovirus E1B 19kD interacting protein like	chr3	-	19779459	19787707
12679993	2.65	6.27667	3.04	8.22491	0.23	0.18	-1.31	0.0043	0.0271	NM_001206219; XM_005201293; XM_005201294; XM_005201295; XM_005201298; XM_005201299; XM_010801089; XM_010801090; XM_010801091; XM_010801092; ENSBTAT00000018474	BOC	BOC cell adhesion associated, oncogene regulated	chr1	+	58428032	58466947
12788177	4.51	22.7848	3.94	15.3482	0.23	0.12	1.48	0.0007	0.0082	NM_001076200; XM_005196123; BC114807	BOD1; LOC101909715	biorientation of chromosomes in cell division 1; biorientation of chromosomes in cell division protein 1-like	chr20	-	5226481	5238709
12873825	5.69	51.6251	5.61	48.8403	0.15	0.07	1.06	0.199	0.4149	NM_001192190; XR_807525; ENSBTAT00000033704	BOD1L1	biorientation of chromosomes in cell division 1-like 1	chr6	-	113647965	113701414
12836524	3.37	10.3388	3.64	12.4666	0.33	0.21	-1.21	0.0832	0.2338	NM_001098868; ENSBTAT00000011478; BC146025	BOK	BCL2-related ovarian killer	chr3	+	121098866	121111324
12801474	3.06	8.33973	3.43	10.7779	0.32	0.46	-1.29	0.4767	0.6943	DQ140374; DQ140375	BOLA	MHC class I heavy chain	chr23	+	27679384	27692448
12802789	6.61	97.6806	7.79	221.322	1.56	2.21	-2.27	0.4313	0.6585	XM_002697329; XM_002702853; XM_005196585; XM_005223701; XM_010818389; XM_010825323; ENSBTAT00000035874; BC149470; DQ140373; DQ140378	BOLA	non-classical MHC class I antigen	chr23	+	27862916	27867536
12805748	6.95	123.64	7.79	221.322	1.37	1.05	-1.8	0.1114	0.2846	NM_001038518; XM_010818341; ENSBTAT00000031167; BC109586; AB008627; AB008575; AB008613	BOLA	MHC class I heavy chain; MHC class I antigen clone 2	chr23	-	28502521	28506312
12802801	4.71	26.1729	4.98	31.5594	0.3	0.22	-1.21	0.2521	0.481	NM_001114855; ENSBTAT00000031166; BC134573; NM_001040554; AB008573; BT020991	BoLA; BOLA-A	major histocompatibility complex, class I, A	chr23	+	27647069	27652298
12843959	3.7	12.996	3.51	11.3924	0.32	0.22	1.15	0.0874	0.2424	NM_001034352; ENSBTAT00000007946; BC102140	BOLA1	bolA family member 1	chr3	-	20759080	20760404
12813925	6.38	83.2859	6.57	95.0095	0.28	0.17	-1.14	0.0832	0.2338	XM_002698056; XM_010819455; XM_010825796; XM_867601; ENSBTAT00000011383; BC149362	BOLA2B	bolA family member 2B	chr25	+	26388958	26390212
12702578	6.38	83.2859	5.43	43.1115	0.37	0.13	1.92	0.0004	0.0056	NM_001035452; ENSBTAT00000020215; BC103056	BOLA3	bolA family member 3	chr11	+	10489732	10497683
12801182	2.47	5.54044	3.16	8.9383	0.2	0.42	-1.61	0.0073	0.0399	D76416	BOLA-DMA	major histocompatibility complex, class II, DM alpha	chr23	+	7204327	7207401
12804619	3.85	14.42	4.74	26.7228	0.35	0.31	-1.85	0.0015	0.0135	NM_001040481; ENSBTAT00000016520; BC118361; BT021480	BOLA-DMB	major histocompatibility complex, class II, DM beta	chr23	-	7186801	7193645
12805971	2.87	7.31065	3.71	13.0864	0.11	0.06	-1.79	9.95e-06	0.0006	NM_001205920; XM_010818050; XM_010818051; ENSBTAT00000008504	BOLA-DOA	major histocompatibility complex, class II, DO alpha	chr23	-	7218685	7264231
12804627	1.81	3.50642	2.1	4.28709	0.19	0.16	-1.22	0.111	0.284	NM_001013600; ENSBTAT00000065976; AB117945; AB117946	BOLA-DOB	major histocompatibility complex, class II, DO beta	chr23	-	7054100	7063665
12804650	1.95	3.86375	2.49	5.61778	0.46	0.63	-1.46	0.4674	0.6876	XM_005196597; XM_005223567; ENSBTAT00000034282; ENSBTAT00000034283; BC102953; BT020994; D50045; NM_001012681; XM_010804731; D50047; D50048; D50049	BOLA-DQA2; LOC100849881	major histocompatibility complex, class II, DQ alpha 2; SLA class II histocompatibility antigen, DQ haplotype D alpha chain-like	chr23	-	25351487	25356946
12804634	1.54	2.90795	1.6	3.03143	0.16	0.15	-1.04	0.6365	0.8075	NM_001012675; XM_005223565; ENSBTAT00000019800; ENSBTAT00000046285; BC142007; AF037314; D50454; Y07819	BOLA-DQA5; BOLA-DQA1	major histocompatibility complex, class II, DQ alpha 5; major histocompatibility complex, class II, DQ alpha, type 1	chr23	-	25404614	25411631
12801188	2.74	6.6807	2.64	6.23332	0.09	0.09	1.07	0.249	0.4774	NM_001012676; XM_010818288; ENSBTAT00000046279; AF037315; BC133449	BOLA-DQB	major histocompatibility complex, class II, DQ beta	chr23	+	25375270	25388621
12805014	7.47	177.294	9.32	639.145	1.06	0.37	-3.62	0.0023	0.0176	NM_001012677; ENSBTAT00000014072; BC102053; BC142119; BT021059; D37955; D37956	BOLA-DRA	major histocompatibility complex, class II, DR alpha	chr23	-	25587526	25592227
12803184	1.32	2.49666	1.34	2.53151	0.14	0.03	-1.01	0.6861	0.8403	XM_010818297; XM_582099	BOLA-DRB2	histocompatibility complex, class II, DR beta 2	chr23	+	25545036	25586120
12801195	2.22	4.65893	2.17	4.50023	0.05	0.04	1.03	0.5133	0.7218	NM_001012678; ENSBTAT00000003342; BC149795	BOLA-DYA	major histocompatibility complex, class II, DY alpha	chr23	+	7011862	7017749
12804641	1.49	2.80889	1.48	2.78949	0.27	0.24	1.01	0.9002	0.9553	NM_001012679; XM_010818023; ENSBTAT00000063954; ENSBTAT00000064718	BOLA-DYB	major histocompatibility complex, class II, DY beta	chr23	-	7036910	7045346
12805255	5.82	56.493	5.61	48.8403	0.55	0.58	1.16	0.621	0.7976	NM_001105616; XM_005223618; XM_005223620; XR_239591; ENSBTAT00000021451; BC109706; DQ140370	BOLA-NC1	non-classical MHC class I antigen	chr23	-	28354857	28358332
12782474	1.04	2.05623	1	2	0.15	0.24	1.03	0.8082	0.9093	NM_001102115; NM_001168704; ENSBTAT00000044801; ENSBTAT00000065390; BC149292; EU050657; FJ623266; GU187434; GU187435	BOLL	boule-like RNA-binding protein	chr2	-	86630194	86693826
12722381	4.19	18.2522	4.37	20.6776	0.07	0.24	-1.13	0.3738	0.6087	XM_002692583; XM_005193272; XM_010811873; XM_010825028; ENSBTAT00000012938	BOP1; LOC101908586	block of proliferation 1; ribosome biogenesis protein BOP1-like	chr14	+	1826374	1844588
12709672	3.57	11.8762	2.82	7.06162	0.22	0.32	1.68	0.0168	0.073	NM_001205779; XM_005213837; XM_005213838; XM_005213839; XM_010810834; XM_010810835; ENSBTAT00000026496; BC149188	BORA	bora, aurora kinase A activator	chr12	+	47782180	47810947
12772250	3.75	13.4543	3.53	11.5514	0.33	0.07	1.17	0.3489	0.5848	NM_001040565; ENSBTAT00000002241; BC104551	BORCS6	BLOC-1 related complex subunit 6	chr19	-	28443496	28445326
12820864	3.83	14.2215	3.59	12.042	0.29	0.33	1.18	0.2808	0.5141	XM_002698498; XM_005200106; XR_229928; XR_802999; XR_815710; XR_821575; XR_821576; XR_821577; BC112697	BORCS7; LOC101908482	BLOC-1 related complex subunit 7; UPF0693 protein C10orf32 homolog	chr26	+	23727200	23741304
12748750	0.66	1.58008	0.71	1.6358	0.11	0.05	-1.03	0.9995	0.9998	XM_001789512; XM_002695191; ENSBTAT00000051927	BOSTAUV1R403	vomeronasal 1 receptor bosTauV1R403	chr18	+	55389308	55390198
12755130	0.67	1.59107	0.61	1.52626	0.13	0.13	1.05	0.8277	0.9185	XM_001789514; XM_002695192; ENSBTAT00000014771	BOSTAUV1R404	vomeronasal 1 receptor bosTauV1R404	chr18	-	55409551	55410432
12754716	1	2	1.11	2.15846	0.37	0.19	-1.08	0.9716	0.9891	XM_010815328; XM_001254634; XM_001254649; XM_010823887	BOSTAUV1R414; LOC104968692	vomeronasal 1 receptor bosTauV1R414; vomeronasal type-1 receptor 4-like	chr18	+	58468229	58469182
12748627	0.45	1.36604	0.74	1.67018	0.11	0.11	-1.22	0.0219	0.0885	XM_001789877; XM_002695271; ENSBTAT00000031787	BOSTAUV1R416	vomeronasal 1 receptor bosTauV1R416	chr18	+	58494237	58495178
12748790	1.17	2.25012	1	2	0.3	0.27	1.13	0.5269	0.7321	XM_001789881; XM_010815325; XM_010815326; XM_010823885; ENSBTAT00000063703	BOSTAUV1R417	vomeronasal 1 receptor bosTauV1R417	chr18	+	58529692	58530723
12748771	0.33	1.25701	0.49	1.40444	0.27	0.16	-1.12	0.6664	0.8276	XM_001789884; XM_010815329	BOSTAUV1R418	vomeronasal 1 receptor bosTauV1R418	chr18	+	58551525	58552556
12754714	0.72	1.64718	0.81	1.75321	0.21	0.15	-1.07	0.9506	0.9792	XM_001254591; XM_010815376; ENSBTAT00000043013	BOSTAUV1R419	vomeronasal 1 receptor bosTauV1R419	chr18	+	58571751	58572782
12754712	1.23	2.34567	1.16	2.23457	0.3	0.39	1.05	0.9203	0.966	XM_001254581; ENSBTAT00000063854	BOSTAUV1R420	vomeronasal 1 receptor bosTauV1R420	chr18	+	58589086	58590117
12748526	0.67	1.59107	0.47	1.38511	0.51	0.05	1.14	0.3005	0.5359	XM_001789887; ENSBTAT00000065622	BOSTAUV1R421	vomeronasal 1 receptor bosTauV1R421	chr18	+	58617285	58618316
12754830	0.99	1.98618	0.91	1.87905	0.19	0.08	1.06	0.6717	0.8312	XM_001256242; XM_002695400; ENSBTAT00000056510	BOSTAUV1R424	vomeronasal 1 receptor bosTauV1R424	chr18	+	62259970	62260878
12748788	0.42	1.33793	0.43	1.34723	0.05	0.19	-1.01	0.9218	0.9666	XM_001788382; XM_002695401	BOSTAUV1R425	vomeronasal 1 receptor bosTauV1R425	chr18	+	62269445	62270353
12754832	1.98	3.94493	1.94	3.83706	0.21	0.16	1.03	0.8684	0.9404	XM_001256259; XM_002695403	BOSTAUV1R426	vomeronasal 1 receptor bosTauV1R426	chr18	+	62289971	62296713
12862678	0.48	1.39474	0.62	1.53688	0.26	0.22	-1.11	0.5281	0.7326	NM_001046627; ENSBTAT00000043004	BOTA-T2R10B	bitter taste receptor T2R10B	chr5	+	99192315	99193247
12851025	4.24	18.8959	4.25	19.0273	0.14	0.23	-1	0.9448	0.977	NM_001035402; ENSBTAT00000011713; BC102611	BPGM	2,3-bisphosphoglycerate mutase	chr4	+	99223160	99254542
12713539	2.38	5.20537	2.47	5.54044	0.13	0.24	-1.07	0.9012	0.9558	NM_173895; ENSBTAT00000018669; BC102310	BPI	bactericidal/permeability-increasing protein	chr13	+	67835160	67861379
12713720	1.05	2.07053	0.88	1.84038	0.15	0.13	1.13	0.1591	0.3595	NM_174426; XM_010811362; ENSBTAT00000022728; AF488706; BC114803	BPIFA1	BPI fold containing family A, member 1	chr13	+	63247711	63254775
12713857	1.29	2.44528	1.16	2.23457	0.27	0.21	1.1	0.1221	0.3029	NM_174803; XM_005214506; ENSBTAT00000012052; U79413	BPIFA2A	BPI fold containing family A, member 2A	chr13	+	63041967	63053506
12713847	0.61	1.52626	0.85	1.8025	0.04	0.16	-1.18	0.0469	0.155	NM_174802; XM_010811369; XM_010811370; ENSBTAT00000026321; U79414	BPIFA2B	BPI fold containing family A, member 2B	chr13	+	63165306	63175676
12717178	1.07	2.09943	1.04	2.05623	0.12	0.18	1.02	0.389	0.6218	NM_001076503; XM_005214865; XM_010811538; ENSBTAT00000044455; DQ835286	BPIFA2C	BPI fold containing family A, member 2C	chr13	+	63086222	63095440
12717512	1.26	2.39496	1.28	2.42839	0.11	0.07	-1.02	0.9014	0.9558	XM_001253665; XM_002692296; XM_010811787; XM_010824287; DQ777773	BPIFA2D; LOC101906253	BPI fold containing family A, member 2D; short palate, lung and nasal epithelium carcinoma-associated protein 2A-like	chr13	+	63106896	63144960
12715275	1.71	3.27161	1.32	2.49666	0.45	0.25	1.31	0.314	0.5494	NM_001040535; XM_010811457; XM_010811458; XM_010811459; ENSBTAT00000008942; ENSBTAT00000056133; BC109989; DQ677839	BPIFA3	BPI fold containing family A, member 3	chr13	+	63227593	63239140
12715418	1.39	2.62079	1.37	2.58471	0.06	0.28	1.01	0.9407	0.9755	XM_010811661; XM_010824058; DQ777771	BPIFA4	BPI fold containing family A, member 4	chr13	+	63183645	63201810
12713795	1.68	3.20428	1.63	3.09513	0.14	0.1	1.04	0.7377	0.87	NM_174697; XM_005214500; XM_005214502; ENSBTAT00000020875; AF488705; BC123569	BPIFB1	BPI fold containing family B, member 1	chr13	+	63282032	63305522
12717216	1.76	3.38698	1.45	2.73208	0.23	0.28	1.24	0.0592	0.1836	NM_001193194; XM_010811546; XM_010824054	BPIFB2; LOC100851627	BPI fold containing family B, member 2; BPI fold-containing family B member 2-like	chr13	+	62850752	62869092
12715572	2.25	4.75683	2.24	4.72397	0.13	0.04	1.01	0.9076	0.9591	NM_001244265; ENSBTAT00000022985	BPIFB3	BPI fold containing family B, member 3	chr13	+	62901452	62918251
12715205	1.4	2.63902	1.49	2.80889	0.18	0.21	-1.07	1	1	XM_003582979; XM_010811660; ENSBTAT00000053654	BPIFB4	BPI fold containing family B, member 4	chr13	+	62927643	62953984
12715755	2	4	1.93	3.81055	0.23	0.16	1.05	0.3738	0.6087	NM_001244351; ENSBTAT00000044433	BPIFB5	BPI fold containing family B, member 5	chr13	+	63311351	63329709
12715376	1.55	2.92817	1.53	2.88786	0.12	0.08	1.01	0.7068	0.853	NM_001257213; XR_819290; XR_819291	BPIFB6; LOC104976583	BPI fold containing family B, member 6; uncharacterized LOC104976583	chr13	+	62877511	62892488
12866290	8.77	436.549	5.56	47.1766	0.46	0.54	9.27	2.88e-07	9.84e-05	NM_001205834; XM_010805314; XM_010805315; ENSBTAT00000014700	BPIFC	BPI fold containing family C	chr5	-	71391550	71435614
12739912	6.04	65.7993	5.55	46.8507	0.28	0.24	1.4	0.0349	0.1252	NM_001034539; XM_005216812; XM_005216813; XM_005216814; XM_005216815; XM_010813125; ENSBTAT00000005311; BC102110; BT030746	BPNT1	3(2), 5-bisphosphate nucleotidase 1	chr16	-	24256260	24282901
12771526	6.12	69.551	6.31	79.3413	0.09	0.08	-1.14	0.0688	0.2038	XM_010816498; XM_010824251	BPTF	bromodomain PHD finger transcription factor	chr19	-	49614735	49758170
12855223	5.84	57.2816	5.42	42.8137	0.08	0.1	1.34	0.0037	0.0246	XM_002687002; XM_005205911; XM_005205916; XM_005205917; XM_005205918; XM_010804604; XM_010804606; XM_010804607; XM_010804608; XM_010804609; XM_010827404; BC151666	BRAF	B-Raf proto-oncogene, serine/threonine kinase	chr4	-	104876172	105031758
12746865	5.93	60.9688	5.38	41.6429	0.24	0.06	1.46	0.0014	0.0128	NM_001099008; ENSBTAT00000001552; BC146079	BRAP	BRCA1 associated protein	chr17	-	57562105	57592719
12817716	3.91	15.0324	4.02	16.2234	0.32	0.24	-1.08	0.7138	0.8557	NM_001206455; ENSBTAT00000019280	BRAT1	BRCA1-associated ATM activator 1	chr25	-	41207310	41216986
12687880	4.72	26.3549	8.67	407.315	1.13	0.32	-15.49	7.73e-06	0.0006	NM_173891; ENSBTAT00000006510; BC114791	BRB	brain ribonuclease	chr10	+	26288223	26289852
12767708	2.37	5.16941	2.91	7.51618	0.32	0.12	-1.46	0.0161	0.0708	NM_178573; XM_005220676; XM_005220677; XM_005220678; XM_005220679; XM_005220680; XM_010816216; XM_010816217; XM_010816218; XM_010816219; XM_010816220; ENSBTAT00000011616; AF479648; AF479649; AY077732	BRCA1	breast cancer 1, early onset	chr19	-	43714457	43783351
12711421	3.2	9.18959	3.31	9.91766	0.29	0.24	-1.08	0.5009	0.7124	XM_002684277; XM_002691807; XM_010810770; XM_010820704	BRCA2	breast cancer 2, early onset	chr12	-	28636527	28688200
12908606	5.19	36.5044	5.24	37.7918	0.32	0.12	-1.03	0.1971	0.4125	NM_001075790; XM_005227647; XM_005227648; XM_005227649; ENSBTAT00000010280; ENSBTAT00000057143; BC142193; BT021737	BRCC3	BRCA1/BRCA2-containing complex, subunit 3	chrX	-	38708011	38788208
12863717	4.21	18.507	4.37	20.6776	0.1	0.12	-1.12	0.2862	0.5202	XM_010805839; XM_010808470; XM_010808472; XM_010808474; XM_010808476; XM_010808477; XR_808783; ENSBTAT00000065149	BRD1	bromodomain containing 1	chr5	-	120825479	120858589
12801007	3.61	12.2101	3.89	14.8254	0.31	0.08	-1.22	0.0718	0.2098	XM_005223209; XM_005223210; XM_005223211; XM_005223214	BRD2	bromodomain containing 2	chr23	+	7216201	7240033
12801346	8.5	362.039	8.36	328.557	0.18	0.09	1.1	0.0712	0.2088	NM_001045866; XM_005223209; XM_005223210; XM_005223211; XM_005223214; ENSBTAT00000014704	BRD2	bromodomain containing 2	chr23	+	7240060	7247225
12706268	5.3	39.3966	5.27	38.5859	0.26	0.09	1.02	0.4481	0.6726	NM_001076873; ENSBTAT00000013992; BC123578	BRD3	bromodomain containing 3	chr11	-	104860018	104892030
12881571	5.48	44.6318	5.76	54.1917	0.23	0.08	-1.22	0.0174	0.0751	XM_010798184; XM_010806640; ENSBTAT00000003242	BRD4	bromodomain containing 4	chr7	+	8873866	8906531
12758044	6.37	82.7106	6.35	81.5719	0.01	0.07	1.01	0.6155	0.7942	NM_001103260; XM_005218615; XM_005218616; XM_010814497; ENSBTAT00000028747; BC147947	BRD7	bromodomain containing 7	chr18	-	18810541	18858142
12887281	5.67	50.9143	5.17	36.0019	0.17	0.05	1.42	0.0031	0.0218	XM_002689197; XM_002689198; XM_002704864; XM_005199052; XM_005199054; XM_005209407; XM_005209409; XM_005209410; XM_010798443; XM_010798444; XM_010798445; XM_010798446; XM_010798447; XM_010798448; XM_010798449; XM_010807330; XM_010807331; XM_010807332; XM_010807333; XM_010807334; XM_010807335; XM_590199; BC102792	BRD8	bromodomain containing 8	chr7	-	51193329	51214021
12786589	4.13	17.5087	4.31	19.8353	0.35	0.11	-1.14	0.6404	0.8101	NM_001193092; XM_005221671; XM_005221672; XM_005221673; ENSBTAT00000048732; BC114914	BRD9	bromodomain containing 9	chr20	+	71511346	71529883
12845406	0.75	1.68179	0.49	1.40444	0.15	0.12	1.2	0.0602	0.1854	NM_001075852; ENSBTAT00000017938; BC122813	BRDT	bromodomain, testis-specific	chr3	-	51546135	51565701
12707882	8.4	337.794	7.62	196.72	0.34	0.11	1.72	0.0009	0.0091	NM_001102274; XM_005213050; XM_010810249; XM_010810250; ENSBTAT00000044402; BC150022	BRE	brain and reproductive organ-expressed (TNFRSF1A modulator)	chr11	-	71403124	71826561
12749776	3.62	12.295	3.45	10.9283	0.17	0.18	1.12	0.4855	0.7011	NM_001012287; XM_005218470; ENSBTAT00000002416; ENSBTAT00000032460; AY369075; BC102781	BREH1	retinyl ester hydrolase type 1	chr18	+	24827751	24854379
12793839	3.5	11.3137	3.27	9.64646	0.25	0.19	1.17	0.424	0.6528	XM_005196352; XM_010817382; XM_010825004; XM_870485	BRF1	BRF1, RNA polymerase III transcription initiation factor 90 kDa subunit	chr21	-	71186921	71198408
12825103	2.92	7.56846	2.96	7.78124	0.22	0.2	-1.03	0.7077	0.8535	NM_001015582; ENSBTAT00000039838; BC113270; BT020651; BT020781; BT020876; BT020884; BT020898	BRF2	BRF2, RNA polymerase III transcription initiation factor 50 kDa subunit	chr27	-	32799190	32803514
12747786	4.72	26.3549	4.39	20.9663	0.23	0.3	1.25	0.0286	0.1079	NM_001099087; XM_005217899; ENSBTAT00000002020; BC142091	BRI3BP	BRI3 binding protein	chr17	-	53067549	53088676
12814890	1.86	3.63008	1.77	3.41054	0.13	0.24	1.07	0.7622	0.8849	XM_001788590; XM_002697861; XM_005196830; XM_005196831; XM_005224620; XM_010825650; XM_010825651	BRICD5	BRICHOS domain containing 5	chr25	-	1742073	1743470
12894933	2.28	4.85678	2.57	5.93809	0.3	0.17	-1.23	0.1591	0.3595	NM_001015669; ENSBTAT00000021192; ENSBTAT00000043723; BC118187; BT020908	BRINP1	bone morphogenetic protein/retinoic acid inducible neural-specific 1	chr8	-	110409332	110605777
12737832	1.92	3.78423	2.1	4.28709	0.25	0.15	-1.13	0.1954	0.4103	XM_003583262; XM_003587084	BRINP2	bone morphogenetic protein/retinoic acid inducible neural-specific 2	chr16	+	59783661	59978469
12736550	1.35	2.54912	1.23	2.34567	0.22	0.08	1.08	0.5806	0.7689	NM_001102140; XM_005216773; XM_005216774; ENSBTAT00000011078; BC151303	BRINP3	bone morphogenetic protein/retinoic acid inducible neural-specific 3	chr16	+	15776864	16267371
12765876	2.01	4.02782	1.93	3.81055	0.11	0.22	1.06	0.6135	0.7926	XM_010798077; XM_010815737	BRIP1	BRCA1 interacting protein C-terminal helicase 1	chr19	+	11495314	11669464
12787576	6.83	113.772	6.9	119.428	0.22	0.31	-1.05	0.5888	0.775	NM_001034529; ENSBTAT00000025572; BC102643	BRIX1	BRX1, biogenesis of ribosomes, homolog (S. cerevisiae)	chr20	-	39256327	39265218
12800094	6.79	110.661	6.57	95.0095	0.09	0.08	1.16	0.0616	0.1885	NM_001114510; ENSBTAT00000021429; BC102222	BRK1	BRICK1, SCAR/WAVE actin-nucleating complex subunit	chr22	-	16769771	16777323
12834924	4.22	18.6357	4.02	16.2234	0.14	0.12	1.15	0.3925	0.6248	NM_001076404; XM_005227189; XM_005227190; XM_010821143; XM_010821144; ENSBTAT00000023526; BC116061	BRMS1	breast cancer metastasis suppressor 1	chr29	-	45035736	45042778
12790006	4.32	19.9733	3.71	13.0864	0.38	0.23	1.53	0.07	0.2064	NM_001083428; ENSBTAT00000024481; BC123661	BRMS1L	breast cancer metastasis-suppressor 1-like	chr21	+	46441409	46485540
12736176	5.84	57.2816	5.92	60.5477	0.13	0.09	-1.06	0.2389	0.4649	NM_001205894; XM_005216816; XM_005216817; ENSBTAT00000009990	BROX	BRO1 domain and CAAX motif containing	chr16	+	26909307	26929850
12799911	3.19	9.12611	3.69	12.9063	0.21	0.24	-1.41	0.0384	0.1346	NM_001206089; XM_005222504; XM_005222505; XM_005222506; XM_010817504; XM_010817505; XM_010817506; ENSBTAT00000010224	BRPF1	bromodomain and PHD finger containing, 1	chr22	-	17009183	17022570
12801484	5.22	37.2715	5.42	42.8137	0.4	0.22	-1.15	0.194	0.4084	NM_001205627; XM_005223317; XM_005223318; ENSBTAT00000017711	BRPF3	bromodomain and PHD finger containing, 3	chr23	+	10099947	10132302
12905320	1.09	2.12874	0.97	1.95884	0.15	0.2	1.08	0.2971	0.5327	NM_001205612; ENSBTAT00000007375	BRS3	bombesin-like receptor 3	chrX	+	20084099	20088362
12758744	3.58	11.9588	3.35	10.1965	0.19	0.1	1.18	0.0284	0.1075	XM_002695410; XM_010828006; ENSBTAT00000020255	BRSK1	BR serine/threonine kinase 1	chr18	-	62616163	62638542
12834516	2.6	6.06287	2.54	5.81589	0.24	0.04	1.05	0.4876	0.7027	XM_010821309; XM_010826400; XM_010826401; XR_816608	BRSK2; LOC104976818; LOC104976313	BR serine/threonine kinase 2; uncharacterized LOC104976818; uncharacterized LOC104976313	chr29	-	51057469	51116300
12686491	5.77	54.5686	5.5	45.2548	0.09	0.15	1.2	0.0316	0.1165	NM_001103174; ENSBTAT00000018087; BC142396	BRWD1	bromodomain and WD repeat domain containing 1	chr1	-	140741647	140863405
12904974	6.11	69.0706	5.97	62.6829	0.18	0.21	1.1	0.2232	0.446	XM_002699937; XM_010800476; XM_010800477; XM_010821790; XM_010821791; XM_614337; ENSBTAT00000021597	BRWD3	bromodomain and WD repeat domain containing 3	chrX	+	70898138	71091756
12833662	5.67	50.9143	6.23	75.0614	0.25	0.22	-1.48	0.0064	0.0364	NM_001015589; XM_010821005; XM_010821006; XM_010821007; XM_010821008; XM_010821009; XM_010821010; XM_010821011; ENSBTAT00000003254; BC105396; BT020874	BSCL2	Berardinelli-Seip congenital lipodystrophy 2 (seipin)	chr29	-	41713374	41722903
12775358	4.72	26.3549	4.63	24.761	0.19	0.06	1.06	0.1914	0.4053	NM_001035026; NM_001253722; ENSBTAT00000027526; BC104548	BSDC1	BSD domain containing 1	chr2	+	122006937	122029849
12878274	9.32	639.145	9.85	922.88	0.23	0.11	-1.44	0.0023	0.0175	NM_001075371; ENSBTAT00000040082; BC103059; BC151413; BT029896; D86567	BSG	basigin (Ok blood group)	chr7	+	44816940	44823915
12799393	2.12	4.34694	1.97	3.91768	0.09	0.17	1.11	0.4804	0.6971	XM_002697076; XM_601010	BSN	bassoon presynaptic cytomatrix protein	chr22	-	51104195	51175293
12847501	2.55	5.85634	2.53	5.77572	0.15	0.14	1.01	0.9148	0.9631	NM_001193084; XM_005204605; ENSBTAT00000017615	BSND	barttin CLCNK-type chloride channel accessory beta subunit	chr3	-	91901853	91911965
12749690	0.89	1.85318	1.64	3.11666	0.25	0.23	-1.68	0.0005	0.0066	NM_001001145; ENSBTAT00000055955; M22244	BSP1	binder of sperm 1	chr18	+	51949246	51953706
12749613	0.35	1.27456	0.55	1.46409	0.18	0.27	-1.15	0.799	0.9048	NM_174840; ENSBTAT00000005069; AF055981	BSP3	binder of sperm 3	chr18	+	51917197	51920523
12749619	0.69	1.61328	0.48	1.39474	0.16	0.2	1.16	0.3075	0.543	NM_174842; XM_010815003; XM_010815005; ENSBTAT00000054953; AF057133	BSP5	binder of sperm 5	chr18	+	51926720	51931069
12890035	1.82	3.53081	1.74	3.34035	0.2	0.16	1.06	0.7869	0.8977	NM_001206723; XM_010808248; XM_010808249; XM_010808250; XM_010808251; XM_010808252	BSPRY	B-box and SPRY domain containing	chr8	+	104306836	104330343
12872517	1.4	2.63902	1.37	2.58471	0.04	0.1	1.02	0.8341	0.9224	XM_002688466; XM_010797999; XM_010806404; XM_868864; ENSBTAT00000008097	BST1	bone marrow stromal cell antigen 1	chr6	+	115687862	115716694
12733518	1.85	3.605	1.82	3.53081	0.16	0.07	1.03	0.7784	0.8927	NM_001193069; ENSBTAT00000018597	BSX	brain-specific homeobox	chr15	-	34136078	34139761
12820022	5.8	55.7152	5.63	49.5221	0.14	0.06	1.12	0.085	0.2373	XM_010819782; XM_010825934	BTAF1	BTAF1 RNA polymerase II, B-TFIID transcription factor-associated, 170kDa	chr26	+	13490159	13576563
12790384	6.11	69.0706	5.99	63.5579	0.4	0.12	1.08	0.3744	0.6092	NM_001098060; XM_005221883; XM_010817033; ENSBTAT00000028446; BC140696	BTBD1	BTB (POZ) domain containing 1	chr21	+	25467798	25518118
12727106	5.15	35.5062	4.34	20.2521	0.3	0.16	1.75	0.0006	0.0068	NM_001075230; XM_005215917; XM_010812426; XM_010812427; XM_010812428; XM_010812429; XM_010812430; ENSBTAT00000039968; BC119974	BTBD10	BTB (POZ) domain containing 10	chr15	+	39778550	39840041
12861840	6	64	5.91	60.1295	0.28	0.52	1.07	0.2384	0.4644	NM_001205745; ENSBTAT00000061102	BTBD11	BTB (POZ) domain containing 11	chr5	+	71178017	71257874
12819785	2.17	4.50023	2.07	4.19887	0.19	0.19	1.07	0.4829	0.6992	NM_001038131; XM_005225805; XM_005225808; XM_010820102; XM_010820103; XM_010820104; XM_010820105; ENSBTAT00000011611; BC109807	BTBD16	BTB (POZ) domain containing 16	chr26	+	42493462	42546248
12766396	2.92	7.56846	3.39	10.4831	0.23	0.07	-1.38	0.0267	0.1025	NM_001205464; ENSBTAT00000042549	BTBD17	BTB (POZ) domain containing 17	chr19	+	57717495	57722504
12730536	1.83	3.55537	1.73	3.31728	0.14	0.27	1.08	0.2001	0.4162	XR_803957; XR_818264	BTBD18	BTB (POZ) domain containing 18	chr15	-	82375831	82377890
12847465	3.39	10.4831	3.89	14.8254	0.41	0.21	-1.41	0.0264	0.1016	NM_001101241; XM_010803709; ENSBTAT00000055916	BTBD19	BTB (POZ) domain containing 19	chr3	-	101784090	101789519
12886568	6.38	83.2859	6.7	103.968	0.15	0.04	-1.24	0.0115	0.0552	XM_010798425; XM_010807292; ENSBTAT00000043281	BTBD2	BTB (POZ) domain containing 2	chr7	-	45900412	45962774
12714979	4.14	17.6305	4.44	21.7057	0.19	0.1	-1.23	0.0572	0.1793	XM_002692033; XM_005194242; XM_005214079; XM_591093; ENSBTAT00000025703	BTBD3	BTB (POZ) domain containing 3	chr13	+	5582070	5615307
12791451	4.15	17.7531	4.32	19.9733	0.28	0.04	-1.12	0.2904	0.5251	NM_001105050; ENSBTAT00000016949; BC126742	BTBD6	BTB (POZ) domain containing 6	chr21	-	71204281	71206428
12791542	5.38	41.6429	5.71	52.3457	0.1	0.06	-1.26	0.0094	0.048	XM_003585089; XM_010807206; XM_010817306; ENSBTAT00000063586	BTBD7	BTB (POZ) domain containing 7	chr21	-	58454563	58541454
12845158	2.35	5.09824	2.5	5.65685	0.2	0.27	-1.11	0.2374	0.4632	NM_001105200; XM_010803304; XM_010803305; XM_010803306; XM_010803307; XM_010803308; XM_010803309; ENSBTAT00000040291; ENSBTAT00000055999; BC146152	BTBD8	BTB (POZ) domain containing 8	chr3	-	51413202	51475663
12804925	5.49	44.9422	5.08	33.8246	0.21	0.15	1.33	0.0036	0.0241	NM_001128498; BC134567	BTBD9	BTB (POZ) domain containing 9	chr23	-	12046517	12462083
12873141	1.2	2.2974	0.86	1.81504	0.38	0.17	1.27	0.0913	0.2496	NM_173896; ENSBTAT00000005549; AF140597; BC133541	BTC	betacellulin	chr6	-	91430299	91480129
12681726	3.32	9.98664	3.57	11.8762	0.44	0.21	-1.19	0.0885	0.2447	NM_001102206; XM_005202148; ENSBTAT00000025464; BC149584	BTD	biotinidase	chr1	+	154375851	154416958
12786923	8.18	290.018	8.7	415.873	0.14	0.07	-1.44	0.0003	0.0041	NM_001025314; XM_005221404; XM_005221405; ENSBTAT00000036839; AY911339; BC102975	BTF3	basic transcription factor 3	chr20	-	8038617	8045160
12846948	2.18	4.53154	2.27	4.82323	0.39	0.33	-1.06	0.2604	0.4904	NM_001098106; XM_005204601; XM_005204602; ENSBTAT00000014646; ENSBTAT00000063892; BC112459	BTF3L4	basic transcription factor 3-like 4	chr3	-	94837405	94859216
12863934	7.83	227.544	8.29	312.996	0.15	0.14	-1.38	0.0039	0.0254	NM_173999; ENSBTAT00000027091; AF014008; BC102787; BC140655; BC142147	BTG1	B-cell translocation gene 1, anti-proliferative	chr5	-	22086069	22088781
12737028	7.15	142.025	7.37	165.421	0.13	0.12	-1.16	0.1451	0.3387	XM_002693879; XM_586687; ENSBTAT00000020860	BTG2	BTG family, member 2	chr16	+	889145	894202
12682216	4.7	25.9921	5.27	38.5859	0.22	0.16	-1.48	0.0026	0.019	NM_001034722; XM_005201155; ENSBTAT00000024895; BC102529	BTG3	BTG family, member 3	chr1	+	18909512	18928469
12732318	0.62	1.53688	0.66	1.58008	0.22	0.04	-1.03	0.848	0.9297	XM_010812381; XM_010822745; ENSBTAT00000048647	BTG4	B-cell translocation gene 4	chr15	-	22105288	22120338
12909208	1.29	2.44528	1.92	3.78423	0.14	0.21	-1.54	0.0019	0.0156	NM_001034589; XM_005227791; ENSBTAT00000030136; BC102753	BTK	Bruton agammaglobulinemia tyrosine kinase	chrX	-	55171777	55205681
12804040	0.98	1.97247	0.82	1.76541	0.12	0.09	1.12	0.1447	0.3381	NM_001102351; XM_005223574; XM_010818292; XM_010818293; XM_010818294; XM_010818295; ENSBTAT00000049415; BC148938	BTNL2	butyrophilin-like 2 (MHC class II associated)	chr23	+	25607823	25632471
12820434	6.73	106.153	5.85	57.68	0.33	0.2	1.83	0.0011	0.0105	NM_001083475; XM_005225560; XM_005225561; XM_005225562; XM_005225564; XM_005225565; XM_005225569; XM_005225572; XM_005225573; XM_005225574; XM_010819906; XM_010819907; ENSBTAT00000009830; BC123621	BTRC	beta-transducin repeat containing E3 ubiquitin protein ligase	chr26	+	22001775	22172729
12700024	2.64	6.23332	3.19	9.12611	0.2	0.25	-1.46	0.0007	0.0081	NM_001102011; XM_005212316; XM_010809723; ENSBTAT00000028226; BC148104	BUB1	BUB1 mitotic checkpoint serine/threonine kinase	chr11	+	1559190	1592166
12690910	2.37	5.16941	3.54	11.6318	0.13	0.24	-2.25	1.02e-05	0.0007	NM_001145173; XM_010822910; ENSBTAT00000009521	BUB1B	BUB1 mitotic checkpoint serine/threonine kinase B	chr10	+	35903021	35958915
12820733	7.14	141.044	6.77	109.137	0.14	0.12	1.29	0.0052	0.0309	NM_001076177; XM_005225855; ENSBTAT00000057027; BC116090; BT030579	BUB3	BUB3 mitotic checkpoint protein	chr26	+	43276923	43288958
12731659	3.59	12.042	3.76	13.5479	0.33	0.16	-1.12	0.2327	0.4577	NM_001098006; ENSBTAT00000022419; BC140567	BUD13	BUD13 homolog (S. cerevisiae)	chr15	-	27834011	27858657
12817762	6.75	107.635	6.81	112.206	0.21	0.19	-1.04	0.48	0.6966	XM_005225164; XM_005225165; XM_005225166; XM_005225167; XM_005225168; ENSBTAT00000037140; BC142096	BUD31	BUD31 homolog (S. cerevisiae)	chr25	-	37524461	37532400
12697792	1.71	3.27161	1.7	3.24901	0.2	0.09	1	0.474	0.6921	U73382	BVD1.15	T cell receptor delta chain variable region BVd1.15	chr10	-	24511907	24512655
12688293	1.35	2.54912	1.34	2.53151	0.19	0.13	1.01	0.5376	0.7393	U73392	BVD1.25	T cell receptor delta chain variable region	chr10	+	23995847	23996572
12898573	2.66	6.32033	1.09	2.12874	0.9	0.23	2.98	0.0016	0.0139	XM_002690147; XM_005199388; XM_005199389; XM_005210845; XM_005210846; XM_010798909; XM_010808468; XM_590718; ENSBTAT00000014056	BVES	blood vessel epicardial substance	chr9	+	45484429	45522649
12802036	4.04	16.4498	4.15	17.7531	0.37	0.22	-1.08	0.2969	0.5324	NM_001014924; ENSBTAT00000013326; BC151370; BT020890	BYSL	bystin-like	chr23	+	15696925	15706220
12770792	2.48	5.57897	2.42	5.35171	0.2	0.28	1.04	0.3194	0.5554	XM_010815731; XM_010823975	BZRAP1	benzodiazepine receptor (peripheral) associated protein 1	chr19	-	9498605	9523833
12775460	8.09	272.479	8.11	276.282	0.08	0.14	-1.01	0.7202	0.8591	NM_001206613; ENSBTAT00000007948	BZW1	basic leucine zipper and W2 domains 1	chr2	+	89886674	89899548
12849324	6.81	112.206	7.13	140.07	0.22	0.11	-1.24	0.041	0.1411	NM_001104961; XM_005205173; ENSBTAT00000048357; AB099091; BC146207	BZW2	basic leucine zipper and W2 domains 2	chr4	+	25097884	25161437
12696623	9.22	596.344	8.64	398.932	0.1	0.1	1.49	8.84e-05	0.0021	NM_001035423; XM_005212209; ENSBTAT00000015904; BC102607	C10H14orf1	chromosome 10 open reading frame, human C14orf1	chr10	-	87913081	87921648
12697060	0.89	1.85318	0.66	1.58008	0.16	0.13	1.17	0.0856	0.2387	XM_005192421; XM_005192422; XM_005211904; XM_005211905	C10H14orf105	chromosome 10 open reading frame, human C14orf105	chr10	-	70069549	70098697
12692964	5.82	56.493	6.01	64.4452	0.19	0.12	-1.14	0.1069	0.2773	XM_002690507; XM_002700556; ENSBTAT00000063675	C10H14orf119	chromosome 10 open reading frame, human C14orf119	chr10	-	21596097	21597200
12689126	7.88	235.568	8.11	276.282	0.16	0.1	-1.17	0.0687	0.2038	NM_001035280; ENSBTAT00000029256; BC102276	C10H14orf166	chromosome 10 open reading frame, human C14orf166	chr10	+	44879976	44894548
12688924	3.13	8.75435	2.52	5.73582	0.2	0.09	1.52	0.0003	0.0043	NM_001099702; ENSBTAT00000035624; BC142386	C10H14orf169	chromosome 10 open reading frame, human C14orf169	chr10	+	85324928	85327431
12694170	3.79	13.8326	3.78	13.737	1.06	0.32	1.01	0.8354	0.923	NM_001038060; XM_005211804; ENSBTAT00000027817; BC111157	C10H14orf37	chromosome 10 open reading frame, human C14orf37	chr10	-	70578792	70720977
12697567	0.72	1.64718	0.78	1.71713	0.09	0.12	-1.04	0.8526	0.9323	XM_005192431; XM_005212066; XM_010809540; XM_010809541; XM_010809542; XM_010809543; XM_010823210; XM_010823212; XM_010823216; XM_010823218; ENSBTAT00000019517	C10H14orf39	chromosome 10 open reading frame, human C14orf39	chr10	-	72878884	72926592
12689136	1.22	2.32947	1.9	3.73213	0.45	0.74	-1.6	0.3947	0.6267	NM_001075604; NR_045536; XM_010809455; XM_010809456; XM_010809457; XM_010809458; XM_010809459; XM_010809460; BC110259	C10H14orf53	chromosome 10 open reading frame, human C14orf53	chr10	+	78878185	78893823
12688491	2.37	5.16941	2.15	4.43828	0.31	0.09	1.16	0.0391	0.1364	NM_001038049; XM_005211276; XM_010808888; XM_010808889; XM_010808890; XM_010808891; XM_010808892; ENSBTAT00000016916; BC111308	C10H14orf93	chromosome 10 open reading frame, human C14orf93	chr10	+	21678737	21695268
12691099	4.06	16.6795	4.34	20.2521	0.11	0.25	-1.21	0.0361	0.1286	NM_001015668; XM_005211500; XM_005211504; XM_010809116; XM_010809117; ENSBTAT00000002823; BC142022	C10H15orf41	chromosome 10 open reading frame, human C15orf41	chr10	+	32328992	32570684
12692221	1.02	2.02792	0.9	1.86607	0.15	0.07	1.09	0.0749	0.2163	ENSBTAT00000007813	C10H15orf43	chromosome 10 open reading frame, human C15orf43	chr10	+	104224159	104269847
12693192	3.57	11.8762	2.77	6.82108	0.83	0.33	1.74	0.1168	0.2941	NM_001206976; NR_031034; ENSBTAT00000005987; ENSBTAT00000050901	C10H15orf48; MIR147	chromosome 10 open reading frame, human C15orf48; microRNA mir-147	chr10	-	65243378	65243457
12694648	3.73	13.2691	3.71	13.0864	0.36	0.09	1.01	0.8759	0.9446	XM_010809214; XM_010822917; ENSBTAT00000018299; ENSBTAT00000064341	C10H15orf52	chromosome 10 open reading frame, human C15orf52	chr10	-	36068634	36074651
12694026	4.33	20.1122	4.07	16.7955	0.32	0.19	1.2	0.1097	0.2823	NM_001075286; XM_005211556; XM_005211557; XM_005211558; ENSBTAT00000036068; BC120381	C10H15orf57	chromosome 10 open reading frame, human C15orf57	chr10	-	36264746	36274189
12697004	2.39	5.24157	2.57	5.93809	0.28	0.49	-1.14	0.3468	0.5826	NM_001105432; XM_005211384; ENSBTAT00000036489	C10H15orf59	chromosome 10 open reading frame, human C15orf59	chr10	-	20379748	20392155
12690776	3.25	9.51366	2.83	7.11074	0.41	0.15	1.34	0.0109	0.0535	XM_002690478; XM_615283; ENSBTAT00000066309	C10H15orf61	chromosome 10 open reading frame, human C15orf61	chr10	+	14329844	14334936
12687779	3.67	12.7286	3.65	12.5533	0.08	0.04	1.01	0.6632	0.8253	XM_005192402; XM_005192403; XM_005192404; XM_005192405; XM_005192406; XM_005211626; XM_005211627; XM_005211628; XM_005211629; XM_010809216; XM_010809217; XM_010822918	C10H15orf62	chromosome 10 open reading frame, human C15orf62	chr10	+	36431140	36432438
12693066	4.29	19.5622	3.66	12.6407	0.03	0.17	1.55	0.0002	0.0033	XR_226906; XR_236147; BC118340	C10H15orf65	chromosome 10 open reading frame, human C15orf65	chr10	-	54981195	54989678
12705767	2.52	5.73582	2.63	6.19026	0.25	0.19	-1.08	0.4246	0.6531	NM_001038113; ENSBTAT00000016771; BC110018	C11H2orf40	chromosome 11 open reading frame, human C2orf40	chr11	-	45690016	45699417
12707681	3.45	10.9283	3.03	8.1681	0.47	0.26	1.33	0.1317	0.3177	NM_001034714; XM_005212876; XM_005212877; XM_010810131; ENSBTAT00000022529; BC103343	C11H2orf42	chromosome 11 open reading frame, human C2orf42	chr11	-	68446369	68485438
12703229	1.68	3.20428	1.16	2.23457	0.29	0.24	1.43	0.0194	0.0806	XM_001253009; XM_002691506; XM_005193960; XM_005213088; XM_010810284; XM_010817285; ENSBTAT00000022591	C11H2orf44	chromosome 11 open reading frame, human C2orf44	chr11	+	75065539	75078897
12702132	3.37	10.3388	2.92	7.56846	0.29	0.14	1.36	0.0855	0.2384	NM_001081539; ENSBTAT00000016358; BC133333	C11H2orf49	chromosome 11 open reading frame, human C2orf49	chr11	+	9240935	9251400
12705249	1.04	2.05623	1.13	2.18859	0.18	0.26	-1.06	0.8823	0.9474	NM_001075480; NM_001257089; ENSBTAT00000002474; ENSBTAT00000055980; BC149591; BT025343	C11H2orf50	chromosome 11 open reading frame, human C2orf50	chr11	-	86617515	86620757
12702793	4.07	16.7955	4.19	18.2522	0.2	0.07	-1.09	0.9724	0.9894	NM_001083775; XM_005212803; ENSBTAT00000024344; ENSBTAT00000064372	C11H2orf68	chromosome 11 open reading frame, human C2orf68	chr11	+	49230913	49236833
12708392	1.97	3.91768	1.96	3.89062	0.13	0.12	1	0.8888	0.9504	NM_001076994; XM_010810259; ENSBTAT00000044082	C11H2orf70	chromosome 11 open reading frame, human C2orf70	chr11	-	72973675	72991252
12700319	3.31	9.91766	3.24	9.44794	0.09	0.14	1.05	0.4906	0.7048	XM_002691493; XM_596060; ENSBTAT00000032980; ENSBTAT00000063365	C11H2orf71	chromosome 11 open reading frame, human C2orf71	chr11	+	70746580	70755115
12703115	1.32	2.49666	1.47	2.77022	0.11	0.08	-1.11	0.4584	0.6805	NM_001101283; ENSBTAT00000009010	C11H2orf73	chromosome 11 open reading frame, human C2orf73	chr11	+	36887205	36913566
12698033	0.77	1.70527	0.74	1.67018	0.03	0.22	1.02	0.7596	0.883	XM_002691373; XM_002700815; XM_005193906; XM_005212824; ENSBTAT00000066027	C11H2orf74	chromosome 11 open reading frame, human C2orf74	chr11	+	59750314	59752622
12708694	1.44	2.71321	1.53	2.88786	0.11	0.2	-1.07	0.2725	0.5043	XM_001256093; XM_001788310; XM_002691205	C11H2orf78; LOC104968628	chromosome 11 open reading frame, human C2orf78; uncharacterized protein C2orf78-like	chr11	-	10812246	10814200
12703320	1.35	2.54912	1.36	2.56685	0.07	0.14	-1.01	0.4063	0.6373	NM_001110188; ENSBTAT00000054018; ENSBTAT00000063282	C11H2orf81	chromosome 11 open reading frame, human C2orf81	chr11	+	10190054	10195937
12703404	3.47	11.0809	3.56	11.7942	0.07	0.17	-1.06	0.4544	0.6775	XM_002691638; XM_005213435; XM_005213436; XM_005213437; XM_010818751; ENSBTAT00000016565	C11H9orf114	chromosome 11 open reading frame, human C9orf114	chr11	-	99317714	99327157
12703017	4.58	23.9176	5.16	35.7532	0.41	0.49	-1.5	0.0305	0.1132	NM_001037491; XM_010810612; XM_010810613; ENSBTAT00000032601; BC108239	C11H9orf116	chromosome 11 open reading frame, human C9orf116	chr11	+	106451397	106455938
12702827	3.27	9.64646	3.28	9.71356	0.12	0.21	-1.01	0.872	0.9427	XM_005194000; XM_005194001; XM_005194002; XM_005213419; XM_005213420; XM_005213421; ENSBTAT00000016929	C11H9orf117	chromosome 11 open reading frame, human C9orf117	chr11	+	98400784	98406586
12704344	3.34	10.1261	3.51	11.3924	0.12	0.08	-1.13	0.1339	0.321	NM_001100300; XM_005213511; ENSBTAT00000054490; BC149888	C11H9orf142	chromosome 11 open reading frame, human C9orf142	chr11	-	106231441	106233013
12702698	6.87	116.97	7.54	186.108	0.16	0.11	-1.58	0.0001	0.0027	NM_001195050; ENSBTAT00000018807; BC111659	C11H9orf16	chromosome 11 open reading frame, human C9orf16	chr11	+	98801706	98805191
12702969	2.43	5.38893	2.52	5.73582	0.21	0.09	-1.06	0.5881	0.7745	XM_002691610; XM_010810525; XM_010818963; XM_870172	C11H9orf171	chromosome 11 open reading frame, human C9orf171	chr11	+	102520050	102677098
12706189	2.93	7.6211	2.75	6.72717	0.28	0.11	1.14	0.2624	0.4928	XM_005194064; XM_005194065; XM_005194066; XM_005213526; XM_005213527; XM_005213528; XM_010810628; XM_010810629; XM_010819486; XM_010819503; ENSBTAT00000053888	C11H9orf172	chromosome 11 open reading frame, human C9orf172	chr11	-	106338334	106341261
12703417	5.02	32.4467	4.72	26.3549	0.22	0.11	1.23	0.0404	0.1396	XM_005194077; XM_010810605	C11H9orf173	chromosome 11 open reading frame, human C9orf173	chr11	-	105852980	105856305
12708169	2.91	7.51618	3.25	9.51366	0.29	0.18	-1.27	0.0797	0.2267	XM_002691673; XM_010819010; ENSBTAT00000025995; ENSBTAT00000064587; ENSBTAT00000066117	C11H9orf50	chromosome 11 open reading frame, human C9orf50	chr11	-	100030818	100038242
12708551	5.13	35.0174	5.13	35.0174	0.15	0.13	-1	0.4887	0.7034	XM_001252116; XM_002691657; XM_005194059; XM_005194060; XM_005213454; XM_005213455; ENSBTAT00000064693	C11H9orf69	chromosome 11 open reading frame, human C9orf69	chr11	-	103668227	103672322
12707072	5.51	45.5696	5.1	34.2968	0.17	0.1	1.33	0.0041	0.0261	NM_001076048; XM_005213303; XM_005213304; ENSBTAT00000027065; BC116053	C11H9orf78	chromosome 11 open reading frame, human C9orf78	chr11	-	100228240	100236769
12702072	1.81	3.50642	1.94	3.83706	0.25	0.18	-1.09	0.6476	0.8152	NM_001101193; XM_005213340; XM_005213342; XM_010810453; XM_010810454; XM_010810455; ENSBTAT00000006841; BC146122	C11H9orf9	chromosome 11 open reading frame, human C9orf9	chr11	+	102950015	102961171
12717776	0.86	1.81504	0.84	1.79005	0.19	0.11	1.02	0.6909	0.8433	XM_003585168; XM_005194309; XM_010811216	C13H10orf67	chromosome 13 open reading frame, human C10orf67	chr13	-	24492718	24592240
12721383	2.87	7.31065	2.85	7.21	0.23	0.16	1.02	0.7892	0.8993	XM_001255696; XM_002692233; ENSBTAT00000029079	C13H20orf141	chromosome 13 open reading frame, human C20orf141	chr13	-	52827836	52828417
12717470	2	4	2.18	4.53154	0.16	0.22	-1.14	0.4049	0.6361	XM_005192468; XM_005214990; ENSBTAT00000005168; ENSBTAT00000044352	C13H20orf144	chromosome 13 open reading frame, human C20orf144	chr13	+	63690798	63692401
12721352	1.1	2.14355	1.11	2.15846	0.05	0.2	-1.01	0.388	0.6208	XM_010811677; XM_010824125; BC112642	C13H20orf173	chromosome 13 open reading frame, human C20orf173	chr13	-	65425513	65426833
12715435	4.21	18.507	4.23	18.7654	0.07	0.21	-1.02	0.545	0.745	NM_001079598; XM_010811460; XM_010811461; ENSBTAT00000061472; BC120282	C13H20orf194	chromosome 13 open reading frame, human C20orf194	chr13	+	52253039	52291264
12720846	1.57	2.96905	1.62	3.07375	0.11	0.01	-1.03	0.6426	0.8116	NM_001079622; XM_005214835; XM_005214836; XM_005214837; XM_005214839; XM_005214840; XM_010811527; ENSBTAT00000039331; BC111198	C13H20orf195	chromosome 13 open reading frame, human C20orf195	chr13	-	54587431	54590029
12716981	3.08	8.45614	3.24	9.44794	0.17	0.26	-1.11	0.508	0.7181	NM_001046552; XM_005214847; XM_010811528; ENSBTAT00000039347; BC112619	C13H20orf196	chromosome 13 open reading frame, human C20orf196	chr13	+	48282728	48394532
12717796	2.21	4.62675	2.15	4.43828	0.12	0.28	1.05	0.9953	0.9981	XM_002684289; XM_002692276	C13H20orf202	chromosome 13 open reading frame, human C20orf202	chr13	-	60473754	60476038
12714756	7.66	202.251	7.24	151.167	0.12	0.07	1.34	0.0007	0.0077	NM_001034421; ENSBTAT00000029063; BC102069	C13H20orf24	RAB5-interacting protein	chr13	+	66362562	66369979
12715176	5.59	48.1679	5.16	35.7532	0.14	0.04	1.35	0.0015	0.0132	NM_001046205; XM_010811453; XM_010811454; XM_010811455; XR_810683; XR_810684; ENSBTAT00000024937; BC112587	C13H20orf27	chromosome 13 open reading frame, human C20orf27	chr13	+	51888452	51901484
12718381	2.05	4.14106	2.04	4.11246	0.23	0.17	1.01	0.7127	0.8549	NM_001075198; XM_003584822; BC109834	C13H20orf85; LOC100851784	chromosome 13 open reading frame, human C20orf85; uncharacterized protein C20orf85-like	chr13	-	58709488	58725283
12714927	2.64	6.23332	2.68	6.40856	0.35	0.24	-1.03	0.2157	0.4371	XM_002692430; XM_005194438; XM_005194439; XM_005194441; XM_005214968; XM_005214969; XM_005214971; XM_010811634; XM_010822616; XM_867486; ENSBTAT00000002731	C13H20orf96	chromosome 13 open reading frame, human C20orf96	chr13	+	61265406	61285443
12721437	1.54	2.90795	1.54	2.90795	0.1	0.06	-1.01	0.6426	0.8116	NM_001109967; XM_010811987; ENSBTAT00000055170; BC153846	C14H8orf22	chromosome 14 open reading frame, human C8orf22	chr14	+	21617777	21622268
12722339	3.03	8.1681	3.28	9.71356	0.18	0.14	-1.19	0.0383	0.1345	NM_001046153; XM_005215180; XM_005215181; ENSBTAT00000001168; BC112675	C14H8orf33	chromosome 14 open reading frame, human C8orf33	chr14	+	1487366	1489409
12723476	0.96	1.94531	0.94	1.91853	0.2	0.12	1.02	0.998	0.9992	NM_001199131; XM_010812073; XM_010812074; XM_010812075; XM_010812076; XR_821016; ENSBTAT00000039224	C14H8orf34; LOC104976705	chromosome 14 open reading frame, human C8orf34; uncharacterized LOC104976705	chr14	+	34427579	34830956
12723468	4.09	17.0299	3.62	12.295	0.16	0.24	1.38	0.011	0.0537	XM_002692813; XM_866332; ENSBTAT00000060954	C14H8orf37	chromosome 14 open reading frame, human C8orf37	chr14	+	71396810	71419794
12723564	2.43	5.38893	2.28	4.85678	0.16	0.04	1.11	0.1305	0.3159	NM_001076475; ENSBTAT00000002838; BC119975	C14H8orf46	chromosome 14 open reading frame, human C8orf46	chr14	+	32760708	32786982
12722170	3.53	11.5514	3.91	15.0324	0.81	0.54	-1.29	0.9201	0.9659	NM_001110068; ENSBTAT00000045713	C14H8orf59	chromosome 14 open reading frame, human C8orf59	chr14	+	79754128	79759227
12723302	4.08	16.9123	3.81	14.0257	0.27	0.14	1.2	0.1301	0.3153	NM_001205614; XM_005215375; XM_010811967; ENSBTAT00000020362; BC149302	C14H8orf76	chromosome 14 open reading frame, human C8orf76	chr14	+	18158102	18173295
12723634	4.54	23.2636	4.31	19.8353	0.14	0.16	1.17	0.0786	0.2242	NM_001110184; ENSBTAT00000006544; BC134700	C14H8orf82	chromosome 14 open reading frame, human C8orf82	chr14	+	1602474	1605012
12723974	2.92	7.56846	2.75	6.72717	0.17	0.18	1.13	0.0817	0.2309	XM_005215557; XM_010812108; XM_010812109; XM_010822689; XM_010822690; XM_010822691; XR_818705; XR_818706	C14H8orf89; LOC100336141	chromosome 14 open reading frame, human C8orf89; putative uncharacterized protein C8orf89	chr14	-	38717376	38737365
12729417	0.8	1.7411	0.71	1.6358	0.11	0.13	1.06	0.5649	0.7584	NM_001038177; XM_005215857; ENSBTAT00000006511	C15H11orf1	chromosome 15 open reading frame, human C11orf1	chr15	+	22547742	22552367
12726966	2.57	5.93809	2.4	5.27803	0.18	0.11	1.13	0.1475	0.3423	NM_001014846; XM_005215909; XM_005215910; XM_005215911; ENSBTAT00000002494; BC102543; BT021678	C15H11orf16	chromosome 15 open reading frame, human C11orf16	chr15	+	44250725	44260218
12729694	6.67	101.829	5.81	56.1028	0.24	0.29	1.81	0.0002	0.0038	NM_001206822; XM_005216306; XM_005216307; XM_005216308; XM_005216309; XM_005216310; XM_005216311; XM_005216312; XM_005216313; XM_005216314; XM_010812743; XM_010812745; ENSBTAT00000014362	C15H11orf30	chromosome 15 open reading frame, human C11orf30	chr15	+	56633374	56714901
12729795	3.42	10.7034	3.68	12.8171	0.16	0.03	-1.19	0.0265	0.1019	NM_001164092	C15H11orf31	chromosome 15 open reading frame, human C11orf31	chr15	+	82373578	82375217
12731239	1.13	2.18859	1.04	2.05623	0.16	0.14	1.06	0.9614	0.9838	NM_001113538; ENSBTAT00000020999	C15H11orf34	chromosome 15 open reading frame, human C11orf34	chr15	-	22978370	22990478
12733728	1.72	3.29436	1.5	2.82843	0.21	0.22	1.16	0.5077	0.7179	XM_002693151; XM_870311; ENSBTAT00000039810	C15H11orf42	chromosome 15 open reading frame, human C11orf42	chr15	-	47455391	47459486
12727049	4.12	17.3878	3.81	14.0257	0.19	0.17	1.24	0.0176	0.0756	NM_001038037; XM_005216409; ENSBTAT00000039581; BC109973	C15H11orf49	chromosome 15 open reading frame, human C11orf49	chr15	+	78044073	78254813
12729888	4.02	16.2234	4.09	17.0299	0.1	0.19	-1.05	0.7955	0.9029	XM_002692990; XM_010812388; XM_010822751; XM_866023; ENSBTAT00000011420	C15H11orf52	chromosome 15 open reading frame, human C11orf52	chr15	+	22575921	22582949
12730070	2.57	5.93809	2.64	6.23332	0.11	0.21	-1.05	0.7023	0.8504	XM_002693007; XM_870687	C15H11orf53	chromosome 15 open reading frame, human C11orf53	chr15	+	21857697	21877553
12727803	4.93	30.4844	5.06	33.3589	0.19	0.07	-1.09	0.3607	0.5958	NM_001083423; XM_005215832; XM_005215833; XM_005215835; XM_010812363; ENSBTAT00000002592	C15H11orf57	chromosome 15 open reading frame, human C11orf57	chr15	+	22707913	22718387
12733535	8.13	280.139	7.93	243.875	0.16	0.14	1.14	0.0657	0.1969	NM_001035474; ENSBTAT00000008884; BC105190	C15H11orf58	chromosome 15 open reading frame, human C11orf58	chr15	-	36224847	36251371
12729946	1.71	3.27161	1.49	2.80889	0.12	0.13	1.16	0.0267	0.1026	NM_001038208; BC111348	C15H11orf63	chromosome 15 open reading frame, human C11orf63	chr15	+	34039404	34122028
12733379	0.87	1.82766	0.72	1.64718	0.15	0.16	1.11	0.4766	0.6943	XM_010812329; XM_010812330; XM_010825643; XM_010825644	C15H11orf65	chromosome 15 open reading frame, human C11orf65	chr15	-	18282665	18334659
12733686	3.17	9.00047	2.66	6.32033	0.72	0.45	1.42	0.5914	0.777	NM_001046598; XM_005215743; ENSBTAT00000020352; BC105371	C15H11orf70	chromosome 15 open reading frame, human C11orf70	chr15	-	6917398	6947618
12733529	5.49	44.9422	5.4	42.2243	0.21	0.22	1.06	0.9434	0.9766	NM_001078051; ENSBTAT00000010807; BC109785	C15H11orf71	chromosome 15 open reading frame, human C11orf71	chr15	-	25255387	25256211
12729835	5.23	37.5307	5.21	37.014	0.15	0.15	1.02	0.9993	0.9998	NM_001034750; XM_005216388; XM_010812785; XM_010812786; XM_010812787; XM_010812788; ENSBTAT00000028797; ENSBTAT00000054498; BC103191; BC142297	C15H11orf74	chromosome 15 open reading frame, human C11orf74	chr15	+	67844540	67911152
12730103	0.71	1.6358	0.56	1.47427	0.08	0.11	1.11	0.2205	0.4429	NM_001077028; XM_005215871; XM_005215872; XM_010812380; ENSBTAT00000048644	C15H11orf88	chromosome 15 open reading frame, human C11orf88	chr15	+	22136721	22171028
12733800	2.3	4.92458	2.27	4.82323	0.24	0.2	1.02	0.7512	0.8783	NM_001110185; XM_010812790; XR_237578; ENSBTAT00000039684; BC142062	C15H11orf91	chromosome 15 open reading frame, human C11orf91	chr15	-	65131001	65132948
12733928	2.57	5.93809	2.92	7.56846	0.24	0.38	-1.28	0.3867	0.6193	NM_001099196; XM_010812858; ENSBTAT00000039634	C15H11orf94	chromosome 15 open reading frame, human C11orf94	chr15	-	76813864	76814510
12726388	5.14	35.261	5.81	56.1028	0.32	0.28	-1.59	0.0041	0.0261	NM_001145035	C15H11orf96	chromosome 15 open reading frame, human C11orf96	chr15	+	74915918	74917297
12733776	0.93	1.90528	1.07	2.09943	0.21	0.08	-1.1	0.3256	0.5616	NM_001077076; ENSBTAT00000055337	C15H11orf97	chromosome 15 open reading frame, human C11orf97	chr15	-	16261691	16296156
12741360	0.82	1.76541	0.89	1.85318	0.17	0.2	-1.05	0.6269	0.8015	ENSBTAT00000047059	C16H1orf100	chromosome 16 open reading frame, human C1orf100	chr16	-	33563644	33599728
12737461	1.53	2.88786	0.98	1.97247	0.26	0.17	1.47	0.0209	0.0853	NM_001205494; XM_010813230; XM_010813231; XM_010813232	C16H1orf105	chromosome 16 open reading frame, human C1orf105	chr16	+	40777424	40810392
12734216	4.59	24.0839	4.65	25.1067	0.3	0.16	-1.04	0.4018	0.6336	XM_002694240; XM_003585020; ENSBTAT00000065142; ENSBTAT00000065906	C16H1orf106	chromosome 16 open reading frame, human C1orf106	chr16	+	81367757	81381523
12737604	5.28	38.8542	6.14	70.5219	0.27	0.17	-1.81	0.0002	0.0031	NM_001205383; ENSBTAT00000008390	C16H1orf115	chromosome 16 open reading frame, human C1orf115	chr16	+	24876782	24887153
12740692	2.28	4.85678	2.12	4.34694	0.37	0.09	1.12	0.2917	0.5265	NM_001098464; ENSBTAT00000024149; BC140587	C16H1orf116	chromosome 16 open reading frame, human C1orf116	chr16	-	4685888	4697039
12735371	2.77	6.82108	2.77	6.82108	0.22	0.29	-1	0.8654	0.9385	NM_001031755; XM_005217052; XM_005217054; XM_005217055; XM_005217057; XM_010813323; XM_010813324; XM_010813325; XM_010813326; XM_010813327; XM_010813328; XM_010813329; ENSBTAT00000019289; ENSBTAT00000057381	C16H1orf159	chromosome 16 open reading frame, human C1orf159	chr16	+	52642160	52651239
12738154	2.39	5.24157	2.3	4.92458	0.08	0.13	1.06	0.2972	0.5328	XM_010813287; XM_010813288; XM_010813289; XM_010813290; XM_010813291; XM_010823083; XR_811936	C16H1orf167	chromosome 16 open reading frame, human C1orf167	chr16	-	42765503	42767965
12737359	3.86	14.5203	3.84	14.3204	0.19	0.07	1.02	0.9276	0.969	NM_001079790; ENSBTAT00000044812; BC108133	C16H1orf174	chromosome 16 open reading frame, human C1orf174	chr16	+	50472098	50478063
12737450	1	2	1.23	2.34567	0.11	0.2	-1.17	0.0762	0.2191	XM_002693870; XM_869069; ENSBTAT00000011220	C16H1orf186	chromosome 16 open reading frame, human C1orf186	chr16	+	3674611	3699655
12737673	4.46	22.0087	4.54	23.2636	0.18	0.19	-1.06	0.9403	0.9753	NM_001081547; XM_005217399; ENSBTAT00000055747; BC133418	C16H1orf21	chromosome 16 open reading frame, human C1orf21	chr16	+	66960790	67142415
12735218	5.22	37.2715	4.66	25.2813	0.13	0.14	1.47	0.0004	0.0057	NM_001080902; ENSBTAT00000015853; BC148916; BT026154	C16H1orf27	chromosome 16 open reading frame, human C1orf27	chr16	+	68950172	68986702
12737682	2.88	7.3615	2.74	6.6807	0.15	0.13	1.1	0.2322	0.4571	XM_001250233; XM_002694232	C16H1orf53	chromosome 16 open reading frame, human C1orf53	chr16	+	78755028	78779193
12735459	3.86	14.5203	3.31	9.91766	0.4	0.12	1.46	0.0131	0.0608	NM_001100341; XM_005217343; ENSBTAT00000003693	C16H1orf74	chromosome 16 open reading frame, human C1orf74	chr16	+	75421211	75423469
12735245	3.98	15.7797	4.03	16.3362	0.17	0.05	-1.03	0.6265	0.8013	NM_001166564; ENSBTAT00000018787	C16H1orf86	chromosome 16 open reading frame, human C1orf86	chr16	+	51841819	51846449
12737294	3.54	11.6318	3.43	10.7779	0.22	0.05	1.08	0.9051	0.9576	NM_001083770; XM_005216839; XM_010813136; ENSBTAT00000034185	C16H1orf95	chromosome 16 open reading frame, human C1orf95	chr16	+	30304540	30360118
12745997	4.65	25.1067	4.85	28.84	0.15	0.09	-1.15	0.1488	0.344	NM_001031753; XM_005217767; ENSBTAT00000029052; BT029879	C17H12orf43	chromosome 17 open reading frame, human C12orf43	chr17	-	65435162	65445334
12746023	4.8	27.8576	4.03	16.3362	0.34	0.14	1.7	0.0047	0.0289	XM_002694475; XM_005195025; XM_005217973; XM_010814006; XM_010814007; XM_010823360; XM_010823361; XM_584238; ENSBTAT00000027321; BC151775	C17H12orf65	chromosome 17 open reading frame, human C12orf65	chr17	-	54568678	54581331
12746759	4.86	29.0406	4.71	26.1729	0.05	0.24	1.11	0.817	0.9127	NM_001040531; XM_005218223; XM_010814226; ENSBTAT00000043931	C17H22orf39	chromosome 17 open reading frame, human C22orf39	chr17	-	74711450	74715833
12747213	3.53	11.5514	3.26	9.57983	0.15	0.18	1.21	0.1219	0.3025	NM_001102129; XM_005217557; XM_005217558; XM_005217559; XM_005217560; XM_005217561; XM_010813741; XM_010813742; ENSBTAT00000014052	C17H4orf29	chromosome 17 open reading frame, human C4orf29	chr17	-	30106649	30133147
12746496	5.13	35.0174	3.83	14.2215	0.47	0.28	2.46	0.0006	0.0072	XM_003587131; XM_005217587; XM_010823310; ENSBTAT00000061299	C17H4orf33	chromosome 17 open reading frame, human C4orf33	chr17	-	29105154	29122609
12744731	1.05	2.07053	0.98	1.97247	0.21	0.06	1.05	0.8337	0.9224	NM_001077088; ENSBTAT00000047680	C17H4orf45	chromosome 17 open reading frame, human C4orf45	chr17	+	40936426	41069660
12744739	3.82	14.1232	3.41	10.6295	0.36	0.14	1.33	0.042	0.1436	NM_001078113; XM_001250103	C17H4orf46; LOC782307	chromosome 17 open reading frame, human C4orf46; uncharacterized protein C4orf46 homolog	chr17	+	41307378	41310604
12744952	2.27	4.82323	2.07	4.19887	0.2	0.15	1.15	0.1774	0.3855	NM_001145133; ENSBTAT00000023182; BC149549	C17H5orf52	chromosome 17 open reading frame, human C5orf52	chr17	+	71755943	71760588
12759076	2.25	4.75683	1.88	3.68075	0.11	0.08	1.29	0.0036	0.0242	XM_002694736; XM_002701761; XM_005195176; XM_005195177; XM_005195178; XM_005218409; XM_005218410; XM_005218411; ENSBTAT00000032575	C18H16orf46	chromosome 18 open reading frame, human C16orf46	chr18	-	7772725	7781765
12748493	5.63	49.5221	4.75	26.9087	0.43	0.11	1.83	0.0009	0.0093	NM_001105502; XM_005218433; XM_005218434; ENSBTAT00000006669	C18H16orf70	chromosome 18 open reading frame, human C16orf70	chr18	+	34878576	34904336
12759052	3.69	12.9063	3.4	10.5561	0.42	0.16	1.22	0.4412	0.6671	XM_002694752; XM_005192655; XM_005218761; XM_010814584; XR_226197; XM_010814583	C18H16orf74; LOC101909252	chromosome 18 open reading frame, human C16orf74; uncharacterized protein C16orf74-like	chr18	-	11730926	11760940
12754771	1.97	3.91768	1.86	3.63008	0.07	0.06	1.08	0.1907	0.4045	NM_001205459; XM_010814575; ENSBTAT00000025162; ENSBTAT00000064305	C18H16orf86	chromosome 18 open reading frame, human C16orf86	chr18	+	35339714	35341472
12759110	4.42	21.4068	4.12	17.3878	0.27	0.14	1.22	0.0592	0.1836	NM_001078045; XM_010814553; ENSBTAT00000004555	C18H16orf87	chromosome 18 open reading frame, human C16orf87	chr18	-	15186647	15219204
12755157	1.73	3.31728	1.63	3.09513	0.2	0.11	1.07	0.2694	0.5005	XM_002694852; XM_010814585; XM_010826533; XM_010826536	C18H16orf95	chromosome 18 open reading frame, human C16orf95	chr18	-	12952032	12964267
12758493	3.98	15.7797	3.95	15.455	0.22	0.17	1.02	0.7495	0.8772	NM_001076892; XM_005218646; XM_010814523; XM_010814524; XM_010814525; XM_010814526; ENSBTAT00000027233; BC123667	C18H19orf12	chromosome 18 open reading frame, human C19orf12	chr18	-	40455365	40467458
12755271	2.34	5.06303	1.81	3.50642	0.22	0.19	1.44	0.0035	0.0237	XM_010815657; XM_010823931; XR_813058; BC112671	C18H19orf18	chromosome 18 open reading frame, human C19orf18	chr18	-	65627776	65636625
12754742	3.78	13.737	3.64	12.4666	0.13	0.14	1.1	0.6785	0.8356	NM_001207046; XM_010814832; ENSBTAT00000044870; BC102086	C18H19orf33	chromosome 18 open reading frame, human C19orf33	chr18	+	48337459	48338329
12750969	4.44	21.7057	4.14	17.6305	0.28	0.12	1.23	0.3215	0.5571	NM_001046062; ENSBTAT00000013731; ENSBTAT00000065656; BC112837	C18H19orf40	chromosome 18 open reading frame, human C19orf40	chr18	+	43568646	43572215
12758412	3.98	15.7797	3.67	12.7286	0.33	0.28	1.24	0.5259	0.7315	NM_001080291; XM_005218970; XM_010814766; XM_010814767; XM_010814768; ENSBTAT00000025109	C18H19orf47	chromosome 18 open reading frame, human C19orf47	chr18	-	49964824	49980185
12757427	4.06	16.6795	4.84	28.6408	0.12	0.08	-1.72	1.64e-05	0.0008	NM_001046227; NM_001244559; ENSBTAT00000014709	C18H19orf48	chromosome 18 open reading frame, human C19orf48	chr18	-	57317703	57324156
12756723	3.05	8.28212	3.18	9.06307	0.1	0.19	-1.1	0.3167	0.5525	NM_001164025; ENSBTAT00000043989; BC149771	C18H19orf54	chromosome 18 open reading frame, human C19orf54	chr18	-	50291015	50299046
12753922	2.43	5.38893	2.42	5.35171	0.24	0.23	1	0.2774	0.51	XM_005195393; XM_005219467; XM_010815194; XM_010815195; XM_010815196; XM_010815197; XM_010815198; XM_010823785; XM_010823786; XM_010823787; XM_010823788; XM_010823789; BC118102	C18H19orf68	chromosome 18 open reading frame, human C19orf68	chr18	+	55336244	55338827
12748759	1.84	3.5801	1.7	3.24901	0.23	0.12	1.1	0.2433	0.4707	XM_005200278; XM_005200279; XM_005219513; XM_005219514	C18H19orf81	chromosome 18 open reading frame, human C19orf81	chr18	+	57194657	57205842
12766569	3.28	9.71356	3.16	8.9383	0.19	0.12	1.09	0.4184	0.6484	XM_010815953; XM_010824031	C19H17orf100	chromosome 19 open reading frame, human C17orf100	chr19	-	25839347	25839897
12765065	0.63	1.54756	0.71	1.6358	0.13	0.12	-1.05	0.5433	0.7439	XM_005195769; XM_005220964; XM_010816410; XM_010816411; XM_010824220; XM_010824221; ENSBTAT00000042938	C19H17orf104	chromosome 19 open reading frame, human C17orf104	chr19	+	45036709	45050200
12760401	1.22	2.32947	1.01	2.01391	0.15	0.13	1.16	0.4099	0.6409	XM_002684441; XM_002696036; XR_813406; XR_813407; XR_819433; XR_819434; ENSBTAT00000065517; BC109732	C19H17orf105	chromosome 19 open reading frame, human C17orf105	chr19	+	44296165	44312851
12766532	3.32	9.98664	3.5	11.3137	0.16	0.14	-1.13	0.0244	0.0958	NM_001145539; XM_005220168; XM_010815885; ENSBTAT00000064961	C19H17orf107	chromosome 19 open reading frame, human C17orf107	chr19	-	27121211	27121973
12763019	5.02	32.4467	6.36	82.1393	0.37	0.04	-2.55	4.41e-05	0.0014	NM_001038092; XM_005220221; XM_005220222; XM_005220223; ENSBTAT00000029238; BC109638	C19H17orf49	chromosome 19 open reading frame, human C17orf49	chr19	+	27438490	27441265
12772930	2.39	5.24157	2.23	4.69134	0.21	0.17	1.12	0.8789	0.9458	XM_002695650; XM_868950; ENSBTAT00000063115	C19H17orf50	chromosome 19 open reading frame, human C17orf50	chr19	-	14931957	14935460
12765364	2.83	7.11074	2.85	7.21	0.38	0.15	-1.01	0.5587	0.7537	XM_002696073; XM_867068; ENSBTAT00000005861	C19H17orf53	chromosome 19 open reading frame, human C17orf53	chr19	+	44596069	44609787
12760450	1.9	3.73213	2.18	4.53154	0.29	0.12	-1.22	0.1502	0.3462	XM_003587466	C19H17orf58	chromosome 19 open reading frame, human C17orf58	chr19	+	49608453	49611971
12765676	4.67	25.4572	4.95	30.91	0.28	0.1	-1.21	0.0735	0.2135	NM_001078087; XM_005221069; XM_005221070; XM_005221072; XM_005221073; XM_010816474; ENSBTAT00000024188; BC102788	C19H17orf62	chromosome 19 open reading frame, human C17orf62	chr19	+	50765355	50771393
12771389	2.27	4.82323	2.09	4.25748	0.11	0.15	1.13	0.149	0.3445	NM_001075929; ENSBTAT00000054304; BC109987	C19H17orf64	chromosome 19 open reading frame, human C17orf64	chr19	-	12822573	12833792
12766703	3.16	8.9383	2.77	6.82108	0.28	0.19	1.32	0.0237	0.0937	XM_003583528; XM_003587375; ENSBTAT00000049635	C19H17orf67	chromosome 19 open reading frame, human C17orf67	chr19	-	7830734	7863165
12765908	2.76	6.77396	2.54	5.81589	0.26	0.2	1.16	0.2028	0.4197	XM_001251607; XM_002696116; XM_005195813; XM_005221111; ENSBTAT00000025435	C19H17orf70	chromosome 19 open reading frame, human C17orf70	chr19	+	51833821	51843127
12761858	5.09	34.0598	4.69	25.8125	0.07	0.17	1.32	0.0021	0.0168	XM_003583540; XM_003587382; ENSBTAT00000027955	C19H17orf75	chromosome 19 open reading frame, human C17orf75	chr19	+	18141427	18154812
12765503	1.22	2.32947	1.06	2.08493	0.2	0.2	1.12	0.6945	0.8456	NM_001099158; XM_010815778; ENSBTAT00000035403; BC146231	C19H17orf78	chromosome 19 open reading frame, human C17orf78	chr19	+	14005955	14018895
12769340	5.72	52.7098	5.58	47.8352	0.05	0.16	1.1	0.275	0.5073	XM_002695755; XM_587446; XR_813195; XR_819276; ENSBTAT00000022110	C19H17orf85	chromosome 19 open reading frame, human C17orf85	chr19	-	25075516	25100374
12766692	5.23	37.5307	5.21	37.014	0.25	0.19	1.01	0.1743	0.381	XM_003583634; XM_003587472; BC126776	C19H17orf89	chromosome 19 open reading frame, human C17orf89	chr19	-	52088429	52090782
12766709	3.45	10.9283	3.38	10.4107	0.24	0.2	1.05	0.2337	0.4591	XM_010816203; XM_010824178; ENSBTAT00000064066	C19H17orf96	chromosome 19 open reading frame, human C17orf96	chr19	-	39912109	39913248
12773430	3.05	8.28212	3.07	8.39773	0.15	0.19	-1.01	0.698	0.8478	XM_010815881; XM_010824053	C19H17orf97	chromosome 19 open reading frame, human C17orf97	chr19	-	22856304	22859358
12772924	2.59	6.02099	2.58	5.9794	0.17	0.09	1.01	0.8147	0.9121	NM_001206258; ENSBTAT00000061352	C19H17orf98	chromosome 19 open reading frame, human C17orf98	chr19	-	40068413	40071695
12704506	5.45	43.7133	5.18	36.2523	0.27	0.08	1.2	0.0754	0.2173	NM_001037448; XM_005212844; XM_010810117; ENSBTAT00000006000; BC108147	C1D	C1D nuclear receptor corepressor	chr11	-	66471949	66490577
12851605	7.45	174.853	7.14	141.044	0.39	0.19	1.24	0.0897	0.247	NM_001076160; XM_005205157; XM_005205159; XM_010804008; XM_010804009; ENSBTAT00000006572; BC120299	C1GALT1	core 1 synthase, glycoprotein-N-acetylgalactosamine 3-beta-galactosyltransferase 1	chr4	+	15183826	15227665
12904815	5.13	35.0174	4.92	30.2738	0.23	0.24	1.15	0.2546	0.4837	NM_001034575; XM_005227464; ENSBTAT00000028542; BC104496	C1GALT1C1	C1GALT1-specific chaperone 1	chrX	+	4694747	4698797
12687104	0.99	1.98618	0.72	1.64718	0.07	0.09	1.21	0.0305	0.1132	NM_001077124; ENSBTAT00000018387	C1H21orf140	chromosome 1 open reading frame, human C21orf140	chr1	-	459809	460828
12684920	3.27	9.64646	3.17	9.00047	0.3	0.27	1.07	0.4609	0.6823	NM_001075781; XM_010801655; XM_010801656; ENSBTAT00000026102; BC118255	C1H21orf2	chromosome 1 open reading frame, human C21orf2	chr1	-	145801873	145813313
12680307	6.43	86.2229	6.17	72.0037	0.43	0.24	1.2	0.2082	0.4272	NM_001034463; XM_010801684; ENSBTAT00000009346; BC102260	C1H21orf33	chromosome 1 open reading frame, human C21orf33	chr1	+	146859201	146867964
12681607	5.54	46.5271	5.34	40.5042	0.04	0.1	1.15	0.1019	0.2682	NM_001046407; ENSBTAT00000003977; BC110223	C1H21orf59	chromosome 1 open reading frame, human C21orf59	chr1	+	2204895	2216522
12680471	2.7	6.49802	2.38	5.20537	0.07	0.26	1.25	0.1742	0.3809	NM_001163694; XM_005201104; ENSBTAT00000061032	C1H21orf62	chromosome 1 open reading frame, human C21orf62	chr1	+	2029406	2048813
12682117	6.14	70.5219	6.48	89.2636	0.24	0.11	-1.27	0.0175	0.0753	NM_001037617; XM_005201150; XM_005201152; XM_010800942; ENSBTAT00000001832; BC109792	C1H21orf91	chromosome 1 open reading frame, human C21orf91	chr1	+	18719635	18748457
12684788	3.65	12.5533	3.79	13.8326	0.14	0.05	-1.1	0.1471	0.3416	XM_001787323; XM_002684772; XM_010801138; XM_010801139; XM_010824603; XM_010824604; ENSBTAT00000007523	C1H3orf17	chromosome 1 open reading frame, human C3orf17	chr1	-	58169798	58185822
12678219	0.46	1.37554	0.31	1.23971	0.08	0.12	1.1	0.3831	0.6169	XM_001787925; XM_002684765; XM_005196073; XM_005201373	C1H3orf30	chromosome 1 open reading frame, human C3orf30	chr1	+	64552411	64559966
12679281	3.61	12.2101	3.66	12.6407	0.36	0.22	-1.04	0.7172	0.8576	XM_002684988; XM_005195939; XM_005201780; XM_010801457; XM_010824404; XM_583586; ENSBTAT00000006854	C1H3orf33	chromosome 1 open reading frame, human C3orf33	chr1	+	112777479	112803568
12679933	5.27	38.5859	5.23	37.5307	0.08	0.14	1.03	0.4613	0.6827	NM_001206451; XM_003581672; XM_003585501; XM_003585502; XM_003585627; XM_005196027; XM_005201179; XM_005201187; XM_010800982; XM_010824517; ENSBTAT00000010480; BC120104	C1H3orf38; ZNF654; LOC100849247; LOC100849275	chromosome 1 open reading frame, human C3orf38; zinc finger protein 654; uncharacterized protein C3orf38 homolog	chr1	+	35688192	35759261
12682289	0.87	1.82766	0.88	1.84038	0.06	0.17	-1	0.3535	0.5894	XM_002684771; XM_010801135; XM_010824589; XM_865244; ENSBTAT00000022018; ENSBTAT00000057589	C1H3orf52	chromosome 1 open reading frame, human C3orf52	chr1	+	57279560	57319747
12684168	5.9	59.7141	5.77	54.5686	0.32	0.16	1.1	0.9881	0.9961	NM_001205651; ENSBTAT00000010430	C1H3orf58	chromosome 1 open reading frame, human C3orf58	chr1	-	125862998	125885655
12682437	4.51	22.7848	4.44	21.7057	0.16	0.15	1.05	0.9463	0.9777	NM_001195030; ENSBTAT00000006865	C1H3orf70	chromosome 1 open reading frame, human C3orf70	chr1	+	82573990	82694776
12783013	2.93	7.6211	5.91	60.1295	0.53	0.23	-7.92	2.39e-07	9.13e-05	NM_001014945; XM_005203214; ENSBTAT00000009415; ENSBTAT00000040146; AY911382; BC105345; BT020977	C1QA	complement component 1, q subcomponent, A chain	chr2	-	130792855	130795743
12784435	4.98	31.5594	7.53	184.823	0.14	0.41	-5.84	1.25e-07	7.09e-05	NM_001046599; XM_010802613; ENSBTAT00000014871; BC112490	C1QB	complement component 1, q subcomponent, B chain	chr2	-	130769170	130775911
12763530	8.39	335.461	7.69	206.5	0.15	0.1	1.62	0.0002	0.0036	NM_001034527; ENSBTAT00000013734; BC102464	C1QBP	complement component 1, q subcomponent binding protein	chr19	+	26724673	26730101
12781080	3.71	13.0864	5.61	48.8403	0.25	0.45	-3.75	4.09e-06	0.0004	NM_001206396; ENSBTAT00000014865; BC114893	C1QC	complement component 1, q subcomponent, C chain	chr2	-	130783986	130788349
12770922	3.12	8.69388	3.14	8.81524	0.12	0.12	-1.01	0.4187	0.6486	NM_001205862; ENSBTAT00000015618	C1QL1	complement component 1, q subcomponent-like 1	chr19	-	45288535	45295627
12781719	1.59	3.01049	1.49	2.80889	0.05	0.23	1.07	0.937	0.9737	NM_001205836; ENSBTAT00000050672	C1QL2	complement component 1, q subcomponent-like 2	chr2	-	71283119	71285350
12720820	0.91	1.87905	1.09	2.12874	0.13	0.04	-1.13	0.2994	0.5348	NM_001206164; ENSBTAT00000022175	C1QL3	complement component 1, q subcomponent-like 3	chr13	-	31279987	31287495
12862507	2.09	4.25748	2.25	4.75683	0.15	0.17	-1.11	0.2488	0.4771	XM_010805035; XM_010827693	C1QL4	complement component 1, q subcomponent-like 4	chr5	+	30643474	30657509
12769736	6.71	104.691	7.84	229.126	0.15	0.21	-2.18	2.44e-06	0.0003	NM_001083409; XM_005221199; XM_005221200; XM_005221201; XM_010816533; ENSBTAT00000008228; BC133322	C1QTNF1	C1q and tumor necrosis factor related protein 1	chr19	-	53978216	53984772
12887268	4.17	18.0009	4.76	27.0958	0.45	0.23	-1.5	0.0124	0.0584	XM_002689351; XM_010798066; XM_010807570; XM_589781	C1QTNF2	C1q and tumor necrosis factor related protein 2	chr7	-	74035571	74057889
12786020	1.83	3.55537	3.27	9.64646	0.59	1.22	-2.72	0.0598	0.1847	NM_001101138; XM_005221604; XM_010816812; ENSBTAT00000022698; BC151389	C1QTNF3	C1q and tumor necrosis factor related protein 3	chr20	+	39760050	39792325
12733695	1.52	2.86791	1.67	3.18215	0.31	0.31	-1.11	0.4771	0.6947	XM_010812878; XM_010822935	C1QTNF4	C1q and tumor necrosis factor related protein 4	chr15	-	78591046	78592306
12733445	3.54	11.6318	5.08	33.8246	0.29	0.18	-2.9	3.32e-06	0.0003	NM_001099138; ENSBTAT00000040033; BC142162	C1QTNF5	C1q and tumor necrosis factor related protein 5	chr15	-	30448399	30450337
12864745	4.51	22.7848	5.7	51.9842	0.72	0.36	-2.28	0.0009	0.0093	NM_001101872; XM_005206809; ENSBTAT00000010617; BC151625	C1QTNF6	C1q and tumor necrosis factor related protein 6	chr5	-	75992622	75999893
12872166	2.24	4.72397	2.99	7.94474	0.3	0.39	-1.68	0.0159	0.0702	NM_001076201; XM_005208313; XM_005208314; XM_005208315; XM_005208316; XM_010806396; XM_010806397; ENSBTAT00000013656; ENSBTAT00000044776; BC120196	C1QTNF7	C1q and tumor necrosis factor related protein 7	chr6	+	115276058	115404039
12817249	4.17	18.0009	4.26	19.1597	0.35	0.19	-1.06	0.6421	0.8112	XM_002697908; XM_602976; ENSBTAT00000016731	C1QTNF8	C1q and tumor necrosis factor related protein 8	chr25	-	865752	867111
12709807	3.2	9.18959	3.14	8.81524	0.15	0.21	1.04	0.8811	0.9469	NM_001075846; ENSBTAT00000001799; BC122841	C1QTNF9	C1q and tumor necrosis factor related protein 9	chr12	+	34540961	34548866
12859128	5.05	33.1285	6.94	122.786	0.88	0.22	-3.71	0.0009	0.0092	NM_001034407; XM_005207128; XM_005207129; ENSBTAT00000011362; ENSBTAT00000015014; BC103405; BT030568	C1R	complement component 1, r subcomponent	chr5	+	103737161	103747961
12858465	4.36	20.5348	4.72	26.3549	0.36	0.26	-1.29	0.0178	0.0763	NM_001192155; XM_010805576; XM_010805577; XM_010805578; XM_010805579; ENSBTAT00000021566; ENSBTAT00000065473	C1RL	complement component 1, r subcomponent-like	chr5	+	103634595	103644571
12868860	6.2	73.5167	7.82	225.972	0.68	0.06	-3.07	0.0003	0.0044	NM_001076550; ENSBTAT00000006358; BC119956	C1S	complement component 1, s subcomponent	chr5	-	103768065	103779250
12805720	2.1	4.28709	3.46	11.0043	0.17	0.14	-2.56	4.65e-07	0.0001	NM_001034492; XM_005223654; ENSBTAT00000009798; ENSBTAT00000045436; BC103357; BT026538	C2	complement component 2	chr23	-	27231726	27243367
12787887	3.49	11.2356	3.25	9.51366	0.05	0.21	1.18	0.032	0.1174	NM_001075927; XM_005221602; ENSBTAT00000023356; BC114683	C20H5orf22	chromosome 20 open reading frame, human C5orf22	chr20	-	42044891	42060655
12786653	2.41	5.31474	2.01	4.02782	0.31	0.19	1.32	0.0186	0.0786	NM_001079795; XM_005221558; XM_005221559; ENSBTAT00000001909; ENSBTAT00000047186; BC118330	C20H5orf28	chromosome 20 open reading frame, human C5orf28	chr20	+	31353136	31372951
12785597	2.5	5.65685	1.95	3.86375	0.38	0.19	1.46	0.0068	0.0378	NM_001083426; XM_010816784; ENSBTAT00000009815; BC114653	C20H5orf34	chromosome 20 open reading frame, human C5orf34	chr20	+	31324013	31350850
12786060	5.32	39.9466	5.37	41.3553	0.19	0.2	-1.04	0.6864	0.8404	XM_005196162; XM_005200481; XM_010800070; XM_010816817; XM_010816818; XM_010816819; XM_010816820; XM_010816821; XM_010816822; XM_010824741; XM_010824742; XM_010824743; XM_010824744; XM_010824745; XR_820214	C20H5orf42; LOC101908366; LOC505334	chromosome 20 open reading frame, human C5orf42; uncharacterized protein C5orf42-like	chr20	+	37069240	37174839
12784830	0.91	1.87905	0.96	1.94531	0.26	0.13	-1.04	0.6271	0.8015	NM_001206649; XM_005221398; XM_005221399; XM_005221402; XM_005221403	C20H5orf47	chromosome 20 open reading frame, human C5orf47	chr20	+	5608645	5626283
12786743	1.31	2.47942	1.28	2.42839	0.08	0.13	1.03	0.7515	0.8783	XM_001787978; XM_002696431	C20H5orf49	chromosome 20 open reading frame, human C5orf49	chr20	-	65488806	65498803
12791247	3.74	13.3614	3.54	11.6318	0.27	0.23	1.14	0.1536	0.3513	NM_001252510; NR_131934; XR_239200; XR_814250; XR_814251; XR_820519; XR_820520	C21H14orf132; TUNAR	chromosome 21 open reading frame, human C14orf132; TCL1 upstream neural differentiation-associated RNA	chr21	+	62403694	62560508
12791925	4.67	25.4572	4.37	20.6776	0.21	0.08	1.23	0.1021	0.2686	NM_001166559; ENSBTAT00000063539	C21H14orf142	chromosome 21 open reading frame, human C14orf142	chr21	-	58416947	58424787
12791167	4.02	16.2234	4	16	0.09	0.08	1.02	0.7772	0.8922	NM_001205388; XM_005222240; XM_005222241; XM_010817271; ENSBTAT00000030916; BC114110	C21H14orf180	chromosome 21 open reading frame, human C14orf180	chr21	+	70707425	70714147
12793872	8.84	458.253	9.1	548.748	0.13	0.08	-1.2	0.0172	0.0743	NM_001113315; ENSBTAT00000038460; BC102582	C21H14orf2	chromosome 21 open reading frame, human C14orf2	chr21	-	70113044	70118400
12789871	3.92	15.1369	3.29	9.78112	0.3	0.36	1.55	0.0115	0.0552	NM_001075573; XM_010817239; ENSBTAT00000013688; BC118243	C21H14orf79	chromosome 21 open reading frame, human C14orf79	chr21	+	71041455	71047129
12788907	3.44	10.8528	3.91	15.0324	0.23	0.19	-1.38	0.0227	0.0908	XM_002696798; XR_807720; XR_807723; XR_814335; XR_814337	C21H14orf80; TMEM121	chromosome 21 open reading frame, human C14orf80; transmembrane protein 121	chr21	+	71392077	71401044
12789834	2.21	4.62675	2.32	4.99332	0.12	0.21	-1.08	0.0635	0.1924	NM_001075536; XM_005221873; XM_005221874; XM_005221876; XM_010817024; XM_010817025; XM_010817026; XM_010817027; XM_010817028; XM_010817030; ENSBTAT00000015744; BC109656	C21H15orf26	chromosome 21 open reading frame, human C15orf26	chr21	+	27448604	27470397
12790684	1.36	2.56685	1.54	2.90795	0.17	0.08	-1.13	0.4297	0.6573	NM_001101168; XM_005221970; XM_005221971; XM_005221973; XM_010817086; XM_010817087; ENSBTAT00000016569; BC133555	C21H15orf27	chromosome 21 open reading frame, human C15orf27	chr21	+	31860207	31983704
12793978	2.86	7.26015	3	8	0.15	0.05	-1.1	0.4912	0.7053	XM_001252069; XM_002696677; XM_010798582; XM_010798584; XM_010817136; XM_010817137; ENSBTAT00000027992	C21H15orf39	chromosome 21 open reading frame, human C15orf39	chr21	-	33934751	33939819
12792170	5.17	36.0019	5.28	38.8542	0.25	0.26	-1.07	0.4577	0.68	NM_001075386; XM_005221819; XM_010816950; ENSBTAT00000021969; BC103179; BC149508	C21H15orf40	chromosome 21 open reading frame, human C15orf40	chr21	-	23721971	23728268
12800313	2.34	5.06303	2.2	4.59479	0.04	0.14	1.1	0.6572	0.8215	NM_001046510; XM_005222695; ENSBTAT00000002457; BC113216; DQ335871	C22H3orf14	chromosome 22 open reading frame, human C3orf14	chr22	-	39119761	39134228
12797030	3.27	9.64646	3.53	11.5514	0.22	0.07	-1.2	0.0253	0.0986	NM_001101260; XM_005222925; ENSBTAT00000013410; BC147991	C22H3orf18	chromosome 22 open reading frame, human C3orf18	chr22	+	50360693	50369139
12800480	1.95	3.86375	1.92	3.78423	0.19	0.12	1.02	0.8528	0.9323	XM_005196510; XM_005196513; XM_005196514; XM_005223148; XM_005223151; XM_005223152; XM_010817987; XM_010817988; XM_010825212; XM_010825213; XM_010825219; ENSBTAT00000008930; ENSBTAT00000063720	C22H3orf20; LOC101909476	chromosome 22 open reading frame, human C3orf20; uncharacterized protein C3orf20-like	chr22	-	58202080	58253054
12797179	2.78	6.86852	2.8	6.9644	0.1	0.1	-1.02	0.2582	0.4879	NM_001076497; XM_010818007; ENSBTAT00000043637; BC108183	C22H3orf22	chromosome 22 open reading frame, human C3orf22	chr22	+	61118758	61122754
12794939	3.95	15.455	3.02	8.11168	0.32	0.12	1.9	0.001	0.0098	NM_001100318; XM_005222749; ENSBTAT00000015778	C22H3orf62	chromosome 22 open reading frame, human C3orf62	chr22	+	51375767	51379189
12796434	2.81	7.01285	2.91	7.51618	0.27	0.16	-1.08	0.1081	0.2795	XM_002697057; XM_005196452; XM_005222950; XM_010817778; XM_010817779; XM_010817780; XM_010817781; XM_010825097; XM_010825098; XM_010825099; XM_010825100; XM_614692	C22H3orf67	chromosome 22 open reading frame, human C3orf67	chr22	+	42997176	43159638
12797303	1.44	2.71321	1.36	2.56685	0.08	0.19	1.06	0.3866	0.6192	NM_001077085; ENSBTAT00000001300	C22H3orf84	chromosome 22 open reading frame, human C3orf84	chr22	+	51418820	51426815
12803764	0.59	1.50525	0.35	1.27456	0.16	0.14	1.18	0.2343	0.46	XM_002705669; XM_010804838; XM_010804839; XM_010804842; XM_010818367; XM_010818368; XM_010818369; XM_010818370; BC112456	C23H6orf10	chromosome 23 open reading frame, human C6orf10	chr23	+	26726417	26795033
12806847	6.18	72.5046	6.46	88.0347	0.11	0.04	-1.21	0.0109	0.0535	NM_001076471; XM_005223261; XM_005223262; XM_005223263; XM_005223264; ENSBTAT00000048862	C23H6orf106	chromosome 23 open reading frame, human C6orf106	chr23	-	8591962	8688924
12806452	5.81	56.1028	4.69	25.8125	0.37	0.27	2.17	0.0002	0.0036	NM_001038178; ENSBTAT00000035893; BC109937	C23H6orf136	chromosome 23 open reading frame, human C6orf136	chr23	-	28152663	28156380
12800901	3.91	15.0324	3.89	14.8254	0.28	0.08	1.01	0.2767	0.5093	NM_001145653; ENSBTAT00000063844	C23H6orf141	chromosome 23 open reading frame, human C6orf141	chr23	+	22040481	22044856
12804037	2.76	6.77396	3.06	8.33973	0.19	0.15	-1.24	0.0884	0.2444	XM_001255685; XM_002697351; XM_010818385; XM_010825320; ENSBTAT00000005965; ENSBTAT00000064467	C23H6orf15	chromosome 23 open reading frame, human C6orf15	chr23	+	27816299	27817425
12804225	1.68	3.20428	1.73	3.31728	0.07	0.16	-1.03	0.9835	0.994	XM_010799450; XM_010818626; XR_802666; XR_815009	C23H6orf201	chromosome 23 open reading frame, human C6orf201	chr23	-	49911869	49930811
12806931	1.88	3.68075	1.86	3.63008	0.17	0.11	1.02	0.6718	0.8312	XM_005196575; XM_005223359; XM_010818152; XM_010825300	C23H6orf222	chromosome 23 open reading frame, human C6orf222	chr23	-	10228126	10240612
12804199	3.63	12.3805	3.46	11.0043	0.38	0.2	1.12	0.3486	0.5845	XM_001790494; XM_002697243	C23H6orf226	chromosome 23 open reading frame, human C6orf226	chr23	-	16540675	16541733
12806841	1.52	2.86791	1.17	2.25012	0.14	0.11	1.27	0.0114	0.055	NM_001078081; XM_010818357; ENSBTAT00000017984; BC120063	C23H6orf25	chromosome 23 open reading frame, human C6orf25	chr23	-	27403127	27406360
12803643	3.62	12.295	3.47	11.0809	0.16	0.2	1.11	0.5115	0.7203	NM_001101267; ENSBTAT00000032323; BC150103	C23H6orf47	chromosome 23 open reading frame, human C6orf47	chr23	+	27457506	27459148
12803739	3.66	12.6407	3.57	11.8762	0.08	0.13	1.06	0.4477	0.6723	NR_026724; NR_026725; NR_026726	C23H6orf52	chromosome 23 open reading frame, human C6orf52	chr23	+	45287750	45303615
12802870	8.27	308.687	8.07	268.727	0.09	0.1	1.15	0.0134	0.0619	NM_001077999; XM_005223770; ENSBTAT00000027310; BC126615; BC148131; BT030562	C23H6orf62	chromosome 23 open reading frame, human C6orf62	chr23	+	32822610	32834752
12803728	6.47	88.647	6.21	74.028	0.15	0.17	1.2	0.0588	0.1829	XM_002697208; XM_005196580; XM_005196581; XM_005223360; XM_005223361; XM_871203; ENSBTAT00000047590; BC149118	C23H6orf89	chromosome 23 open reading frame, human C6orf89	chr23	+	10773265	10810383
12809617	4.64	24.9333	4.65	25.1067	0.31	0.1	-1	0.3721	0.6074	NM_001079590; ENSBTAT00000015436; BC122840	C24H18orf21	chromosome 24 open reading frame, human C18orf21	chr24	-	21448768	21456736
12810708	6.09	68.1197	6.07	67.1819	0.07	0.16	1.02	0.8267	0.918	NM_001195062; XM_010818940; ENSBTAT00000028439; XM_010818939; XM_010818941	C24H18orf32	chromosome 24 open reading frame, human C18orf32	chr24	-	49610404	49615823
12810659	2.55	5.85634	2.56	5.89708	0.09	0.08	-1.01	0.6599	0.8236	XM_002697793; XM_880440; XR_229684; XR_229685; XR_239841; XR_239842	C24H18orf42	chromosome 24 open reading frame, human C18orf42	chr24	-	39174409	39205394
12808600	3.65	12.5533	3.09	8.51496	0.32	0.26	1.47	0.0095	0.0483	NM_001206167; XM_005224269; XM_005224270; XM_005224271; XM_005224276; XM_005224277; XM_005224279; XM_010818934; XM_010818935; XM_010818936; XR_239825; ENSBTAT00000010737	C24H18orf54	chromosome 24 open reading frame, human C18orf54	chr24	+	54209587	54228502
12808608	1.66	3.16017	1.39	2.62079	0.44	0.17	1.21	0.0921	0.2511	XM_005224271; XM_005224276; XM_005224277; XM_005224279; XM_010818934; XR_239825	C24H18orf54	chromosome 24 open reading frame, human C18orf54	chr24	+	54254068	54258312
12808904	5.28	38.8542	4.84	28.6408	0.06	0.1	1.35	0.0005	0.006	NM_001205470; XM_010818769; XM_010818770; ENSBTAT00000020214; ENSBTAT00000063924	C24H18orf8	chromosome 24 open reading frame, human C18orf8	chr24	-	33485128	33507329
12816697	5.32	39.9466	5.52	45.8866	0.18	0.15	-1.15	0.0451	0.1507	NM_001038106; XM_005224438; XM_005224439; ENSBTAT00000003544; BC109870	C25H16orf13	chromosome 25 open reading frame, human C16orf13	chr25	-	543804	545583
12814091	1.75	3.36359	1.56	2.94854	0.3	0.26	1.14	0.4897	0.7042	NM_001078077; XM_005224762; ENSBTAT00000015524	C25H16orf45	chromosome 25 open reading frame, human C16orf45	chr25	+	13973579	14118510
12811194	4.75	26.9087	4.55	23.4254	0.22	0.07	1.15	0.0705	0.2073	XM_002697989; XM_002703086; XM_010825779	C25H16orf52	chromosome 25 open reading frame, human C16orf52	chr25	+	19906696	19981331
12810804	3.12	8.69388	3.09	8.51496	0.47	0.14	1.02	0.9013	0.9558	NM_001105033; XM_005224818; XM_005224820; XM_005224821; XM_010819382; XM_010819383; ENSBTAT00000065695	C25H16orf54	chromosome 25 open reading frame, human C16orf54	chr25	+	26734080	26736771
12818505	3.77	13.6422	4.15	17.7531	0.19	0.22	-1.3	0.0096	0.0488	NM_001076973	C25H16orf58	chromosome 25 open reading frame, human C16orf58	chr25	-	27788271	27795501
12814059	3.05	8.28212	3.29	9.78112	0.19	0.13	-1.18	0.1123	0.2863	NM_001205379; XM_010819129; ENSBTAT00000034642; BC103103	C25H16orf59	chromosome 25 open reading frame, human C16orf59	chr25	+	1968180	1972481
12813565	5.73	53.0765	5.27	38.5859	0.1	0.21	1.37	0.015	0.0673	NM_001046368; XM_005224755; XM_005224756; XM_010819314; XM_010819315; XR_803450; XR_815371; ENSBTAT00000025864; BC105446	C25H16orf62; LOC100849118	chromosome 25 open reading frame, human C16orf62; uncharacterized LOC100849118	chr25	+	17269948	17407207
12814395	2.12	4.34694	2.11	4.31691	0.46	0.15	1.01	0.813	0.9115	NM_001046621; XM_005224564; XM_010819135; XM_010819136; XM_010819137; ENSBTAT00000008661; ENSBTAT00000037505; BC112526	C25H16orf71	chromosome 25 open reading frame, human C16orf71	chr25	+	3820876	3830938
12813703	7.07	134.364	7.07	134.364	0.17	0.23	-1	0.4202	0.6498	XM_002697959; XM_863921; ENSBTAT00000018406	C25H16orf72	chromosome 25 open reading frame, human C16orf72	chr25	+	7931237	7955194
12814499	2.49	5.61778	2.46	5.50217	0.09	0.19	1.02	0.9013	0.9558	NM_001145758; ENSBTAT00000026716	C25H16orf82	chromosome 25 open reading frame, human C16orf82	chr25	+	24935876	24937932
12818483	2.11	4.31691	2.07	4.19887	0.19	0.11	1.03	0.7374	0.8698	XM_002697889; XM_871029; ENSBTAT00000002834	C25H16orf89	chromosome 25 open reading frame, human C16orf89	chr25	-	4088135	4104260
12818512	2.26	4.78991	2.07	4.19887	0.17	0.29	1.14	0.5442	0.7444	NM_001206478; XM_005224567; ENSBTAT00000000804	C25H16orf90	chromosome 25 open reading frame, human C16orf90	chr25	-	2885984	2888082
12818451	4.7	25.9921	5.01	32.2226	0.21	0.2	-1.24	0.0696	0.2057	NM_001076512; ENSBTAT00000047510; BC109585	C25H16orf91	chromosome 25 open reading frame, human C16orf91	chr25	-	1116686	1117622
12814920	2.11	4.31691	2.01	4.02782	0.4	0.19	1.08	0.9636	0.9851	XM_005196963; XM_005224972	C25H16orf92	chromosome 25 open reading frame, human C16orf92	chr25	-	26506058	26506808
12818251	3.16	8.9383	2.84	7.1602	0.22	0.15	1.25	0.0372	0.1314	NM_001195631; XM_005224963; ENSBTAT00000045037; BC149051	C25H16orf93	chromosome 25 open reading frame, human C16orf93	chr25	-	27136170	27140371
12813322	1.76	3.38698	1.81	3.50642	0.17	0.04	-1.04	0.5629	0.7573	XM_010799928; XM_010819251	C25H16orf96	chromosome 25 open reading frame, human C16orf96	chr25	+	3701795	3736163
12812873	6.01	64.4452	6.46	88.0347	0.22	0.24	-1.36	0.0788	0.2246	NM_001075754; ENSBTAT00000028313; BC118367	C25H7orf26	chromosome 25 open reading frame, human C7orf26	chr25	+	38963389	38974573
12812327	4.67	25.4572	4.19	18.2522	0.08	0.27	1.4	0.0155	0.069	XM_002698212; XM_589329; ENSBTAT00000019989	C25H7orf43	chromosome 25 open reading frame, human C7orf43	chr25	+	36783877	36788433
12813129	3.73	13.2691	3.55	11.7127	0.24	0.19	1.13	0.0653	0.1961	NM_001110078; XM_005225120; XM_010819557; XM_010819558; XM_010819559; BC122639	C25H7orf50	chromosome 25 open reading frame, human C7orf50	chr25	+	42245836	42303134
12814219	1.34	2.53151	1.33	2.51403	0.1	0.16	1.01	0.3405	0.5775	NM_001076486; XM_005225221; ENSBTAT00000022295	C25H7orf61	chromosome 25 open reading frame, human C7orf61	chr25	+	36624993	36628182
12823222	2.24	4.72397	2.27	4.82323	0.16	0.1	-1.02	0.6239	0.7991	NM_001076476; ENSBTAT00000014299; BC109935	C26H10orf120	chromosome 26 open reading frame, human C10orf120	chr26	-	42882755	42885754
[truncated: 18,567 more rows]
