# Supplementary material for: mRNA microarray data of FACS purified bovine small and large luteal cells
Source: Data Brief. 2018 May 24;19:737–42. doi: 10.1016/j.dib.2018.05.029 (PMC5997839; doi:10.1016/j.dib.2018.05.029)
Supplement: Supplementary file 5 — Supplementary material [file mmc5.xlsx]

## Sheet: Sheet1
Differentially expressed genes along with their expression values
ID	Large Luteal cells cel1 Avg (log2)	LLC leniar signal	Small Luteal cells cel1 Avg (log2)	SLC leniar signal	Large Luteal cells cel1 Standard Deviation	Small Luteal cells cel1 Standard Deviation	Fold Change	P-val	FDR P-val	Public Gene IDs	Gene Symbol	Description	Chromosome	Strand	Start	Stop
12848067	8.87	467.882	2.57	5.93809	0.45	0.74	78.66	1.35e-08	2.6e-05	XM_010803262; XM_010826895; ENSBTAT00000001511	KIAA1324	KIAA1324 ortholog	chr3	-	34313138	34387515
12857319	9.58	765.363	3.88	14.723	0.5	0.48	52	2.92e-09	2.38e-05	NM_174753; XM_005206914; XM_010805380; XM_010805381; ENSBTAT00000008581; ENSBTAT00000043154; AB097837; BC149411	PTHLH	parathyroid hormone-like hormone	chr5	+	82246832	82258858
12785083	7.68	205.074	2.12	4.34694	0.63	0.62	47.42	3.35e-08	3.58e-05	NM_001039726; NM_174155; XM_005221575; XM_005221576; XM_005221577; XM_005221579; XM_010816795; ENSBTAT00000014437; AF027403; L02549	PRLR	prolactin receptor	chr20	+	39073246	39137480
12906231	6.7	103.968	1.27	2.41162	0.7	0.28	43.03	1.11e-08	2.6e-05	XM_002699557; XM_005199803; XM_010821434; XM_001252017; XM_001254357	LOC786942; LOC783404; LOC786770	uncharacterized LOC786942; uncharacterized LOC783404; uncharacterized LOC786770	chrX	+	17569800	17570536
12880284	7.2	147.033	2	4	0.54	0.23	36.68	8.45e-10	1.03e-05	NM_001281913; XM_002689318; XM_010807529; XM_010807530; ENSBTAT00000007628; GQ404791; GQ404792	GRIA1	glutamate receptor, ionotropic, AMPA 1	chr7	+	66763338	67111942
12737211	9.35	652.575	4.41	21.259	0.53	0.42	30.58	1.17e-08	2.6e-05	NM_001206816; XM_005217382; XM_005217385; XM_005217386; XM_010813579; XM_010813580; XM_010813581; XR_803383; ENSBTAT00000012207	NR5A2; LOC104970362	nuclear receptor subfamily 5, group A, member 2; uncharacterized LOC104970362	chr16	+	80751686	80878572
12861362	7.74	213.783	2.93	7.6211	1.14	0.6	28.13	7.6e-06	0.0005	NM_001015662; NM_001113261; XM_010805079; XM_010805080; XM_010805081; ENSBTAT00000020359; BC142472; BT020955	PTPRR	protein tyrosine phosphatase, receptor type, R	chr5	+	42837597	43112732
12906068	8.35	326.288	3.58	11.9588	0.6	0.42	27.34	3.12e-08	3.58e-05	XM_001252017; XM_001252056; XM_001255844; XM_002699566; XM_003585268; XM_005199762	LOC783404; LOC783449; LOC788940; LOC783362; LOC786942	uncharacterized LOC783404; uncharacterized LOC783449; uncharacterized LOC788940; uncharacterized LOC783362; uncharacterized LOC786942	chrX	+	16960034	16960783
12757189	7.19	146.018	2.54	5.81589	0.59	0.46	25.14	1.6e-08	2.6e-05	NM_001035288; ENSBTAT00000001426; BC103038	CALB2	calbindin 2	chr18	-	39808725	39838373
12742144	6.51	91.1392	2.02	4.05584	1.04	0.67	22.43	1.75e-05	0.0009	NM_001034205; XM_005217537; ENSBTAT00000002071; BC103401	CLGN	calmegin	chr17	+	17575019	17620101
12696035	8.79	442.643	4.38	20.8215	0.59	0.61	21.23	2.78e-07	9.79e-05	NM_001144078; XM_005211584; ENSBTAT00000029159	RASGRP1	RAS guanyl releasing protein 1 (calcium and DAG-regulated)	chr10	-	34202006	34280992
12869555	7.55	187.403	3.19	9.12611	0.47	0.48	20.49	3.04e-08	3.58e-05	XM_010797936; XM_010797937; XM_010806225; XM_010806226; ENSBTAT00000013571	EREG	epiregulin	chr6	+	91054196	91071871
12828726	7.69	206.5	3.33	10.0561	0.62	0.17	20.48	2.76e-08	3.58e-05	NM_001192310; XM_010820503; XM_010820504; XM_010820505; ENSBTAT00000018637	RTKN2	rhotekin 2	chr28	-	18363061	18471853
12889755	5.96	62.2499	1.64	3.11666	0.85	0.11	19.95	3e-07	9.91e-05	NM_001192995; XM_005209921; XM_005209925; XM_010807796; XM_010807797; ENSBTAT00000026827	FREM1	FRAS1 related extracellular matrix 1	chr8	+	29353418	29504029
12780349	11.06	2134.97	6.9	119.428	0.27	0.46	17.95	6.86e-09	2.48e-05	NM_174669; AF251153; AY581202; BC123834	SERPINE2	serpin peptidase inhibitor, clade E (nexin, plasminogen activator inhibitor type 1), member 2	chr2	-	112869804	112940143
12742595	7.15	142.025	3.06	8.33973	0.88	0.63	17.07	1.46e-05	0.0008	NM_001166611; XM_010813735; ENSBTAT00000048362	MGARP	mitochondria-localized glutamic acid-rich protein	chr17	+	18709903	18721279
12893648	6.78	109.896	2.75	6.72717	0.75	0.3	16.41	4.93e-07	0.0001	NM_001034447; ENSBTAT00000012835; BC102974; DQ520945	FBP1	fructose-1,6-bisphosphatase 1	chr8	-	82460863	82491694
12842705	11.33	2574.36	7.31	158.683	0.22	0.48	16.19	8.13e-09	2.48e-05	NM_181025; XM_005204371; XM_010803367; ENSBTAT00000043774; ENSBTAT00000043776; AB061544; AB083784; AB083785; AB083786; AB083787; AB083788; D17395	PTGFR	prostaglandin F receptor (FP)	chr3	-	66383734	66445668
12781647	7.9	238.856	3.89	14.8254	0.51	0.09	16.07	7.21e-09	2.48e-05	NM_001083692; XM_005202575; XM_010802151; ENSBTAT00000030584; ENSBTAT00000061553; BC134769	STAT4; STAT1	signal transducer and activator of transcription 4; signal transducer and activator of transcription 1, 91kDa	chr2	-	79939327	80041309
12735818	10.09	1089.92	6.12	69.551	0.31	1.01	15.66	4.49e-06	0.0004	NM_001205841; XM_010813339; XM_010813340; XM_010813341; XM_010813342; XM_010813343	TNN	tenascin N	chr16	+	57788141	57848388
12887439	6.65	100.427	2.85	7.21	0.62	0.4	13.92	1.4e-07	7.26e-05	XM_002689187; XM_005209351; XM_010800647; XM_010800648	FSTL4; LOC104970655	follistatin-like 4; uncharacterized LOC104970655	chr7	-	46454414	46880320
12717933	11.17	2304.12	7.37	165.421	0.09	0.96	13.92	2.61e-06	0.0003	NM_176855; ENSBTAT00000010554; BC141997; M25648	OXT	oxytocin/neurophysin I prepropeptide	chr13	-	52575290	52576188
12727180	7.78	219.793	4.03	16.3362	0.63	0.43	13.49	5.72e-07	0.0001	NM_001101881; XM_005216272; ENSBTAT00000019771; BC102355; BC149884	BBOX1	butyrobetaine (gamma), 2-oxoglutarate dioxygenase (gamma-butyrobetaine hydroxylase) 1	chr15	+	58532672	58609212
12689622	7.55	187.403	3.82	14.1232	0.63	0.18	13.28	1.74e-07	7.94e-05	XM_002691051; XM_005212100; XM_005212101; XM_005212103; XM_005212104; XM_005212105; XM_005212106; XM_010809580; XM_010809581; XM_010809582; XM_010809583; XM_010809584; XM_010809586; XM_010809587; XM_010809588; XM_010809589; XM_010809590; XM_010809591; XM_010809592; XM_010813219	RGS6	regulator of G-protein signaling 6	chr10	+	83805468	84414142
12731162	10.1	1097.5	6.39	83.8652	0.68	0.13	13.03	3.2e-07	9.91e-05	NM_001038504; ENSBTAT00000003433; BC109540	ZPR1	ZPR1 zinc finger	chr15	-	27860849	27869595
12873199	6.51	91.1392	2.87	7.31065	0.93	1.15	12.45	0.0001	0.0024	NM_174084; XM_010806004; ENSBTAT00000000595; S73144	IBSP	integrin-binding sialoprotein	chr6	-	38309555	38323303
12876894	9.74	855.13	6.11	69.0706	0.38	0.53	12.39	1.03e-07	7.01e-05	NM_174077; ENSBTAT00000060554; BC149266; L10325; AF236854	GPX3	glutathione peroxidase 3 (plasma)	chr7	+	64286948	64295117
12685523	5.81	56.1028	2.33	5.02805	0.57	0.35	11.18	3.99e-07	0.0001	NM_001206757; XM_005201877; ENSBTAT00000011480	CLSTN2	calsyntenin 2	chr1	-	129389226	130108428
12688063	6.02	64.8934	2.54	5.81589	0.56	0.28	11.17	2.31e-07	9.08e-05	NM_174305; XM_010809325; XM_010809326; ENSBTAT00000019823; DQ004741; DQ004742; S80142; U18447	CYP19A1	cytochrome P450, family 19, subfamily A, polypeptide 1	chr10	+	59227895	59282939
12903726	5.77	54.5686	2.32	4.99332	0.86	0.21	10.99	7.84e-06	0.0006	NM_001046090; XM_005228288; XM_005228289; XM_005228290; XM_010822068; XM_010822069; XM_010822070; XM_010822071; ENSBTAT00000016757; BC112738	NDP	Norrie disease (pseudoglioma)	chrX	+	105124226	105150724
12736792	8.36	328.557	4.93	30.4844	0.25	0.62	10.82	2.56e-07	9.34e-05	NM_001034629; XM_005216831; XM_005216832; XM_005216833; XM_010813128; ENSBTAT00000000159; BC102117	EPHX1	epoxide hydrolase 1, microsomal (xenobiotic)	chr16	+	29585792	29624039
12702928	8.8	445.722	5.4	42.2243	0.49	0.35	10.49	1.39e-07	7.26e-05	NM_001078079; BC126840	AIF1L	allograft inflammatory factor 1-like	chr11	+	101335451	101346198
12795707	7.34	162.017	3.96	15.5625	0.51	0.13	10.46	3.96e-08	3.58e-05	NM_001102016; XM_005222452; XM_005222453; XM_005222454; XM_005222455; XM_010817455; ENSBTAT00000022111; ENSBTAT00000047486; BC149840	TCAIM	T cell activation inhibitor, mitochondrial	chr22	+	16310518	16348303
12685403	5.35	40.7859	1.97	3.91768	0.61	0.2	10.46	3.01e-07	9.91e-05	NM_001205973	NLGN1	neuroligin 1	chr1	-	93625502	93633360
12778179	5.32	39.9466	1.99	3.97237	0.57	0.16	10	2.04e-07	8.43e-05	NM_001206563; XM_005202742; XM_005202747; ENSBTAT00000020495	UNC80	unc-80 homolog (C. elegans)	chr2	+	98024633	98251066
12696363	4.8	27.8576	1.51	2.8481	1.02	0.25	9.77	4.3e-05	0.0013	XM_002690859; XM_010811367; ENSBTAT00000036071	MDGA2	MAM domain containing glycosylphosphatidylinositol anchor 2	chr10	-	39914565	40445529
12871222	6.68	102.537	3.41	10.6295	0.63	0.56	9.6	6.56e-06	0.0005	NM_001205858	NDNF	neuron-derived neurotrophic factor	chr6	+	4364285	4376819
12822921	9.19	584.071	5.93	60.9688	0.58	0.49	9.57	4.39e-06	0.0004	XM_002698344; XM_010819766; XM_010819767; XM_010819768; XM_010819769; XM_010819770; XM_010819771; XM_010819772; XM_010819773; XM_010819774; XM_010825898; XM_010825899; XM_010825900; XM_010825901; XM_010825902; XM_580537; ENSBTAT00000006118	SLC16A12	solute carrier family 16, member 12	chr26	-	11141011	11161385
12895727	6.65	100.427	3.43	10.7779	0.55	0.38	9.32	8.23e-07	0.0002	NM_001144076; XM_010807980; XM_010807981; ENSBTAT00000046545	FBXO10	F-box protein 10	chr8	-	62021939	62044730
12866290	8.77	436.549	5.56	47.1766	0.46	0.54	9.27	2.88e-07	9.84e-05	NM_001205834; XM_010805314; XM_010805315; ENSBTAT00000014700	BPIFC	BPI fold containing family C	chr5	-	71391550	71435614
12827195	4.88	29.446	1.71	3.27161	0.52	0.16	8.98	1.38e-07	7.26e-05	NM_001079798; XM_005226292; XM_005226293; XM_010820495; XM_010820496; XM_010820497; ENSBTAT00000031362; BC109692	PHYHIPL	phytanoyl-CoA 2-hydroxylase interacting protein-like	chr28	+	14904833	14999869
12873401	8.16	286.026	4.99	31.779	0.57	0.37	8.98	1.92e-06	0.0003	NM_001105328; XM_005207718; XM_005207719; XM_005207720; XM_010805969; XM_010805970; XM_010805971; XM_010805972; XM_010805973; XM_010805974; XM_010805975; XM_010805976; XM_010805977; XM_010805978; XM_010805979; XM_010805980; XM_010805981; XM_010805982; XM_010805983; XM_010805984; XM_010805985; XM_010805986; XM_010805987; ENSBTAT00000002690; BC134547	BMPR1B	bone morphogenetic protein receptor, type IB	chr6	-	30798828	30850160
12850372	5.24	37.7918	2.15	4.43828	1.28	0.39	8.54	0.0002	0.0037	XM_010804149; XM_010827288; ENSBTAT00000033801	PCLO	piccolo presynaptic cytomatrix protein	chr4	+	37629861	38018531
12786403	4.44	21.7057	1.36	2.56685	1.13	0.16	8.5	0.0002	0.004	NM_001206958; XM_005221637; XM_005221638; XM_010816837; XM_010816838; XM_010816839	CDH12	cadherin 12, type 2 (N-cadherin 2)	chr20	+	51282707	51624351
12807443	7.73	212.306	4.65	25.1067	0.83	1.14	8.46	0.0016	0.0139	NM_001166492; ENSBTAT00000028238	CDH2	cadherin 2, type 1, N-cadherin (neuronal)	chr24	+	28992666	29241119
12775066	4.81	28.0514	1.74	3.34035	0.74	0.11	8.43	1.68e-06	0.0002	NM_001001158; XM_003585127; XM_010808445; ENSBTAT00000061220; AY264845; BC148918	LY75; LOC100852051	lymphocyte antigen 75; lymphocyte antigen 75-like	chr2	+	36557431	36647994
12777737	4.54	23.2636	1.47	2.77022	0.92	0.05	8.39	3.7e-05	0.0012	NM_001110787; XM_005202453; XM_010801993; XM_010801994; ENSBTAT00000003146	SCN9A	sodium channel, voltage-gated, type IX, alpha subunit	chr2	+	30093697	30184719
12687596	4.61	24.4201	1.56	2.94854	0.44	0.8	8.28	1.53e-05	0.0008	XM_001788344; XM_002690867; XM_005193651; XM_005211739; XM_010809293; XM_010811691; ENSBTAT00000061312	ABHD12B	abhydrolase domain containing 12B	chr10	+	43777879	43799657
12729863	8.47	354.588	5.43	43.1115	0.49	0.1	8.24	7.63e-08	5.82e-05	NM_001193026; ENSBTAT00000021758	UVRAG	UV radiation resistance associated	chr15	+	55992137	56317353
12774529	10.83	1820.35	7.79	221.322	0.32	0.36	8.21	3.8e-08	3.58e-05	NM_174313; ENSBTAT00000022375; BC102153; BT021486; FJ756345	FABP3	fatty acid binding protein 3, muscle and heart	chr2	+	122723225	122783830
12725230	8.42	342.509	5.38	41.6429	0.73	0.38	8.2	2.23e-06	0.0003	XM_002692829; XM_010812262; XM_010812263; XM_591606; ENSBTAT00000001324; ENSBTAT00000063585; BC151698	CA13	carbonic anhydrase XIII	chr14	-	79695642	79733782
12852942	4.27	19.2929	1.25	2.37841	1.38	0.33	8.14	0.0005	0.006	NM_174018; ENSBTAT00000053450; M76128	CFTR	cystic fibrosis transmembrane conductance regulator (ATP-binding cassette sub-family C, member 7)	chr4	-	51035771	51249562
12741910	8.66	404.501	5.64	49.8665	0.77	1.14	8.11	0.0006	0.0074	NM_173911; XM_005217433; ENSBTAT00000008877; ENSBTAT00000049554; BC102629	FGG	fibrinogen gamma chain	chr17	+	2823044	2830515
12783627	5.9	59.7141	2.88	7.3615	1.02	0.25	8.09	6.11e-05	0.0017	NM_001191273; XM_005202984; XM_005202985; XM_010802440; XM_010802441; XM_010802442; XM_010802443; XM_010802444; XM_010802445	DOCK10	dedicator of cytokinesis 10	chr2	-	113649874	113891180
12780587	8.74	427.565	5.79	55.3304	0.45	0.41	7.76	5.59e-07	0.0001	NM_001007813; XM_010801963; ENSBTAT00000009523; BC151789	TNFAIP6	tumor necrosis factor, alpha-induced protein 6	chr2	-	44850892	44867293
12889180	6.87	116.97	3.93	15.2422	0.52	0.39	7.67	7.98e-07	0.0002	XM_003585019; XM_010798824; XM_010808312; ENSBTAT00000061502; AF421141	LOC100850716; PAPPA	pappalysin-1-like; pregnancy-associated plasma protein A, pappalysin 1	chr8	+	107115477	107379748
12859291	7.26	153.277	4.32	19.9733	0.6	0.31	7.67	1.57e-06	0.0002	XM_003582207; XM_003586067; XM_005198293; XM_005206471; ENSBTAT00000017941; BC151504	CPM	carboxypeptidase M	chr5	+	45081462	45158699
12779057	7.25	152.219	4.33	20.1122	0.46	0.47	7.55	1.54e-06	0.0002	NM_001098124; XM_005202584; XM_005202585; XR_233631; XR_233632; XR_233633; XR_233634; XR_233635; ENSBTAT00000024821; BC140638; XM_010802157	NABP1	nucleic acid binding protein 1	chr2	+	80641459	80650246
12698464	4.81	28.0514	1.89	3.70635	1.17	0.66	7.54	0.001	0.0099	NM_177506; ENSBTAT00000018493; BC120315; M80626	QPCT	glutaminyl-peptide cyclotransferase	chr11	+	19815845	19846493
12754435	5.79	55.3304	2.88	7.3615	0.43	0.41	7.5	6.9e-07	0.0002	XM_001250104; XM_002694847; ENSBTAT00000063376	CMTR2	cap methyltransferase 2	chr18	+	39902861	39906390
12685626	9.2	588.134	6.32	79.8932	0.64	0.2	7.39	2.57e-06	0.0003	NM_001035393; ENSBTAT00000018795; BC102454	ATP1B3	ATPase, Na+/K+ transporting, beta 3 polypeptide	chr1	-	128050718	128085713
12751361	5.64	49.8665	2.77	6.82108	0.28	0.24	7.31	1.56e-08	2.6e-05	NM_001038095; XM_005218942; ENSBTAT00000001531; BC108123	APLP1	amyloid beta (A4) precursor-like protein 1	chr18	+	46754202	46764959
12712638	7.29	156.498	4.42	21.4068	0.41	0.26	7.28	1.58e-07	7.73e-05	NM_001046472; XM_005213958; XM_005213959; ENSBTAT00000007471; BC114884	GPR183	G protein-coupled receptor 183	chr12	-	80142503	80157132
12867030	5.33	40.2244	2.47	5.54044	0.64	0.26	7.25	2.52e-06	0.0003	NM_001046347; XM_005206455; XM_005206456; XM_005206457; XM_005206458; XM_005206459; XR_806676; XR_806677; ENSBTAT00000022990; BC112787	RAB3IP	RAB3A interacting protein	chr5	-	43887152	43944941
12859907	6.12	69.551	3.27	9.64646	0.59	0.51	7.25	4.42e-06	0.0004	NM_001102050; XM_005206590; XM_005206591; XM_005206594; XM_005206596; XM_010805171; XM_010805172; XM_010805173; XM_010805174; ENSBTAT00000005430; BC147937	ANO4	anoctamin 4	chr5	+	65012100	65361831
12789601	9.54	744.434	6.71	104.691	0.43	0.13	7.13	1.19e-07	7.03e-05	NM_001015549; XM_010816948; ENSBTAT00000026579; BC146116; BT020727	ABHD2	abhydrolase domain containing 2	chr21	+	20998719	21106763
12850085	6.74	106.891	3.95	15.455	0.64	0.57	6.92	3.1e-05	0.0011	NM_001101082; ENSBTAT00000008076; BC151369	SEMA3C	sema domain, immunoglobulin domain (Ig), short basic domain, secreted, (semaphorin) 3C	chr4	+	40140494	40345591
12848151	4.43	21.5557	1.67	3.18215	0.61	0.17	6.81	2.8e-06	0.0003	NM_001206870; XM_005204526; XM_010826986; XR_802687; ENSBTAT00000033420	HOOK1; LOC104969931	hook microtubule-tethering protein 1; uncharacterized LOC104969931	chr3	-	86650085	86718972
12907031	7.12	139.102	4.38	20.8215	0.61	0.22	6.72	1.66e-06	0.0002	NM_174035; ENSBTAT00000026580; AF036097; BC134469	CYBB	cytochrome b-245, beta polypeptide	chrX	-	111079516	111112446
12905032	7.49	179.769	4.77	27.2843	0.7	0.59	6.57	6.52e-05	0.0017	NM_001206059; XM_005227468; XM_005227469; XM_010821371; XM_010821372; XM_010821373; XM_010821374; XR_240730	GRIA3	glutamate receptor, ionotropic, AMPA 3	chrX	+	7179158	7490024
12908534	6.47	88.647	3.77	13.6422	0.44	0.18	6.49	3.93e-07	0.0001	NM_001206635; XM_005227515; XM_010821411	HS6ST2	heparan sulfate 6-O-sulfotransferase 2	chrX	-	16396809	16783897
12787048	7.37	165.421	4.68	25.6342	0.59	0.19	6.43	4.88e-07	0.0001	NM_175801; XM_005221516; XM_005221517; ENSBTAT00000004318; BC133637; L21716	FST	follistatin	chr20	-	25588627	25594057
12751697	5.76	54.1917	3.08	8.45614	0.94	0.18	6.42	6.73e-05	0.0017	NM_001075695; XM_005218582; XM_005218583; XM_005218586; XM_005218588; XM_010814476; XM_010814477; XM_010814478; XM_010814479; XM_010814480; ENSBTAT00000005083; BC120117	NDRG4	NDRG family member 4	chr18	+	26369830	26383765
12909544	10.56	1509.65	7.91	240.518	0.43	0.13	6.29	1.9e-07	8.03e-05	XM_002699866; XM_005200717; XM_010800460; XM_865924; ENSBTAT00000054636; BC151816	ACSL4	acyl-CoA synthetase long-chain family member 4	chrX	-	62476365	62551845
12811468	6.97	125.366	4.36	20.5348	0.46	0.64	6.12	3.77e-06	0.0004	NM_174587; XM_005224690; ENSBTAT00000027870; ENSBTAT00000042942; BC140620; M13974	PRKCB	protein kinase C, beta	chr25	+	21759692	22131513
12781150	6.33	80.4489	3.72	13.1775	0.35	0.2	6.09	6.54e-08	5.32e-05	NM_001079584; XM_005202921; ENSBTAT00000021532; BC126658	PID1	phosphotyrosine interaction domain containing 1	chr2	-	117836406	118104185
12736315	5.96	62.2499	3.36	10.2674	0.56	0.13	6.08	2.39e-06	0.0003	NM_001075864; XM_010813563; XM_010823245; ENSBTAT00000017685; AY363688; BC134610	PLA2G4A	phospholipase A2, group IVA (cytosolic, calcium-dependent)	chr16	+	69443238	69620712
12903372	6.73	106.153	4.13	17.5087	0.78	0.26	6.08	1.33e-05	0.0008	XM_002700423; XM_010822227; XM_010822228; XM_582115; ENSBTAT00000019102; ENSBTAT00000066094	PRKX	protein kinase, X-linked	chrX	+	138703829	138747777
12730785	9.86	929.3	7.27	154.343	0.47	0.29	6.04	2.4e-06	0.0003	NM_174242; ENSBTAT00000002914; BC102941; BC140619; M35870	APOA1	apolipoprotein A-I	chr15	-	27932198	27934085
12859857	6.2	73.5167	3.61	12.2101	1.02	0.06	6.02	0.0002	0.0031	NM_001192481; XM_005206113; ENSBTAT00000014932	PLXNC1	plexin C1	chr5	+	24072282	24224562
12828233	6.33	80.4489	3.76	13.5479	0.78	0.38	5.93	1.88e-05	0.0009	NM_001101115; ENSBTAT00000031330; BC151268	SPOCK2	sparc/osteonectin, cwcv and kazal-like domains proteoglycan (testican) 2	chr28	-	28304694	28329944
12732155	6.92	121.095	4.39	20.9663	0.69	0.22	5.8	2.07e-05	0.001	NM_001206733; XM_005194567; XM_005215782; XM_005215783; XM_010812319; XM_010812320; ENSBTAT00000040101	ARHGAP20; LOC101909202	Rho GTPase activating protein 20; rho GTPase-activating protein 20-like	chr15	-	20907087	21120246
12894461	4.97	31.3414	2.44	5.42642	0.68	0.26	5.8	2.25e-05	0.001	NM_001192710; XM_005210302; XM_010799879; XM_010799880; XM_010799881; XM_010799882; XM_010799883; XM_010799884; XM_010799885; XM_010799886; XM_010808072; XM_010808073; XM_010808074; XM_010808075; XM_010808076; ENSBTAT00000002910; BC119878	CHRNA2; LOC101908817	cholinergic receptor, nicotinic, alpha 2 (neuronal); neuronal acetylcholine receptor subunit alpha-2-like	chr8	-	75872774	75885860
12897474	5.62	49.18	3.1	8.57419	0.53	0.34	5.73	5.77e-06	0.0005	XM_002690274; XM_005210992; XM_005210993; XM_866381; ENSBTAT00000061461; ENSBTAT00000063748	KIAA1244	KIAA1244 ortholog	chr9	+	76991896	77158234
12733368	5.71	52.3457	3.2	9.18959	0.3	0.22	5.72	4.5e-08	3.92e-05	NM_001082456; XM_005216315; XM_010812746; ENSBTAT00000014355; BC133627	WNT11	wingless-type MMTV integration site family, member 11	chr15	-	56384700	56404335
12682595	3.25	9.51366	0.74	1.67018	0.91	0.13	5.71	2.86e-05	0.0011	NM_001076963; XM_005201748; XM_005201750; XM_005201754; XM_005201757; XM_005201760; XM_005201762; XM_010801419; XM_010801420; XM_010801421; XM_010801422; XM_010801423; XM_010801424; XM_010801425; XM_010801426; XM_010801427; XM_010801428; XM_010801429; XM_010801430; XM_010801431; XM_010801432; XM_010801433; ENSBTAT00000064763; BC120120	B3GALNT1	beta-1,3-N-acetylgalactosaminyltransferase 1 (globoside blood group)	chr1	+	107181763	107215041
12888292	6.51	91.1392	4.01	16.1113	0.87	0.15	5.68	2.65e-05	0.0011	XM_001787599; XM_005209515; ENSBTAT00000023082	LOC786565; FCHSD1	protein diaphanous homolog 1; FCH and double SH3 domains 1	chr7	-	54283881	54351524
12755879	5.65	50.2134	3.17	9.00047	0.54	0.28	5.59	1.71e-06	0.0002	NM_174701; ENSBTAT00000012090; AF202997; AF238859; BC133473	HSD17B14	hydroxysteroid (17-beta) dehydrogenase 14	chr18	-	55878589	55899000
12899815	8.85	461.44	6.37	82.7106	0.65	0.12	5.56	1.35e-05	0.0008	NM_001192112; XM_005211064; XM_005211065; XM_010808703; ENSBTAT00000016838	CNKSR3	CNKSR family member 3	chr9	-	92451953	92525551
12713456	5.59	48.1679	3.15	8.87656	0.84	0.35	5.44	0.0001	0.0027	XM_002692040; XM_003582896; XR_232886; ENSBTAT00000018946	SPTLC3; LOC101909094	serine palmitoyltransferase, long chain base subunit 3; uncharacterized LOC101909094	chr13	+	6744017	6941886
12890072	9.02	519.147	6.59	96.3358	0.46	0.14	5.41	6.05e-07	0.0001	NM_001034408; XM_010807976; ENSBTAT00000016250; BC103202	POLR1E	polymerase (RNA) I polypeptide E, 53kDa	chr8	+	61998303	62014122
12681523	6.44	86.8227	4.03	16.3362	0.84	0.4	5.29	0.0002	0.0039	NM_001076906; ENSBTAT00000014794; BC123600	BCHE	butyrylcholinesterase	chr1	+	102337838	102410043
12824358	9.51	729.114	7.12	139.102	0.44	0.19	5.25	4.49e-07	0.0001	NM_001206160; ENSBTAT00000001917	TNKS	tankyrase, TRF1-interacting ankyrin-related ADP-ribose polymerase	chr27	+	24632930	24789584
12688252	3.97	15.6707	1.59	3.01049	1.13	0.27	5.2	0.0026	0.0192	NM_183363; XM_005211942; ENSBTAT00000017058; AY115489; BC142243	RDH12	retinol dehydrogenase 12 (all-trans/9-cis/11-cis)	chr10	+	80159268	80167191
12780055	4.71	26.1729	2.34	5.06303	0.65	0.27	5.18	6.28e-06	0.0005	XM_003585774; XM_594984; XM_612041	DNER; LOC540552	delta/notch-like EGF repeat containing; delta and Notch-like epidermal growth factor-related receptor	chr2	-	118193386	118581892
12697589	10.22	1192.69	7.86	232.325	0.27	0.33	5.15	2.81e-07	9.79e-05	XM_001250146; XM_002690925; XM_010809387; XM_010812248; ENSBTAT00000003336	GLDN	gliomedin	chr10	-	59076807	59131740
12820342	4.21	18.507	1.85	3.605	1.22	0.27	5.14	0.0005	0.0061	NM_001075958; ENSBTAT00000003517; BC123743	INA	internexin neuronal intermediate filament protein, alpha	chr26	+	24131990	24144142
12734709	6.31	79.3413	3.95	15.455	1.25	1.08	5.13	0.006	0.0347	NM_175716; ENSBTAT00000013111; AF354057	XCL1	chemokine (C motif) ligand 1	chr16	+	36976802	36979967
12697816	4.96	31.125	2.62	6.1475	0.67	0.14	5.06	1.33e-05	0.0008	XM_001254779; XM_002691052; XM_005193726; XM_005193727; XM_005212108; XM_005212109; XM_010809594; XM_010813080; XR_226942; XR_236226; ENSBTAT00000035798	DPF3	D4, zinc and double PHD fingers, family 3	chr10	-	84501207	84672403
12755764	5.2	36.7583	2.86	7.26015	0.64	0.11	5.05	9.69e-06	0.0006	NM_174325; BC142217; M16116; S69244	GNAO1	guanine nucleotide binding protein (G protein), alpha activating activity polypeptide O	chr18	-	24339445	24519432
12909004	5.12	34.7755	2.8	6.9644	0.62	0.33	4.97	2.32e-05	0.001	NM_001102511; XM_005227423; XM_005227424; XM_005227425; XM_010821318; ENSBTAT00000000639; BC150039; BT026219	KLHL13	kelch-like family member 13	chrX	-	1975397	2038024
12779065	3.7	12.996	1.43	2.69447	0.67	0.09	4.83	1.12e-05	0.0007	XM_002685449; XM_010802123; XM_010826537; ENSBTAT00000011930; ENSBTAT00000065696	CFAP221; TMEM177	cilia and flagella associated protein 221; transmembrane protein 177	chr2	+	71790920	71882838
12793771	4.64	24.9333	2.39	5.24157	0.46	0.39	4.77	1.9e-06	0.0003	XM_010817302; XM_010824939; ENSBTAT00000024903	CATSPERB	catsper channel auxiliary subunit beta	chr21	-	56887819	57008398
12907420	5.19	36.5044	2.94	7.67411	0.52	0.3	4.77	9.62e-06	0.0006	XM_005200845; XM_005200846; XM_005228403; XM_005228404; XM_010800588; XM_010800589; XM_010800590; XM_010800591; XM_010800592; XM_010800593; XM_010822168; XM_010822169; XM_010822170; XM_010822171; XM_010822172; XM_010822173; ENSBTAT00000012557	PPEF1	protein phosphatase, EF-hand calcium binding domain 1	chrX	-	131866081	131983353
12872988	3.22	9.31787	0.97	1.95884	1	0.19	4.76	0.0003	0.005	XM_002688318; XM_002704591	TMPRSS11E	transmembrane protease, serine 11E	chr6	-	85679199	85736044
12778639	3.71	13.0864	1.46	2.75108	1.05	0.62	4.75	0.0013	0.0117	NM_001102243; XM_005202482; XM_010802016; ENSBTAT00000010968; BC151462	CYTIP	cytohesin 1 interacting protein	chr2	+	38682030	38711144
12853718	6.03	65.3448	3.79	13.8326	0.54	0.16	4.72	1.03e-05	0.0007	NM_001075375; XM_005205528; XM_005205529; XM_005205531; ENSBTAT00000002383; BC122586	SNX10	sorting nexin 10	chr4	-	70049636	70117257
12817678	5.29	39.1245	3.06	8.33973	0.63	0.32	4.68	2.42e-05	0.001	NM_001193210; XM_001253562; XM_005224748; XM_005224749; ENSBTAT00000018914	SYT17; LOC785583	synaptotagmin XVII; synaptotagmin-17-like	chr25	-	16821399	16908660
12742757	5.29	39.1245	3.08	8.45614	0.17	0.2	4.62	2.18e-08	3.33e-05	NM_001205823; ENSBTAT00000061407; BC153294	MFSD8	major facilitator superfamily domain containing 8	chr17	+	30144161	30181836
12749523	4.36	20.5348	2.17	4.50023	0.26	0.25	4.56	1.55e-07	7.73e-05	NM_001002763; ENSBTAT00000021272; AY508164; BC147914	CDH1	cadherin 1, type 1, E-cadherin (epithelial)	chr18	+	36221701	36243316
12844716	6.71	104.691	4.52	22.9433	0.57	0.41	4.55	1.49e-05	0.0008	XM_010803493; XM_010826984	LOC101906939	retinol-binding protein 1	chr3	-	84711664	84712071
12786931	6.57	95.0095	4.39	20.9663	0.5	0.43	4.54	2.98e-05	0.0011	NM_174127; ENSBTAT00000036705; BC151352; D13508; J03876	NPR3	natriuretic peptide receptor 3	chr20	-	40965738	41042094
12856728	6.31	79.3413	4.13	17.5087	0.92	0.2	4.54	0.0001	0.0029	NM_173945; ENSBTAT00000006980; BC102381; DQ515198; M18621	NTS	neurotensin	chr5	+	15609695	15621365
12725347	4.95	30.91	2.76	6.77396	0.62	0.26	4.53	8.35e-05	0.002	NM_001077932; XM_010812204; XM_010812205; XM_010812206; XM_010812207; XM_010812208; XM_010812209; XM_010812210; XM_010812211; XM_010812212; XM_010812213; ENSBTAT00000023563; BC109567; BC123721	RALYL	RALY RNA binding protein-like	chr14	-	80029572	80865916
12836290	6.8	111.43	4.62	24.59	0.7	0.5	4.53	0.0004	0.0055	NM_001008670; ENSBTAT00000007515; AY821680; BC142037	CRABP2	cellular retinoic acid binding protein 2	chr3	+	14173256	14178240
12842868	3.96	15.5625	1.81	3.50642	0.3	0.24	4.45	1.16e-07	7.03e-05	NM_174836; XM_005204448; XM_005204449; ENSBTAT00000043462; U09237	DNAJC6	DnaJ (Hsp40) homolog, subfamily C, member 6	chr3	-	80258491	80375749
12900538	5.31	39.6706	3.16	8.9383	0.35	0.44	4.44	1.28e-05	0.0007	NM_001192533; ENSBTAT00000015493	PM20D2	peptidase M20 domain containing 2	chr9	-	61848879	61861891
12823743	8.18	290.018	6.03	65.3448	0.59	0.11	4.44	2.29e-05	0.001	NM_001077893; ENSBTAT00000039828; BC120290	EIF4EBP1	eukaryotic translation initiation factor 4E binding protein 1	chr27	+	32951594	32973439
12681808	6.68	102.537	4.55	23.4254	0.4	0.56	4.39	4.14e-05	0.0013	NM_001101176; ENSBTAT00000018159; BC151644; BT025430	COL8A1	collagen, type VIII, alpha 1	chr1	+	43541936	43717620
12816646	10.89	1897.65	8.78	439.586	0.12	0.15	4.32	6.44e-09	2.48e-05	NM_001034457; ENSBTAT00000022697; BC109889; BT021557	WBSCR22	Williams Beuren syndrome chromosome region 22	chr25	-	34072619	34083970
12714940	7.58	191.341	5.47	44.3235	0.21	0.11	4.32	1.4e-08	2.6e-05	XM_002692191; XM_005194356; XM_005214470; XM_590885; ENSBTAT00000046212	PITRM1	pitrilysin metallopeptidase 1	chr13	+	45473919	45499903
12875828	4.3	19.6983	2.2	4.59479	0.34	0.27	4.29	2.12e-07	8.63e-05	NM_001076437; XM_005207807; XM_005207808; XM_010806041; ENSBTAT00000026390	CCSER1	coiled-coil serine-rich protein 1	chr6	-	35100697	35938394
12806857	4.53	23.1029	2.43	5.38893	0.65	0.36	4.27	6.68e-05	0.0017	XM_010818517; XM_010825415	LOC617905	histone H4	chr23	-	31607312	31607790
12801086	9.74	855.13	7.66	202.251	0.27	0.32	4.24	2.72e-07	9.76e-05		VEGFA		chr23	+	17256017	17269819
12702269	6.04	65.7993	3.96	15.5625	0.22	0.16	4.23	2.98e-08	3.58e-05	XM_002691233; XM_010809885; XM_010815060; XM_593710	TGFA	transforming growth factor, alpha	chr11	+	13871992	13989777
12870973	7.86	232.325	5.78	54.9482	0.56	0.24	4.22	1.86e-05	0.0009	NM_001046172; XM_005207872; ENSBTAT00000046823; BC111330	UCHL1	ubiquitin carboxyl-terminal esterase L1 (ubiquitin thiolesterase)	chr6	+	61796030	61807728
12830194	7.13	140.07	5.06	33.3589	0.28	0.39	4.18	4.6e-06	0.0004	XM_010802117; XM_010820854; ENSBTAT00000061315	TENM4	teneurin transmembrane protein 4	chr29	+	17048269	17490165
12791762	3.65	12.5533	1.59	3.01049	0.77	0.25	4.16	0.0001	0.0023	NM_174797; ENSBTAT00000009718; FM879024; L22095	SERPINA14	serpin peptidase inhibitor, clade A (alpha-1 antiproteinase, antitrypsin), member 14	chr21	-	59667405	59675474
12824834	7.95	247.28	5.9	59.7141	0.57	0.31	4.15	3.17e-05	0.0012	NM_174488; ENSBTAT00000019613; AB004275	VEGFC	vascular endothelial growth factor C	chr27	-	6999517	7084944
12688454	6.78	109.896	4.73	26.5382	0.51	0.03	4.12	8.4e-06	0.0006	NM_001075249; XM_005211943; XM_005211944; XM_005211946; XM_010809444; ENSBTAT00000004878; BC109688; BC141992; BT030666	PTGR2	prostaglandin reductase 2	chr10	+	85645805	85666323
12909652	3.66	12.6407	1.64	3.11666	0.75	0.16	4.06	0.0003	0.0045	XM_003588142	LRCH2	leucine-rich repeats and calponin homology (CH) domain containing 2	chrX	-	71224408	71283370
12743253	4.3	19.6983	2.28	4.85678	0.48	0.23	4.05	6.94e-06	0.0005	XM_003587142; XM_005217716; XM_005217720; XM_010813869; XM_010823344; ENSBTAT00000037063	LOC527119	RIMS-binding protein 2	chr17	+	47582027	47712174
12701930	4.16	17.8766	2.14	4.40762	0.8	0.08	4.04	0.0004	0.005	XM_002691271; XM_010810029	KIAA1841	KIAA1841 ortholog	chr11	+	43693196	43739819
12853913	5.9	59.7141	3.89	14.8254	0.63	0.15	4.03	3.79e-05	0.0012	NM_001034409; XM_010804256; ENSBTAT00000033712; BC105212	EEPD1	endonuclease/exonuclease/phosphatase family domain containing 1	chr4	-	61354648	61476979
12861319	7.72	210.839	5.73	53.0765	0.36	0.12	3.99	5.61e-07	0.0001	XM_002687720; XM_005198374; XM_005198375; XM_005198376; XM_005198377; XM_005198378; XM_005198380; XM_005206907; XM_005206908; XM_005206909; XM_005206910; XM_005206911; XM_005206913; XM_010805376; XM_010805377; XM_010805378; XM_010827821; XM_010827823; XM_010827824; XM_871851	CAPRIN2	caprin family member 2	chr5	+	79227414	79258958
12777373	3.4	10.5561	1.41	2.65737	0.77	0.07	3.99	0.0002	0.0031	NM_001193218; XM_005202445; XM_010801984; XM_010801985; XM_010801986; XM_010801987; XM_010801988; XM_010801989; ENSBTAT00000021951	SCN1A	sodium channel, voltage-gated, type I, alpha subunit	chr2	+	30321635	30415283
12893594	3.97	15.6707	1.98	3.94493	0.28	0.09	3.97	3.96e-08	3.58e-05	NM_001105362; XM_005210318; ENSBTAT00000028993; BC153229	RASEF	RAS and EF-hand domain containing	chr8	-	77514022	77609180
12906645	4.23	18.7654	2.26	4.78991	0.76	0.46	3.93	0.0012	0.0114	XM_010821792	LOC101906517	leucine-rich repeat and calponin homology domain-containing protein 2-like	chrX	-	72536707	72556673
12699819	7.61	195.361	5.64	49.8665	0.21	0.13	3.92	5.22e-08	4.4e-05	NM_001191271; ENSBTAT00000044396	RBKS	ribokinase	chr11	+	71827005	71921665
12906215	3.66	12.6407	1.69	3.22657	0.77	0.12	3.91	0.0001	0.0023	XR_232389; XR_240739	LOC786718	uncharacterized LOC786718	chrX	+	16635170	16635892
12843233	3.56	11.7942	1.6	3.03143	0.58	0.25	3.9	6.7e-05	0.0017	NM_001035016; ENSBTAT00000025421; BC105233	AMY2B	amylase, alpha 2B (pancreatic)	chr3	-	39926296	39948945
12888032	6.75	107.635	4.79	27.6652	0.45	0.15	3.89	8.26e-06	0.0006	XM_005209057; XM_010807054; XM_010807055; ENSBTAT00000044164	LYRM7	LYR motif containing 7	chr7	-	24487319	24508916
12810742	4.43	21.5557	2.48	5.57897	0.61	0.54	3.87	0.0002	0.0033	NM_001191215; XM_005224042; XM_005224044; XM_005224045; XM_005224047; XM_010818733; XM_010818734; XM_010818735; XM_010818736; XM_010818737; XM_010818738; ENSBTAT00000061003	FHOD3	formin homology 2 domain containing 3	chr24	-	20649326	21172169
12725482	5.11	34.5353	3.16	8.9383	1.11	0.77	3.86	0.0094	0.048	NM_001105394; ENSBTAT00000009917; BC134544	GGH	gamma-glutamyl hydrolase (conjugase, folylpolygammaglutamyl hydrolase)	chr14	-	29736444	29759096
12894391	6.24	75.5835	4.29	19.5622	0.61	0.33	3.85	4.31e-05	0.0013	XM_010808104; XM_010808105; XM_010808106; XM_010808107	C8H9orf24	chromosome 8 open reading frame, human C9orf24	chr8	-	77081577	77087535
12848409	5.8	55.7152	3.87	14.6213	0.52	0.13	3.84	1.75e-05	0.0009	XM_005198005; XM_005198006; XM_005205219; XM_005205220; BC113247	LOC100137763	UBAP1-MVB12-associated (UMA)-domain containing protein 1	chr4	+	15604150	16934521
12678679	6.08	67.6492	4.13	17.5087	0.51	0.16	3.84	1.93e-05	0.0009	NM_001031750; ENSBTAT00000044307; AY116404	FOXL2	forkhead box L2	chr1	+	131242444	131243577
12859527	8.14	282.088	6.21	74.028	0.25	0.29	3.83	5.6e-07	0.0001	NM_001098029; ENSBTAT00000016040; BC140668	FBLN1	fibulin 1	chr5	+	116616200	116695696
12872484	5.21	37.014	3.27	9.64646	0.45	0.33	3.83	6.18e-06	0.0005	NM_001193108; ENSBTAT00000012761	SLC9B2	solute carrier family 9, subfamily B (NHA2, cation proton antiporter 2), member 2	chr6	+	23147339	23178027
12786708	3.4	10.5561	1.46	2.75108	1	0.75	3.82	0.0082	0.0434	XM_005196128; XM_010816702	LOC786974	beta-hexosaminidase subunit beta	chr20	+	6760133	6786787
12835758	4.29	19.5622	2.36	5.1337	0.39	0.37	3.81	4.39e-05	0.0014	NM_173962; ENSBTAT00000002101	SV2A	synaptic vesicle glycoprotein 2A	chr3	+	20727478	20755994
12688643	7.03	130.69	5.12	34.7755	0.46	0.18	3.77	1.23e-05	0.0007	XR_809144; XR_810306	LOC508238	glycine cleavage system protein H (aminomethyl carrier) pseudogene	chr10	+	21008954	21009475
12688037	3.51	11.3924	1.59	3.01049	0.47	0.15	3.77	1.74e-05	0.0009	NM_174236; XM_005211928; ENSBTAT00000012705	AKAP5	A kinase (PRKA) anchor protein 5	chr10	+	76927473	76928759
12844992	3.26	9.57983	1.36	2.56685	0.4	0.13	3.75	5.33e-07	0.0001	XM_002686058; XM_003581946	LOC516742	histone H4	chr3	-	20811443	20813500
12796560	3.98	15.7797	2.08	4.22807	0.79	0.06	3.75	0.0001	0.0026	NM_001102195; XM_010817753; XM_010817754; ENSBTAT00000013237; BC149025	ERC2	ELKS/RAB6-interacting/CAST family member 2	chr22	+	45094510	45555761
12696838	5.5	45.2548	3.59	12.042	0.56	0.33	3.74	1.37e-05	0.0008	NM_001110083; XM_005211710; XM_005211711; ENSBTAT00000007295	VCPKMT	valosin containing protein lysine (K) methyltransferase	chr10	-	43089370	43094843
12771919	3.58	11.9588	1.69	3.22657	0.6	0.11	3.7	3.72e-05	0.0012	NM_001079609; ENSBTAT00000049111; BC126507	CA10	carbonic anhydrase X	chr19	-	626245	1473294
12902267	4.71	26.1729	2.83	7.11074	0.6	0.23	3.7	8.49e-05	0.002	XM_001787989; XM_002699792; XM_010800434; XM_010800436; XM_010821622; XM_010821623; XM_010821624	GPRASP1	G protein-coupled receptor associated sorting protein 1	chrX	+	50551258	50553673
12891005	4.78	27.4741	2.9	7.46426	0.47	0.38	3.67	2.29e-05	0.001	XM_003582523; XM_003586381; XM_005199146; XM_005209947; XM_010798627; XM_010798628; XM_010798629; XM_010798630; XM_010798631; XM_010798632; XM_010798633; XM_010807819; XM_010807820; XM_010807821; XM_010807822; XM_010807823; XM_010807824; XM_010807825; ENSBTAT00000013433	PTPRD	protein tyrosine phosphatase, receptor type, D	chr8	+	36423540	36800975
12826569	6.19	73.0089	4.32	19.9733	0.32	0.17	3.66	6.92e-07	0.0002	NM_001075922; ENSBTAT00000000187; BC123397	DDIT4	DNA-damage-inducible transcript 4	chr28	+	28483403	28485434
12683912	6.62	98.36	4.75	26.9087	0.3	0.3	3.66	1.85e-06	0.0003	XM_002684584; XM_582078; XR_804076; XR_819940	MRAP	melanocortin 2 receptor accessory protein	chr1	-	2462825	2476980
12725835	6.97	125.366	5.1	34.2968	0.38	0.21	3.65	5.8e-06	0.0005	XM_002692849; XM_005194543; XM_005215704; XM_005215705; XM_584630; ENSBTAT00000018177	OSGIN2	oxidative stress induced growth inhibitor family member 2	chr14	-	76149588	76178109
12857973	4.66	25.2813	2.79	6.9163	0.86	0.23	3.65	0.0004	0.0056	NM_001083644; XM_005206933; XM_005206934; XM_010805400; XM_010805401; ENSBTAT00000018370; BC134713	BCAT1	branched chain amino-acid transaminase 1, cytosolic	chr5	+	85480247	85597791
12873095	4.58	23.9176	2.72	6.58873	0.69	0.43	3.63	0.0003	0.0049	XM_002688311; XM_003586208; XM_005198645; XM_005198646; XM_005208051; XM_005208052; XM_005208053; XM_010797935; XM_010797940; XM_010797941; XM_010797942; XM_010797943; XM_010806166; XM_010806167; XM_010806168; XM_010806169; ENSBTAT00000039576	EPHA5; LOC100141166	EPH receptor A5; ephrin type-A receptor 5-like	chr6	-	82560090	82962887
12907694	7.58	191.341	5.72	52.7098	0.26	0.35	3.62	1.13e-06	0.0002	NM_001206378; ENSBTAT00000006032; BC134436	PIM2	Pim-2 proto-oncogene, serine/threonine kinase	chrX	-	92107316	92115988
12855785	5.47	44.3235	3.61	12.2101	0.38	0.37	3.62	2.27e-05	0.001	XM_003582054; XM_005198001; XM_010804015; XM_010804016; XM_010804017; XM_010827218; XM_010827219; ENSBTAT00000004912	SLC25A13	solute carrier family 25 (aspartate/glutamate carrier), member 13	chr4	-	13345306	13529584
12809232	5.99	63.5579	4.15	17.7531	0.28	0.39	3.58	4.45e-06	0.0004	NM_001192874	ST8SIA5	ST8 alpha-N-acetyl-neuraminide alpha-2,8-sialyltransferase 5	chr24	-	46885279	46951488
12864062	8.71	418.766	6.87	116.97	0.63	0.39	3.58	0.0002	0.0035	NM_174375; ENSBTAT00000023349; ENSBTAT00000065938; AB033716; D28934	KITLG	KIT ligand	chr5	-	18317748	18377444
12814070	5.32	39.9466	3.49	11.2356	0.56	0.06	3.56	3.59e-05	0.0012	NM_001080917; XM_010819599; ENSBTAT00000011879; BC103226	DNAJC30	DnaJ (Hsp40) homolog, subfamily C, member 30	chr25	+	34084148	34085618
12686187	4.37	20.6776	2.54	5.81589	0.49	0.09	3.55	1.71e-05	0.0009	NM_001206505; XM_005201808; XM_005201810; XM_010801485; XM_010801486; XM_010801487; XM_010801488; XM_010801489; XM_010801491; XM_010801492; XM_010801493	MED12L	mediator complex subunit 12-like	chr1	-	117548526	117952786
12821682	6.11	69.0706	4.28	19.4271	0.5	0.2	3.55	1.77e-05	0.0009	XM_002698408; XM_010819964; XM_010819965; XM_010825928; XM_010825929; XM_864694	TLL2	tolloid-like 2	chr26	-	17567835	17707594
12863343	4.81	28.0514	2.98	7.88986	0.35	0.15	3.54	1.03e-06	0.0002	NM_001191357; XM_005206768; XM_005206770; XM_010805293; XM_010805294; ENSBTAT00000027501	SYN3	synapsin III	chr5	-	71475669	71926718
12899742	9.09	544.958	7.27	154.343	0.41	0.25	3.53	5.08e-06	0.0004	NM_001075223; ENSBTAT00000006718; BC118287	TMEM30A	transmembrane protein 30A	chr9	-	15058058	15102252
12772876	4.11	17.2677	2.29	4.89056	0.44	0.13	3.52	1.02e-05	0.0007	XM_002695865; XM_005195688; XM_005195689; XM_005220463; XM_005220464; XM_010816101; XM_010824101; XM_010824102; XM_010824103; XM_868506; XR_813279; XR_819333; XR_819337; XR_819338; ENSBTAT00000022003	SLC47A1; LOC101902723	solute carrier family 47 (multidrug and toxin extrusion), member 1; uncharacterized LOC101902723	chr19	-	34575190	34619450
12864010	3.13	8.75435	1.32	2.49666	0.28	0.35	3.51	1.09e-05	0.0007	NM_174280; XM_005206412; XM_010805057; ENSBTAT00000045515; BC151686; D32135	CNTN1	contactin 1	chr5	-	39998363	40264645
12903459	3.97	15.6707	2.16	4.46915	0.66	0.19	3.51	0.0002	0.0035	NM_001045972; ENSBTAT00000036390; BC111166	TKTL1	transketolase-like 1	chrX	+	40263164	40291627
12752064	3.22	9.31787	1.42	2.67586	0.29	0.16	3.48	5.02e-07	0.0001	XM_005195298; XM_005195299; XM_005218882; XM_005218883; XM_005218884; XM_010814710; XM_010814711; XM_010814712; XM_010814713; XM_010814714; XM_010814715; XM_010814716; XM_010814717; XM_010814718; XM_010823649; XM_010823650; XM_010823651; XM_010823652; XM_010823653; XM_010823654; XM_010823655; XM_010823656; ENSBTAT00000009552	ZNF536	zinc finger protein 536	chr18	+	40969209	41362428
12858199	5	32	3.2	9.18959	0.7	0.36	3.47	0.0006	0.0074	NM_001205591; XM_010805134; XM_010805135; ENSBTAT00000002883	LRIG3	leucine-rich repeats and immunoglobulin-like domains 3	chr5	+	54884394	54936361
12730711	7.84	229.126	6.05	66.257	0.77	0.19	3.47	0.0015	0.0132	NM_173888; XM_005215893; XM_005215894; ENSBTAT00000028036; ENSBTAT00000063482; AB055107; BC123826	ADM	adrenomedullin	chr15	-	42911043	42913326
12851225	2.98	7.88986	1.19	2.28153	0.93	0.16	3.45	0.0019	0.0153	XM_003582071; XM_003585955; XM_005200237; ENSBTAT00000019866	SEMA3E; LOC101908554	sema domain, immunoglobulin domain (Ig), short basic domain, secreted, (semaphorin) 3E; semaphorin-3E-like	chr4	+	37146885	37418322
12682021	5.04	32.8996	3.26	9.57983	0.33	0.24	3.42	2.1e-06	0.0003	NM_001103294; BC147980	GTF2E1	general transcription factor IIE, polypeptide 1, alpha 56kDa	chr1	+	66038125	66071882
12731099	5.63	49.5221	3.87	14.6213	0.91	0.1	3.39	0.0038	0.0247	NM_001077843; ENSBTAT00000043997; DQ462703	LRP4	low density lipoprotein receptor-related protein 4	chr15	-	77663790	77701218
12786883	8.06	266.871	6.33	80.4489	0.36	0.17	3.31	4.55e-06	0.0004	NM_176608; ENSBTAT00000001758; ENSBTAT00000036771; AF036292; AF036294; AF036295; AF036297; AF044258; AF085281; AY748827	GHR	growth hormone receptor	chr20	-	31890736	32064200
12790060	6.43	86.2229	4.7	25.9921	0.63	0.31	3.31	0.0007	0.0079	XM_010817292; XM_010817293; XM_010817294; XM_010817295; XM_010824929; XM_010824930; XM_010824931; XM_010824932; ENSBTAT00000038632; ENSBTAT00000063231	MAP1A	microtubule-associated protein 1A	chr21	+	55809944	55830702
12745816	4.15	17.7531	2.43	5.38893	0.49	0.15	3.29	1.55e-05	0.0008	XM_002707745; XM_865774	HSPA4L	heat shock 70kDa protein 4-like	chr17	-	30226428	30285467
12712968	7.41	170.072	5.69	51.6251	0.29	0.53	3.29	4.02e-05	0.0013	XM_005194182; XM_005213872; ENSBTAT00000001854	KCTD12	potassium channel tetramerization domain containing 12	chr12	-	52350609	52352151
12714694	6.45	87.4266	4.75	26.9087	0.39	0.15	3.26	5.76e-06	0.0005	NM_001038072; ENSBTAT00000020705; BC109871	BMI1	BMI1 proto-oncogene, polycomb ring finger	chr13	+	23709228	23713074
12879098	5.25	38.0546	3.55	11.7127	0.4	0.23	3.24	1.9e-05	0.0009	XM_003586328; XM_005209630; XM_010798507; ENSBTAT00000017197	PPARGC1B	peroxisome proliferator-activated receptor gamma, coactivator 1 beta	chr7	+	63064802	63182560
12755968	8.35	326.288	6.66	101.125	0.42	0.08	3.23	1.42e-05	0.0008	NM_174844; XM_005218384; ENSBTAT00000008936; BC120070; M58361	GCSH	glycine cleavage system protein H (aminomethyl carrier)	chr18	-	7793106	7805806
12873335	6.2	73.5167	4.52	22.9433	0.19	0.21	3.19	4.89e-07	0.0001	NM_174838; ENSBTAT00000014818; U51100	ATP8A1	ATPase, aminophospholipid transporter (APLT), class I, type 8A, member 1	chr6	-	62893072	63128208
12829654	4.45	21.8566	2.77	6.82108	0.61	0.15	3.18	3.02e-05	0.0011	NM_001001600; ENSBTAT00000019640; AY330769; BC149644	PGA5	pepsinogen 5, group I (pepsinogen A)	chr29	+	40456829	40466770
12784276	9.87	935.763	8.2	294.067	0.26	0.19	3.17	7.34e-07	0.0002	NM_001101242; XM_010802113; ENSBTAT00000028113; BC147882	SLC35F5	solute carrier family 35, member F5	chr2	-	65677508	65719364
12902925	6.36	82.1393	4.7	25.9921	0.27	0.27	3.17	8.95e-07	0.0002	NM_174518; XM_005227988; XM_005227990; XM_005227991; XM_010821837; XM_010821838; ENSBTAT00000062996; ENSBTAT00000063543; AF362075; BC102725	CITED1	Cbp/p300-interacting transactivator, with Glu/Asp-rich carboxy-terminal domain, 1	chrX	+	83495862	83501853
12681711	6.16	71.5064	4.5	22.6274	0.46	0.1	3.17	1.21e-05	0.0007	NM_001025343; AF502256; BC109589; BT021637	RBP1	retinol binding protein 1, cellular	chr1	+	130588843	130615792
12910377	4.19	18.2522	2.53	5.77572	0.67	0.12	3.17	0.0003	0.0042	NM_001077087; BC112537	BEX2	brain expressed X-linked 2	chrX	-	57184734	57186320
12903047	8.87	467.882	7.21	148.056	0.38	0.1	3.15	2.39e-06	0.0003	NM_001075133; ENSBTAT00000026053; BC118444	PGRMC1	progesterone receptor membrane component 1	chrX	+	3468827	3477213
12847289	7.83	227.544	6.17	72.0037	0.55	0.19	3.15	0.0001	0.0025	NM_001034751; ENSBTAT00000000389; BC104582	LMO4	LIM domain only 4	chr3	-	56832905	56846708
12785323	2.74	6.6807	1.08	2.11404	0.75	0.12	3.15	0.0021	0.0168	NM_001098899; XM_005221591; XM_010816798; XR_813789; ENSBTAT00000016852; BC146156	CAPSL	calcyphosine-like	chr20	+	38272477	38300279
12742180	5.55	46.8507	3.9	14.9285	0.61	0.27	3.14	0.0001	0.0027	NM_001038039; ENSBTAT00000021491; BC109577	CETN4	centrin 4	chr17	+	35347484	35351625
12821658	8	256	6.35	81.5719	0.11	0.35	3.13	1.56e-06	0.0002	XM_010820074; XM_010825982; BC150104	ABLIM1	actin binding LIM protein 1	chr26	-	35197851	35385816
12825390	6.41	85.0359	4.76	27.0958	0.33	0.38	3.13	2.28e-05	0.001	NM_001206097; XM_005193348; XM_005193349; XM_005225989; XM_005225990; XM_005225991; XM_010805930; ENSBTAT00000039910	MICU3; LOC101909549	mitochondrial calcium uptake family, member 3; calcium uptake protein 3, mitochondrial-like	chr27	-	19171146	19243567
12784696	4.02	16.2234	2.38	5.20537	0.43	0.15	3.13	2.63e-05	0.0011	XM_002685559; XM_003581860; XM_005192257; XM_005192258; XM_005192259; XM_005192260; XM_005192261; XM_005192262; XM_005192263; XM_010797984; XM_010798009; XM_010798054; XM_010798072; XM_010798079; XM_010798095; XM_010798112; XM_010798114; XM_010798154; XM_010798181; XM_010798220; XM_010802293; XM_010802294; XM_010802295; XM_010802296; XM_010802297; XM_010802298; XM_010802299; XM_010802300; XM_0108…	IKZF2	IKAROS family zinc finger 2 (Helios)	chr2	-	101527296	101706072
12736029	7.54	186.108	5.89	59.3016	0.52	0.12	3.12	0.0001	0.0028	XM_010800274; XM_010813240; XM_010813241; XM_010813242; XM_010813243; XM_010823076; XM_010823077; XM_010823078; XM_010823079; XR_811924; XR_818398; ENSBTAT00000046578	LOC104970418; SUCO	SUN domain-containing ossification factor-like; SUN domain containing ossification factor	chr16	+	40842498	40974558
12750321	6.12	69.551	4.49	22.4711	0.44	0.2	3.1	2.08e-05	0.001	XM_005195199; XM_005218426; XM_010814396; XM_010823532; ENSBTAT00000027767	KIAA0513	KIAA0513 ortholog	chr18	+	11172008	11189741
12856550	6.74	106.891	5.1	34.2968	0.35	0.43	3.1	8e-05	0.002	XM_002688010; XM_003585131; ENSBTAT00000063193	PIM3	Pim-3 proto-oncogene, serine/threonine kinase	chr5	+	120970011	120973250
12896915	5.54	46.5271	3.91	15.0324	0.54	0.15	3.09	6.01e-05	0.0016	NM_001075275; XM_001252562; XM_005199386; XM_005210832; XM_005210833; XM_010798905; XM_010798906; XM_010808460; ENSBTAT00000023334; BC120354	RTN4IP1	reticulon 4 interacting protein 1	chr9	+	43832805	43884019
12696285	4.1	17.1484	2.48	5.57897	0.47	0.25	3.08	5.61e-05	0.0016	NM_001206576; XM_005212201; XM_005212202; XM_010809642; XM_010809643; XM_010809644; XM_010809645; XM_010809646; ENSBTAT00000061574	EML5	echinoderm microtubule associated protein like 5	chr10	-	101366896	101527481
12750962	6.04	65.7993	4.42	21.4068	0.48	0.24	3.07	3.29e-05	0.0012	NM_001014897; ENSBTAT00000008329; BC103293; BT020765	TXNL4B	thioredoxin-like 4B	chr18	+	39163673	39171071
12767675	5.05	33.1285	3.43	10.7779	0.59	0.33	3.07	0.0006	0.007	NM_001304573; XM_002695754; XM_005195627; XM_005220260; XM_010815950; XM_010815951; XM_010824026; XM_010824027; XM_594012; XR_228640; XR_238645	P2RX5	purinergic receptor P2X, ligand-gated ion channel, 5	chr19	-	24983317	24996301
12908826	6.8	111.43	5.19	36.5044	0.6	0.14	3.06	0.0001	0.0028	NM_001038137; ENSBTAT00000018489; BC111231	MOSPD1	motile sperm domain containing 1	chrX	-	18524575	18549242
12709043	10.27	1234.75	8.66	404.501	0.37	0.73	3.06	0.0013	0.0117	NM_001040479; XM_005213544; XM_005213545; XM_005213546; XM_005213547; XM_005213548; XM_005213549; ENSBTAT00000016499; ENSBTAT00000064031; AY445072; BC105408; JN573283; JN573284; JN573285; JN573286	POSTN	periostin, osteoblast specific factor	chr12	+	24241937	24276489
12715236	6.76	108.383	5.15	35.5062	0.51	0.14	3.05	0.0001	0.0023	XM_010811678; XM_010811679; XM_010811680; XM_010811681; XM_010811682; XM_010811683; XM_010811684; XM_010811685; XM_010811686; XM_010811687; XM_010811688; XM_010811689; XM_010811690; XM_010811692; XM_010811693; XM_010811694; XM_010811695; XM_010811696; XM_010811697; XM_010824138; XM_010824140; XM_010824144; XM_010824153; XM_010824159; XM_010824163; XM_010824168; XM_010824172; XM_010824176; XM_0108…	EPB41L1	erythrocyte membrane protein band 4.1-like 1	chr13	+	65879888	66012154
12870772	7.28	155.417	5.68	51.2685	0.08	0.34	3.03	1.44e-06	0.0002	NM_001046057; XM_005207706; XM_005207707; ENSBTAT00000009191; BC112630	ADH6	alcohol dehydrogenase 6 (class V)	chr6	+	26786780	26802349
12805848	3.86	14.5203	2.26	4.78991	0.36	0.09	3.03	7.24e-06	0.0005	NM_001046246; XM_005223762; BC112625	HIST1H2BD	histone cluster 1, H2bd	chr23	-	31554345	31555332
12909853	7.3	157.586	5.7	51.9842	0.29	0.42	3.03	9.06e-05	0.0021	NM_001205784; XM_010821430; ENSBTAT00000027510	GPC4	glypican 4	chrX	-	17087363	17195539
12890943	4.28	19.4271	2.68	6.40856	0.53	0.25	3.03	0.0002	0.0038	NM_001193239; XM_005210089; XM_010807933; XM_010807934; XM_010807935; XM_010807936; XM_010807937; ENSBTAT00000015153	UNC13B	unc-13 homolog B (C. elegans)	chr8	+	59797489	60010848
12780755	4.62	24.59	3.02	8.11168	0.61	0.2	3.03	0.0003	0.0046	NM_001045945; XM_010802530; ENSBTAT00000023194; BC112714	RCAN3	RCAN family member 3	chr2	-	128984354	129018364
12873497	3.05	8.28212	1.45	2.73208	0.42	0.37	3.02	4.06e-05	0.0013	NM_001038027; ENSBTAT00000010972; BC109476	ENPEP	glutamyl aminopeptidase (aminopeptidase A)	chr6	-	16067021	16146266
12836799	3.28	9.71356	1.69	3.22657	0.83	0.25	3.02	0.002	0.0162	XM_005197861; XM_010803420; XM_010826966; XM_010826967; BC126653	ERICH3	glutamate-rich 3	chr3	+	70317747	70439029
12795679	4.76	27.0958	3.17	9.00047	0.22	0.25	3.01	1.74e-06	0.0002	NM_001102015; XM_005222807; XM_005222808; XM_005222809; XM_005222810; XM_010817711; XM_010817712; XM_010817713; XM_010817714; XM_010817715; XM_010817716; ENSBTAT00000005472; BC149571	ACOX2	acyl-CoA oxidase 2, branched chain	chr22	+	43379504	43410316
12739111	3.48	11.1579	1.89	3.70635	0.63	0.32	3	0.0005	0.0063	NM_001101904; XM_005216804; XM_005216805; ENSBTAT00000027951; BC148046	SUSD4	sushi domain containing 4	chr16	-	27388693	27522155
12728447	5.34	40.5042	3.76	13.5479	0.44	0.27	2.99	4.16e-05	0.0013	NM_001206128; ENSBTAT00000001118	UBASH3B	ubiquitin associated and SH3 domain containing B	chr15	+	33827889	33976119
12821015	4.8	27.8576	3.22	9.31787	0.87	0.14	2.99	0.0013	0.0119	NM_001076470; XM_005225632; XM_005225633; ENSBTAT00000048596; BC108242	SLC35G1	solute carrier family 35, member G1	chr26	+	15233565	15256895
12725439	5.81	56.1028	4.24	18.8959	0.38	0.2	2.98	2.48e-05	0.001	NM_001105389; ENSBTAT00000009959; BC123431	NDUFAF6	NADH dehydrogenase (ubiquinone) complex I, assembly factor 6	chr14	-	71606357	71642582
12732595	5.46	44.0173	3.89	14.8254	0.46	0.47	2.98	0.0006	0.0075	NM_001038558; XM_005215843; XM_005215844; XM_005215845; XM_005215846; XM_005215847; XM_005215848; XM_010812369; ENSBTAT00000036932; BC109985	CADM1	cell adhesion molecule 1	chr15	-	26101333	26451530
12898573	2.66	6.32033	1.09	2.12874	0.9	0.23	2.98	0.0016	0.0139	XM_002690147; XM_005199388; XM_005199389; XM_005210845; XM_005210846; XM_010798909; XM_010808468; XM_590718; ENSBTAT00000014056	BVES	blood vessel epicardial substance	chr9	+	45484429	45522649
12849563	5.02	32.4467	3.45	10.9283	0.16	0.42	2.97	5.75e-06	0.0005	NM_001097574; ENSBTAT00000007912; BC112699	ATP6V0E2	ATPase, H+ transporting V0 subunit e2	chr4	+	113528365	113533518
12779616	7.04	131.599	5.47	44.3235	0.43	0.12	2.97	3.71e-05	0.0012	NM_001083526; ENSBTAT00000025447; BC114756	MOB4	MOB family member 4, phocein	chr2	+	86464320	86494037
12738595	5.09	34.0598	3.52	11.4716	0.61	0.42	2.97	0.0002	0.0033	NM_001123032; XM_010813541; XM_010813542; ENSBTAT00000020078; AF548027	HSD11B1	hydroxysteroid (11-beta) dehydrogenase 1	chr16	-	75463612	75508770
12897325	4.78	27.4741	3.21	9.25351	0.62	0.28	2.97	0.0003	0.0041	XM_005199394; XM_005210862; XM_010798921; XM_010798922; XM_010808494; XM_010808495; ENSBTAT00000003785	GPR63	G protein-coupled receptor 63	chr9	+	53812490	53813749
12691639	7.61	195.361	6.05	66.257	0.4	0.15	2.95	2.26e-05	0.001	XM_002690962; XM_005193698; XM_005211876; XM_005211877; XM_005211878; XM_005211879; XM_005211880; XM_010809384; XM_615219; ENSBTAT00000008516; ENSBTAT00000063531	MYO5A; LOC101908382	myosin VA (heavy chain 12, myoxin); unconventional myosin-Va-like	chr10	+	57953226	58154163
12759859	4.3	19.6983	2.75	6.72717	0.02	0.02	2.94	4.32e-09	2.48e-05	XM_010799660; XM_010799661; XM_010799662; XM_010799663; XM_010799664; XM_010799665; XM_010799666; XM_010799667; XM_010799668; XM_010799669; XM_010799670; XM_010799671; XM_010799672; XM_010799673; XM_010799674; XM_010799675; XM_010799676; XM_010799677; XM_010799678; XM_010815336; XM_010815337; XM_010815338; XM_010815339; XM_010815340; XM_010815341; XM_010815342; XM_010815343; XM_010815344; XM_0108…	LOC785630	zinc finger protein 480-like	chr18	-	59123933	59137162
12691345	3.88	14.723	2.32	4.99332	0.42	0.25	2.94	1.96e-05	0.0009	XM_005193743; XM_005212125; ENSBTAT00000018587	ZC2HC1C	zinc finger, C2HC-type containing 1C	chr10	+	86714253	86722247
12901117	4.71	26.1729	3.16	8.9383	0.41	0.48	2.94	0.0005	0.0059	NM_001192055; ENSBTAT00000001214	HEY2	hes-related family bHLH transcription factor with YRPW motif 2	chr9	-	25873435	25884617
12908736	4.61	24.4201	3.06	8.33973	0.55	0.29	2.93	0.0004	0.0055	XM_002700063; XM_005228096; XM_010821878; XM_600790; ENSBTAT00000004260	SLC9A7	solute carrier family 9, subfamily A (NHE7, cation proton antiporter 7), member 7	chrX	-	90182174	90360908
12791786	7.93	243.875	6.39	83.8652	0.19	0.1	2.91	2.28e-07	9.08e-05	NM_203359; XM_010817207; XM_010817208; XM_010817209; XM_010817210; XM_010817211; XM_010817212; XM_010817213; ENSBTAT00000017080; AY386968	DICER1	dicer 1, ribonuclease type III	chr21	-	61512982	61555942
12721746	7.09	136.239	5.55	46.8507	0.25	0.26	2.91	4.39e-06	0.0004	NM_174734; ENSBTAT00000026830; AF456766; BC134557	RDH10	retinol dehydrogenase 10 (all-trans)	chr14	+	38745909	38775000
12792817	5.98	63.1189	4.44	21.7057	0.35	0.26	2.91	1.61e-05	0.0008	NM_001038134; XM_010817196; ENSBTAT00000019999; BC109723	TRAPPC6B	trafficking protein particle complex 6B	chr21	-	49597596	49608630
12768134	5.57	47.5048	4.03	16.3362	0.32	0.37	2.9	9.57e-06	0.0006	NM_001075191; ENSBTAT00000024509; BC120380	POLG2	polymerase (DNA directed), gamma 2, accessory subunit	chr19	-	49312496	49328600
12711895	6.07	67.1819	4.54	23.2636	0.42	0.29	2.9	0.0002	0.0036	XM_002691971; XM_010810955; XM_010810956; XM_010822085; XM_010822090; XM_594552; ENSBTAT00000005775	UGGT2	UDP-glucose glycoprotein glucosyltransferase 2	chr12	-	77032460	77176980
12840146	4.56	23.5883	3.03	8.1681	0.34	0.35	2.89	3.26e-05	0.0012	XM_002686332; XM_002703952; ENSBTAT00000007160	WDR78	WD repeat domain 78	chr3	+	78736778	78825740
12711732	8.06	266.871	6.53	92.4115	0.46	0.04	2.89	4.25e-05	0.0013	NM_001075493; XM_010810696; XR_815869; ENSBTAT00000008894; BC118443	SUCLA2; LOC104976022	succinate-CoA ligase, ADP-forming, beta subunit; uncharacterized LOC104976022	chr12	-	17884900	17930933
12807673	2.58	5.9794	1.05	2.07053	0.56	0.27	2.89	0.0002	0.0037	NM_001192051; XM_010800771; ENSBTAT00000031553	SERPINB2	serpin peptidase inhibitor, clade B (ovalbumin), member 2	chr24	+	62591413	62609170
12857895	4.4	21.1121	2.87	7.31065	0.54	0.34	2.89	0.0006	0.0069	NM_001205568; XM_005206413; XM_005206414; XM_005206415; ENSBTAT00000045587	PUS7L	pseudouridylate synthase 7 homolog (S. cerevisiae)-like	chr5	+	36909426	36927023
12868313	7.9	238.856	6.39	83.8652	0.34	0.27	2.86	1.21e-05	0.0007	NM_001076336; XM_005206685; XM_005206686; XM_005206687; XM_005206689; XM_005206690; XM_005206691; XM_010805214; ENSBTAT00000028361; BC140524; DQ387003	SLC16A7	solute carrier family 16 (monocarboxylate transporter), member 7	chr5	-	53987895	54214799
12680722	5.92	60.5477	4.41	21.259	0.32	0.38	2.86	1.75e-05	0.0009	NM_001075782; XM_010800989; XM_010800990; XM_010800992; XM_010800993; XM_010800998; ENSBTAT00000013306; BC122575	ARL6; EPHA6	ADP-ribosylation factor-like 6; EPH receptor A6	chr1	+	41640353	41679712
12681843	6.76	108.383	5.24	37.7918	0.58	0.09	2.86	0.0005	0.0063	NM_001128197; XM_005201812; ENSBTAT00000014805; BC122616	PFN2	profilin 2	chr1	+	119151123	119157809
12678379	3.5	11.3137	2	4	0.79	0.19	2.84	0.0009	0.0094	XM_010800989; XM_010800990; XM_010800991; XM_010800992; XM_010800993; XM_010800994; XM_010800995; XM_010800996; XM_010800997; XM_010800998; XM_010824521; ENSBTAT00000061591	EPHA6; LOC104976625	EPH receptor A6; transcription initiation factor TFIID subunit 4-like	chr1	+	40600202	41623781
12870674	7.1	137.187	5.6	48.5029	0.56	0.52	2.83	0.0025	0.0187	NM_001077878; ENSBTAT00000013363; BC114819; BC142424	NAP1L5	nucleosome assembly protein 1-like 5	chr6	+	37509213	37511145
12845619	5.85	57.68	4.36	20.5348	0.36	0.06	2.82	1.07e-05	0.0007	NM_001205509; XM_005204761; XM_005204762; XM_005204763; XM_005204764; XM_005204765; XM_005204766; XM_005204767; XM_005204768; XM_010803645; XM_010803646; XM_010803647; XM_010803648; XM_010803649; ENSBTAT00000061426; BC102673	ZMYM1	zinc finger, MYM-type 1	chr3	-	111179508	111205863
12869690	2.46	5.50217	0.97	1.95884	0.68	0.11	2.82	0.0001	0.0026	XM_010806111	LOC104972746	gamma-aminobutyric acid receptor subunit alpha-2	chr6	+	66454413	66455429
12830373	6.78	109.896	5.28	38.8542	0.63	0.42	2.82	0.0008	0.0086	NM_001077903; ENSBTAT00000044159; BC123620	CDKN1C	cyclin-dependent kinase inhibitor 1C (p57, Kip2)	chr29	+	49368787	49370793
12786390	6.88	117.784	5.4	42.2243	0.3	0.19	2.8	4.49e-06	0.0004	NM_001109802; XM_005221557; XM_010816788; ENSBTAT00000000016; ENSBTAT00000000017; BC153842	PRKAA1	protein kinase, AMP-activated, alpha 1 catalytic subunit	chr20	+	33688303	33716678
12793185	6.86	116.162	5.37	41.3553	0.38	0.19	2.8	1.69e-05	0.0009	XM_005196274; XM_005222065	PRKD1	protein kinase D1	chr21	-	40528025	40875676
12778496	5.94	61.3929	4.45	21.8566	0.42	0.13	2.8	5.67e-05	0.0016	XM_002685192; XM_585327; ENSBTAT00000002985	NIPA1	non imprinted in Prader-Willi/Angelman syndrome 1	chr2	+	916155	964540
12790703	3.07	8.39773	1.58	2.9897	0.44	0.16	2.8	6.8e-05	0.0018	XM_003585406; XM_005200244; XM_005200480; XM_010800209; XM_010817391; XM_010824956	UNC79; LOC101909310; LOC101908290; LOC100851650	unc-79 homolog (C. elegans); protein unc-79 homolog	chr21	+	58678263	58924850
12835569	8.63	396.177	7.16	143.013	0.36	0.11	2.78	1.3e-05	0.0008	XR_805265	LOC100299975	glycine cleavage system H protein, mitochondrial pseudogene	chr3	+	5352179	5352700
12894167	7.81	224.411	6.34	81.0084	0.28	0.08	2.77	2.31e-06	0.0003	XM_002689911; XM_599430; ENSBTAT00000053653	TMEM245	transmembrane protein 245	chr8	-	100295620	100362311
12725711	7.23	150.123	5.76	54.1917	0.4	0.13	2.77	2.53e-05	0.001	NM_001076045; ENSBTAT00000002364; BC116149	LACTB2	lactamase, beta 2	chr14	-	36438465	36470764
12898500	4.6	24.2515	3.13	8.75435	0.44	0.2	2.77	3.37e-05	0.0012	NM_001192726; XM_010808505; XM_010808506; XM_010808507; XM_010808508; XM_010808509; ENSBTAT00000039578	EPHA7	EPH receptor A7	chr9	+	57622907	57830272
12729722	3.92	15.1369	2.45	5.46416	0.53	0.29	2.77	0.0002	0.0034	NM_001014965; XM_005215733; ENSBTAT00000048242; BC104574; BT020736	ANKRD49	ankyrin repeat domain 49	chr15	+	1732081	1734885
12904595	4.24	18.8959	2.77	6.82108	0.41	0.25	2.76	4.73e-05	0.0014	NM_001205926; XM_005227916; XM_005227917; XM_005227918; XM_005227920; XM_005227921; XM_005227922; XM_005227923; XM_005227924; XM_010821768; XM_010821769; XM_010821770; XR_816881; ENSBTAT00000029957	RPS6KA6	ribosomal protein S6 kinase, 90kDa, polypeptide 6	chrX	+	69497491	69691979
12774842	6.46	88.0347	4.99	31.779	0.58	0.39	2.76	0.0005	0.0061	NM_176668; ENSBTAT00000012827; BC105265; X87251	AOX1	aldehyde oxidase 1	chr2	+	89517709	89589232
12800256	4.55	23.4254	3.09	8.51496	0.73	0.07	2.76	0.0015	0.0136	NM_001046506; XM_005222694; ENSBTAT00000030740; BC122611; DQ335873	SYNPR	synaptoporin	chr22	-	37900569	38097884
12721150	8.09	272.479	6.63	99.0442	0.31	0.15	2.75	8.21e-06	0.0006	NM_001078116; XM_010811290; XM_010811291; XM_010811292; XM_010811293; XM_010811294; XM_010811295; XM_010811296; XM_010811297; XM_010811298; XM_010811299; XM_010811300; XM_010811301; XM_010811302; XM_010811303; ENSBTAT00000001863; BC123534	ABHD12	abhydrolase domain containing 12	chr13	-	43187469	43240717
12891381	4.64	24.9333	3.18	9.06307	0.58	0.19	2.75	0.0005	0.0063	XM_002689615; XM_005209993; XM_010798640; XM_010807857; XM_618263; XR_801719; ENSBTAT00000001085	RFX3; LOC104969333	regulatory factor X, 3 (influences HLA class II expression); uncharacterized LOC104969333	chr8	+	41293373	41577364
12690012	3.04	8.22491	1.59	3.01049	0.58	0.09	2.74	0.0004	0.0054	XM_002690898; XM_010809322; XM_604251; ENSBTAT00000061231	WDR72	WD repeat domain 72	chr10	+	56678901	56880642
12784152	6.18	72.5046	4.73	26.5382	0.35	0.27	2.73	3.98e-05	0.0013	NM_001206755; ENSBTAT00000002209	FAM171B	family with sequence similarity 171, member B	chr2	-	9566765	9626708
12851921	5.8	55.7152	4.35	20.393	0.37	0.31	2.73	4.25e-05	0.0013	ENSBTAT00000047158	EPDR1	ependymin related 1	chr4	+	50028936	50066473
12689043	3.27	9.64646	1.82	3.53081	0.42	0.12	2.72	5.01e-05	0.0015	NM_001100343; XM_005211300; XM_005211301; XM_005211305; XM_005211306; ENSBTAT00000014533; BC150050; BC151449	LRRC49	leucine rich repeat containing 49	chr10	+	17722005	17875583
12754174	5.3	39.3966	3.85	14.42	0.63	0.1	2.72	0.0003	0.0043	NM_001193187; XM_005218738; XM_010814569; ENSBTAT00000003881	GPT2	glutamic pyruvate transaminase (alanine aminotransferase) 2	chr18	+	15370927	15405215
12727678	7.64	199.466	6.2	73.5167	0.38	0.22	2.71	2.78e-05	0.0011	NM_001205730; ENSBTAT00000014176	DLAT	dihydrolipoamide S-acetyltransferase	chr15	+	22665156	22698465
12873446	4.84	28.6408	3.4	10.5561	0.52	0.07	2.71	0.0003	0.0049	NM_001001159; XM_010806058; XM_010806059; XM_010806060; XM_010806061; XM_010806062; XR_807311; XR_807312; ENSBTAT00000036014; AM113851; AY487803	TLR6	toll-like receptor 6	chr6	-	59686794	59720509
12694667	5.66	50.5626	4.23	18.7654	0.21	0.45	2.7	5.93e-05	0.0016	NM_001046162; ENSBTAT00000027623; BC114034	DHRS7	dehydrogenase/reductase (SDR family) member 7	chr10	-	72617791	72641194
12756357	5.15	35.5062	3.71	13.0864	0.41	0.39	2.7	0.0001	0.0025	NM_001037447; XM_005219204; XM_005219205; ENSBTAT00000009350; BC108117; BT029876	TMEM143	transmembrane protein 143	chr18	-	55488509	55509670
12794888	5	32	3.57	11.8762	0.45	0.32	2.69	0.0001	0.0028	NM_001035049; XM_005222637; ENSBTAT00000007154; BC105240	SHQ1	SHQ1, H/ACA ribonucleoprotein assembly factor	chr22	+	28952976	29056984
12813350	2.99	7.94474	1.57	2.96905	0.49	0.17	2.68	0.0001	0.0023	NM_001205967; XM_005224503; XM_005224505; XM_005224506; XM_010819103; XM_010819104; XM_010819105; ENSBTAT00000013463; ENSBTAT00000064924	ATF7IP2	activating transcription factor 7 interacting protein 2	chr25	+	9238387	9290512
12808521	6.38	83.2859	4.96	31.125	0.39	0.21	2.67	2.64e-05	0.0011	NM_001206461; XM_005224003; XM_005224004; XM_010818717; XR_815078; ENSBTAT00000056960	DSEL	dermatan sulfate epimerase-like	chr24	+	9740822	9744743
12905702	3.21	9.25351	1.8	3.4822	0.69	0.26	2.67	0.0008	0.0087	XM_003588152; XM_010821829; XM_867222; ENSBTAT00000010589	ZDHHC15	zinc finger, DHHC-type containing 15	chrX	+	80774502	80846688
12794649	3.18	9.06307	1.76	3.38698	0.65	0.2	2.66	0.0005	0.006	XM_002697107; XM_010817957; XM_010817958; XM_010817959; XM_010817960; XM_010817961; XM_010817962; XM_010817963; XM_010817964; XM_010817965; XM_010817966; XM_010825193; XM_010825194; XM_010825195; XM_010825196; XM_010825197; XM_010825198; XM_010825199; XM_010825200; XM_010825201; XM_010825202; XM_010825203; XM_581782; ENSBTAT00000036498; ENSBTAT00000066256	TMEM40	transmembrane protein 40	chr22	+	57027966	57060735
12718907	3.91	15.0324	2.5	5.65685	0.6	0.06	2.66	0.0005	0.0061	NM_001100331; XM_010811105; XM_010811106; ENSBTAT00000008576; BC149261; KC787698	PDSS1	prenyl (decaprenyl) diphosphate synthase, subunit 1	chr13	-	18182703	18224123
12847867	5.81	56.1028	4.4	21.1121	0.27	0.06	2.65	1.56e-06	0.0002	NM_001077117; XM_005204192; XM_010803233; XR_805455; ENSBTAT00000025416; BC105165	RNPC3	RNA-binding region (RNP1, RRM) containing 3	chr3	-	39998002	40025400
12855706	3.9	14.9285	2.5	5.65685	0.6	0.12	2.64	4.7e-05	0.0014	NM_001099718; XM_005205442; XM_010804223; ENSBTAT00000013956; BC142316	LSMEM1	leucine-rich single-pass membrane protein 1	chr4	-	55858086	55868557
12771139	5.78	54.9482	4.39	20.9663	0.13	0.14	2.63	3.2e-07	9.91e-05	XM_010824247; ENSBTAT00000022347	LOC524719	serine/threonine-protein kinase/endoribonuclease IRE1	chr19	-	48924481	48987358
12721928	5.07	33.5909	3.68	12.8171	0.71	0.17	2.63	0.0035	0.0237	NM_001193021; XM_005215455; XM_005215457; XM_010812030; ENSBTAT00000017667	SGK3	serum/glucocorticoid regulated kinase family, member 3	chr14	+	33004983	33065711
12772382	8.45	349.706	7.06	133.436	0.05	0.15	2.62	1.44e-07	7.31e-05	NM_001034684; XM_005220599; XM_005220600; XM_005220602; XM_005220603; XM_005220604; XM_010816156; XR_813303; ENSBTAT00000002938; BC104519	LUC7L3	LUC7-like 3 (S. cerevisiae)	chr19	-	36622183	36647084
12822410	4.66	25.2813	3.27	9.64646	0.33	0.24	2.62	8.25e-06	0.0006	XM_010808378; XM_010819981; XM_010819982; XM_010825962; XR_808650; XR_808651; XR_808652; XR_808654; XR_808655; XR_808657; XR_808663; XR_808665; XR_815675; XR_815676; XR_815677; XR_815678; XR_815679; XR_815680; XR_815681; XR_815682; XR_815683; XR_815684; XR_815685; ENSBTAT00000014222	PKD2L1	polycystic kidney disease 2-like 1	chr26	-	21056129	21108833
12763227	3.77	13.6422	2.38	5.20537	0.38	0.18	2.62	1.68e-05	0.0009	NM_001075661; XM_005220720; XM_005220722; ENSBTAT00000043078; BC120176	ZPBP2	zona pellucida binding protein 2	chr19	+	40868079	40877772
12806872	7.45	174.853	6.06	66.7178	0.34	0.18	2.62	2.28e-05	0.001	NM_001105008; BC149055	SUPT3H	suppressor of Ty 3 homolog (S. cerevisiae)	chr23	-	18223167	18623659
12805585	3.86	14.5203	2.47	5.54044	0.49	0.3	2.62	0.0002	0.003	NM_001192368; XM_005223866; ENSBTAT00000020103	DSP	desmoplakin	chr23	-	47670503	47714288
12899459	9.53	739.292	8.15	284.05	0.34	0.19	2.61	6.08e-06	0.0005	NM_174217; XM_010800726; XM_010800727; ENSBTAT00000013663; BC102573; M98498	EZR	ezrin	chr9	-	96598249	96643275
12863747	6.42	85.6274	5.03	32.6724	0.3	0.26	2.61	6.07e-05	0.0017	NM_001035398; XM_010827851; ENSBTAT00000013373; BC102786	CMAS; LOC100850864	cytidine monophosphate N-acetylneuraminic acid synthetase; N-acylneuraminate cytidylyltransferase	chr5	-	88564697	88580838
12835724	7.18	145.009	5.8	55.7152	0.26	0.11	2.6	3.72e-06	0.0004	NM_173905; XM_010803149; XM_010803150; ENSBTAT00000008292; BC134527; M21572	DBT	dihydrolipoamide branched chain transacylase E2	chr3	+	43189905	43230271
12706846	6.72	105.42	5.35	40.7859	0.37	0.09	2.6	3.27e-05	0.0012	XM_010810021; XM_010815783; BC122828	PREPL	prolyl endopeptidase-like	chr11	-	26566112	26600683
12905382	3.88	14.723	2.51	5.6962	0.45	0.27	2.6	0.0002	0.003	XM_002699670; XM_005200608; XM_005200609; XM_005227620; XM_005227621; XM_005227623; XM_010800357; XM_010800358; XM_010821520; XM_588109; ENSBTAT00000012893	PRRG3	proline rich Gla (G-carboxyglutamic acid) 3 (transmembrane)	chrX	+	34405421	34407507
12899008	5.18	36.2523	3.8	13.9288	0.29	0.28	2.59	2.75e-05	0.0011	NM_001078097; BC123765	PNISR	PNN-interacting serine/arginine-rich protein	chr9	+	51046370	51051521
12853218	7.43	172.446	6.06	66.7178	0.48	0.14	2.59	0.0001	0.0027	NM_175829; ENSBTAT00000012287; BC108243; XM_010800092	NDUFA5; LOC100850278	NADH dehydrogenase (ubiquinone) 1 alpha subcomplex, 5; NADH dehydrogenase [ubiquinone] 1 alpha subcomplex subunit 5-like	chr4	-	88657782	88673594
12903059	8.88	471.136	7.52	183.546	0.2	0.07	2.58	7.15e-07	0.0002	NM_175806; ENSBTAT00000016073; BC104511; U10039	ATP6AP1	ATPase, H+ transporting, lysosomal accessory protein 1	chrX	+	40402701	40410481
12808737	7.83	227.544	6.46	88.0347	0.35	0.15	2.58	3.1e-05	0.0011	NM_001102292; BC149542	RAB12	RAB12, member RAS oncogene family	chr24	+	41532522	41542376
12891980	6.12	69.551	4.75	26.9087	0.51	0.44	2.58	0.0034	0.0228	NM_001076522; XM_010807757; ENSBTAT00000023587; BC120231	PTPLAD2	protein tyrosine phosphatase-like A domain containing 2	chr8	+	23339677	23369119
12905866	2.51	5.6962	1.14	2.20381	0.93	0.27	2.58	0.006	0.0345	NM_001035488; BT021837	NUDT10	nudix (nucleoside diphosphate linked moiety X)-type motif 10	chrX	+	94042284	94080161
12728136	3.28	9.71356	1.91	3.75809	0.27	0.26	2.57	5.59e-06	0.0005	NM_001192441; XM_005215946; XM_005215947; XM_005215949; ENSBTAT00000006392	RIC3	RIC3 acetylcholine receptor chaperone	chr15	+	44962852	45024904
12723513	6.22	74.5429	4.85	28.84	0.23	0.45	2.57	7.87e-05	0.002	NM_001040594; ENSBTAT00000028656; BC103147; BC126491	TMEM55A	transmembrane protein 55A	chr14	+	75708345	75780621
12759042	5.05	33.1285	3.69	12.9063	0.57	0.25	2.57	0.0002	0.003	ENSBTAT00000002088	MT1E	metallothionein 1E	chr18	-	24117440	24118787
12709424	5.47	44.3235	4.11	17.2677	0.41	0.24	2.57	0.0002	0.0039	NM_001143861; XM_005213599; XM_005213601; XM_005213602; XM_005213603; ENSBTAT00000009641	SETDB2	SET domain, bifurcated 2	chr12	+	19111394	19147324
12690420	3	8	1.64	3.11666	0.68	0.14	2.57	0.0024	0.0182	XM_002690963; XM_010812266	MYO5C	myosin VC	chr10	+	58180625	58279286
12689956	3.44	10.8528	2.07	4.19887	0.65	0.05	2.57	0.0033	0.0226	NM_001205912; XM_005211817	SHC4	SHC (Src homology 2 domain containing) family, member 4	chr10	+	61503726	61640848
12844194	8.77	436.549	7.41	170.072	0.4	0.09	2.56	1.21e-05	0.0007	NM_001075505; ENSBTAT00000028214; BC119824	OSBPL9	oxysterol binding protein-like 9	chr3	-	95123424	95288435
12682512	6.27	77.1717	4.91	30.0647	0.43	0.11	2.56	0.0001	0.0028	ENSBTAT00000014796	FAM162A	family with sequence similarity 162, member A	chr1	+	67422933	67443498
12693994	9.63	792.353	8.28	310.834	0.33	0.09	2.55	2.2e-05	0.001	XM_005193708; XM_005212080; XM_010809569; XM_010812744; ENSBTAT00000002535	RDH11	retinol dehydrogenase 11 (all-trans/9-cis/11-cis)	chr10	-	80135044	80145844
12890056	4.11	17.2677	2.76	6.77396	0.46	0.42	2.55	0.0006	0.0067	NM_001076833; XM_005209799; XM_005209800; XM_005209801; XM_005209802; XM_005209803; XM_005209804; XM_005209805; XM_010807682; XM_010807683; XM_010807684; XM_010807685; XM_010807686; XM_010807687; XM_010807688; ENSBTAT00000026720; BC123850	CEP44	centrosomal protein 44kDa	chr8	+	6449838	6473916
12774181	5.27	38.5859	3.92	15.1369	0.88	0.29	2.55	0.0006	0.0074	XM_005203060; XM_010802507; ENSBTAT00000015387	LOC101902670	serine incorporator 2-like	chr2	+	122824308	122842303
12805397	6.07	67.1819	4.72	26.3549	0.69	0.2	2.55	0.0015	0.0133	NM_001206724; XM_005223411	ENPP5	ectonucleotide pyrophosphatase/phosphodiesterase 5 (putative)	chr23	-	19388344	19398169
12789104	7.39	167.73	6.05	66.257	0.29	0.15	2.54	2.25e-05	0.001	NM_174644; XM_010817048; ENSBTAT00000008177; BC118259; U07980	IDH3A	isocitrate dehydrogenase 3 (NAD+) alpha	chr21	+	31063699	31079936
12888233	4.36	20.5348	3.01	8.05564	0.28	0.29	2.54	4.08e-05	0.0013	NM_001078024; XM_005209236; ENSBTAT00000026185; BC119923	TRIM52	tripartite motif containing 52	chr7	-	41775017	41780369
12868332	5.53	46.2057	4.19	18.2522	0.48	0.15	2.54	0.0001	0.0024	NM_001101233; ENSBTAT00000045612; BC149994	TMEM117	transmembrane protein 117	chr5	-	36197271	36316933
12900196	6.72	105.42	5.38	41.6429	0.17	0.38	2.53	2.59e-05	0.001	NM_001192362; XM_005210666; XM_005210667; XM_010808369; XM_010808370; ENSBTAT00000038128	FILIP1	filamin A interacting protein 1	chr9	-	15140841	15249645
12817235	3.59	12.042	2.25	4.75683	0.34	0.26	2.53	4.48e-05	0.0014	XM_010819276; XM_010825751; ENSBTAT00000010376	GRIN2A	glutamate receptor, ionotropic, N-methyl D-aspartate 2A	chr25	-	8554540	8742623
12776598	4.45	21.8566	3.11	8.63383	0.55	0.16	2.53	0.0005	0.0067	NM_001098971; ENSBTAT00000002662; BC146211	MARS2	methionyl-tRNA synthetase 2, mitochondrial	chr2	+	86593547	86595790
12799617	5.59	48.1679	4.25	19.0273	0.59	0.27	2.53	0.0006	0.0069	XM_010818015; XM_010825235	PLXNA1; LOC100851717	plexin A1; plexin-A1	chr22	-	60913459	60946559
12905729	3.76	13.5479	2.42	5.35171	0.57	0.31	2.53	0.0025	0.0185	XM_005200826; XM_005227587; XM_005227588; XM_005227589; XM_010800571; XM_010800572; XM_010800573; XM_010800574; XM_010800575; XM_010800576; XM_010800577; XM_010800578; XM_010821485; XM_010821486; XM_010821487; XM_010821488; XM_868002; ENSBTAT00000023440	LOC616041	MAP7 domain-containing protein 2	chrX	+	29686803	29792956
12896561	7.13	140.07	5.8	55.7152	0.14	0.23	2.52	1.43e-06	0.0002	NM_001076326; ENSBTAT00000004546; BC112809	AIG1	androgen-induced 1	chr9	+	81550376	81637200
12777266	5.57	47.5048	4.23	18.7654	0.36	0.08	2.52	3.68e-05	0.0012	NM_001102108; ENSBTAT00000005682; BC151353	TTC21B	tetratricopeptide repeat domain 21B	chr2	+	30433135	30531192
12891664	7.94	245.572	6.6	97.0059	0.48	0.12	2.52	0.0002	0.004	XM_002689609; XM_002704971; ENSBTAT00000020731	ERMP1	endoplasmic reticulum metallopeptidase 1	chr8	+	39130842	39188274
12784162	5.79	55.3304	4.45	21.8566	0.81	0.03	2.52	0.0033	0.0226	NM_001076936; XM_010802269; ENSBTAT00000013988; BC123880	ACADL	acyl-CoA dehydrogenase, long chain	chr2	-	98416820	98456944
12772477	3.4	10.5561	2.08	4.22807	0.45	0.04	2.51	6.22e-05	0.0017	NM_001081613; ENSBTAT00000014617; BC133439	IKZF3	IKAROS family zinc finger 3 (Aiolos)	chr19	-	40778735	40864414
12742954	4.89	29.6508	3.56	11.7942	0.29	0.45	2.51	0.0003	0.0049	XM_002694617; XM_005195091; XM_005195092; XM_005218110; XM_005218111; XM_598772; ENSBTAT00000008629	SEZ6L	seizure related 6 homolog (mouse)-like	chr17	+	68248657	68316119
12898874	5.02	32.4467	3.7	12.996	0.56	0.34	2.51	0.001	0.0102	NM_001083516; ENSBTAT00000004122; BC114895	NDUFAF4	NADH dehydrogenase (ubiquinone) complex I, assembly factor 4	chr9	+	53673441	53682100
12892052	5.53	46.2057	4.21	18.507	0.18	0.15	2.5	7.34e-07	0.0002	NM_001172040	IFNAG	interferon alpha G	chr8	+	22909809	22910378
12701552	8.46	352.139	7.14	141.044	0.27	0.1	2.5	4.82e-06	0.0004	NM_001034628; XM_003585065; ENSBTAT00000025691; BC102133	MDH1; LOC100850993	malate dehydrogenase 1, NAD (soluble); malate dehydrogenase, cytoplasmic-like	chr11	+	61970467	61994479
12697268	5.02	32.4467	3.7	12.996	0.51	0.21	2.5	8.51e-05	0.002	XM_002690459; XM_005193570; XM_005193571; XM_005211404; XM_005211405; XM_868998; ENSBTAT00000017457	MTX3	metaxin 3	chr10	-	10890935	10899893
12781810	2.73	6.63456	1.41	2.65737	0.43	0.04	2.5	0.0002	0.0032	NM_001143874; ENSBTAT00000038364	DNAH7	dynein, axonemal, heavy chain 7	chr2	-	84773343	85028058
12866791	3.89	14.8254	2.57	5.93809	0.36	0.15	2.49	2.19e-05	0.001	NM_001079602; ENSBTAT00000015103; BC109509	LIN7A	lin-7 homolog A (C. elegans)	chr5	-	10409387	10566010
12863757	6.19	73.0089	4.87	29.2426	0.38	0.14	2.49	8.27e-05	0.002	NM_001101233; ENSBTAT00000045612; BC149994	TMEM117	transmembrane protein 117	chr5	-	36425016	36807455
12898757	6.91	120.259	5.59	48.1679	0.31	0.33	2.49	0.0001	0.0025	XR_808629; XR_817791; XR_821026	LOC613316; LOC790868	cytochrome b-c1 complex subunit 2, mitochondrial pseudogene; ubiquinol-cytochrome c reductase core protein II pseudogene	chr9	+	18473883	18475244
12902815	9.82	903.888	8.5	362.039	0.45	0.39	2.49	0.001	0.0102	NM_173957; XM_005228064; XM_005228065; XM_005228066; XM_010821871; ENSBTAT00000065105; AB035446; BC103461	RGN	regucalcin	chrX	+	90732502	90747294
12869222	3.41	10.6295	2.09	4.25748	0.62	0.39	2.49	0.002	0.016	NM_001281914; XM_005207091; HQ738491	CLEC1B	C-type lectin domain family 1, member B	chr5	-	100346428	100355708
12702702	4.61	24.4201	3.3	9.84916	0.33	0.12	2.48	6.76e-06	0.0005	NM_001193100; ENSBTAT00000061364	RALGPS1	Ral GEF with PH domain and SH3 binding motif 1	chr11	+	97780157	97975506
12803892	7.46	176.069	6.15	71.0124	0.28	0.3	2.48	5.87e-05	0.0016	XR_814848; XR_821025	LOC783502	cytochrome b-c1 complex subunit 2, mitochondrial pseudogene	chr23	+	27613929	27615290
12905341	5.3	39.3966	3.99	15.8895	0.46	0.15	2.48	0.0003	0.0043	XM_005200696; XM_005200697; XM_005200698; XM_005200699; XM_005227762; XM_005227763; XM_005227764; XM_005227765; XM_005227766; XM_005227767; XM_005227768; XM_010800441; XM_010800442; XM_010800443; XM_010800444; XM_010800445; XM_010800446; XM_010821644; XM_010821645; XM_010821646; ENSBTAT00000053516	LOC539380	PWWP domain-containing protein MUM1L1	chrX	+	53703694	53705778
12821398	7.58	191.341	6.27	77.1717	0.28	0.14	2.47	3.96e-06	0.0004	NM_177502; ENSBTAT00000015873; BC105372; BT020856	GOT1	glutamic-oxaloacetic transaminase 1, soluble	chr26	-	20285685	20310044
12711702	9.78	879.171	8.48	357.054	0.36	0.1	2.47	2.12e-05	0.001	NM_001034377; XM_005213604; XM_005213606; XM_005213608; ENSBTAT00000025431; BC105192	TSC22D1	TSC22 domain family, member 1	chr12	-	14722212	14725630
12768235	6.17	72.0037	4.86	29.0406	0.46	0.11	2.47	0.0001	0.0023	XM_003587387; XM_005195598; XM_005195599; XM_005220133; XM_010815851; XM_010823999; XM_010824000; XM_882223	FAM222B; LOC104968673	family with sequence similarity 222, member B; protein FAM222B	chr19	-	20732256	20742527
12730126	6.19	73.0089	4.89	29.6508	0.43	0.08	2.47	0.0001	0.0024	NM_001078102; XM_005194686; XM_010812760; XM_010812761; XR_227885; XR_227886; ENSBTAT00000000600; BC120442	DNAJC24	DnaJ (Hsp40) homolog, subfamily C, member 24	chr15	+	62935666	63020363
12697067	7.73	212.306	6.43	86.2229	0.37	0.24	2.47	0.0002	0.003	NM_001076317; ENSBTAT00000014802; BC105330	RAB8B	RAB8B, member RAS oncogene family	chr10	-	46837288	46907334
12893194	6.34	81.0084	5.04	32.8996	0.52	0.28	2.47	0.0023	0.0178	NM_001015551; XM_005209790; BC109974; BT020844; BT020886	AADAT	aminoadipate aminotransferase	chr8	-	1792852	1816770
12709269	6.54	93.0542	5.24	37.7918	0.31	0.16	2.46	8.82e-06	0.0006	NM_001098895; XM_003585121; ENSBTAT00000021981; BC146143	SLC25A30; LOC100851596	solute carrier family 25, member 30; kidney mitochondrial carrier protein 1-like	chr12	+	15590375	15614506
12746496	5.13	35.0174	3.83	14.2215	0.47	0.28	2.46	0.0006	0.0072	XM_003587131; XM_005217587; XM_010823310; ENSBTAT00000061299	C17H4orf33	chromosome 17 open reading frame, human C4orf33	chr17	-	29105154	29122609
12752519	2.69	6.45313	1.39	2.62079	0.64	0.2	2.46	0.0012	0.0113	NM_001075910; XM_005218625; XM_005218626; XM_005218627; XM_010814511; ENSBTAT00000018801; BC102661	CCDC113	coiled-coil domain containing 113	chr18	+	26169327	26203176
12899530	9.32	639.145	8.03	261.379	0.22	0.05	2.45	2.13e-06	0.0003	NM_175807; ENSBTAT00000006715; BC102664; X15235	COX7A2	cytochrome c oxidase subunit VIIa polypeptide 2 (liver)	chr9	-	15041836	15046951
12909443	7.28	155.417	5.99	63.5579	0.34	0.15	2.45	3.22e-05	0.0012	NM_001192984; XM_005227498; ENSBTAT00000008987	AIFM1	apoptosis-inducing factor, mitochondrion-associated, 1	chrX	-	13966656	13997438
12784378	6.31	79.3413	5.02	32.4467	0.33	0.38	2.45	0.0001	0.0024	NM_001193122; XM_005203249; XM_005203251; XM_005203252; XR_822598; ENSBTAT00000017344	NIPAL3; LOC101909341	NIPA-like domain containing 3; uncharacterized LOC101909341	chr2	-	129041413	129091075
12861966	4.91	30.0647	3.62	12.295	0.55	0.52	2.45	0.0055	0.0321	NM_001034708; XM_005206661; XM_005206662; XM_005206663; ENSBTAT00000018079; BC102805	NR1H4	nuclear receptor subfamily 1, group H, member 4	chr5	+	64763619	64815380
12890814	5.76	54.1917	4.47	22.1618	0.25	0.07	2.44	1.93e-06	0.0003	XM_005199188; XM_005210054; XM_010798678; XM_010798679; XM_010807912; XM_606509	LOC528098	proprotein convertase subtilisin/kexin type 5	chr8	+	52196980	52712391
12723978	7.9	238.856	6.61	97.6806	0.32	0.07	2.44	8.31e-06	0.0006	XM_010812110; XM_010822697	LOC101904449	39S ribosomal protein L33, mitochondrial	chr14	-	42647473	42647670
12861481	2.74	6.6807	1.45	2.73208	0.5	0.09	2.44	0.0002	0.0038	NM_001083729; XM_005206843; ENSBTAT00000003435; BC134432	PKP2	plakophilin 2	chr5	+	77370783	77452338
12685079	7.32	159.786	6.03	65.3448	0.46	0.1	2.44	0.0003	0.005	NM_001192961; XM_005201499; XM_005201500; XM_005201501; ENSBTAT00000026013	OPA1	optic atrophy 1 (autosomal dominant)	chr1	-	74382912	74467420
12906512	3.06	8.33973	1.78	3.43426	0.57	0.45	2.44	0.0037	0.0244	BC120247	LOC777601	uncharacterized LOC777601	chrX	-	63693682	63693855
12837980	5.78	54.9482	4.5	22.6274	0.31	0.19	2.43	4.24e-05	0.0013	XM_010803263; XM_010803264; XM_010803266; XM_010803267; XM_010803268; XM_010803269; XM_010803270; XM_010826896; XM_010826897; XM_010826898; XM_010826899; XM_010826900; XM_010826901; XM_010826902; ENSBTAT00000027170; ENSBTAT00000063833; ENSBTAT00000065823	WDR47	WD repeat domain 47	chr3	+	34446314	34507423
12788312	7.14	141.044	5.86	58.0812	0.53	0.07	2.43	0.0002	0.0033	NM_001035438; ENSBTAT00000014665; BC103454	MRPS36	mitochondrial ribosomal protein S36	chr20	-	10390982	10399140
12845010	5.72	52.7098	4.44	21.7057	0.41	0.25	2.43	0.0002	0.0039	NM_001192471; XM_005204113; XM_005204114; XM_005204115; ENSBTAT00000008518	AGL	amylo-alpha-1, 6-glucosidase, 4-alpha-glucanotransferase	chr3	-	43504601	43585149
12698813	2.82	7.06162	1.54	2.90795	0.78	0.25	2.43	0.0005	0.0066	NM_001040497; XM_005212481; ENSBTAT00000033161	EGR4	early growth response 4	chr11	+	11145925	11148403
12726726	4.53	23.1029	3.25	9.51366	0.71	0.2	2.43	0.0007	0.0077	NM_174122; XM_010812685; XM_010812686; XM_010812687; ENSBTAT00000036738; AB008184	NEU3	sialidase 3 (membrane sialidase)	chr15	+	55029090	55043623
12793718	5.8	55.7152	4.51	22.7848	0.64	0.54	2.43	0.0013	0.0122	NM_001102295; XM_005221888; XM_010817034; ENSBTAT00000017175; BC147874	TM6SF1	transmembrane 6 superfamily member 1	chr21	-	25394308	25424181
12886071	5.89	59.3016	4.61	24.4201	0.65	0.22	2.43	0.0031	0.0217	NM_001075897; XM_005209591; XM_005209592; XM_010807470; XM_010807471; ENSBTAT00000004348; BC120004	JAKMIP2	janus kinase and microtubule interacting protein 2	chr7	-	60809070	60998968
12732436	4.94	30.6965	3.67	12.7286	0.23	0.12	2.42	3.75e-06	0.0004	NM_001206792	NCR3LG1	natural killer cell cytotoxicity receptor 3 ligand 1	chr15	-	35656085	35671014
12696484	4.87	29.2426	3.6	12.1257	0.3	0.26	2.42	3.33e-05	0.0012	NM_001104991; ENSBTAT00000012212; BC147997	PNMA1	paraneoplastic Ma antigen 1	chr10	-	85511321	85513973
12900969	3.25	9.51366	1.97	3.91768	0.53	0.29	2.42	0.0009	0.0091	NM_001163920; XM_005210932; ENSBTAT00000021759; BT030550	VNN2	vanin 2	chr9	-	71884621	71913826
12797381	3.46	11.0043	2.19	4.56305	0.51	0.15	2.42	0.001	0.0097	NM_001191140; XM_005222945; XM_005222946; XM_010817769; XM_010817770; XM_010817771; XM_010817772; ENSBTAT00000001886; JF919676	HESX1	HESX homeobox 1	chr22	+	44449109	44450563
12802001	7.1	137.187	5.83	56.8859	0.45	0.17	2.41	0.0001	0.0027	ENSBTAT00000015499	HIST1H1C	histone cluster 1, H1c	chr23	+	31636903	31639367
12691915	5.74	53.4456	4.47	22.1618	0.48	0.25	2.41	0.0002	0.0038	XM_002690526; XM_005211422; XM_005211424; XM_010799927; XM_010809019; XM_010809695; ENSBTAT00000016845	CORO2B; LOC100139978	coronin, actin binding protein, 2B; uncharacterized protein C17orf96-like	chr10	+	15470674	15559611
12879290	5.26	38.3193	4	16	0.19	0.06	2.4	7.58e-07	0.0002	XM_002688523; XM_005198782; XM_005198783; XM_005198784; XM_005198785; XM_005208475; XM_005208476; XM_005208477; XM_005208478; XM_010798130; XM_010798131; XM_010798133; XM_010806539; XM_010806540; XM_010806541; XM_879722; ENSBTAT00000017672	SUGP2	SURP and G patch domain containing 2	chr7	+	4113896	4140374
12723730	6.59	96.3358	5.33	40.2244	0.23	0.42	2.4	0.0001	0.0026	NM_001205423; XM_005215684; XM_005215685; XM_005215687; ENSBTAT00000037186	TP53INP1	tumor protein p53 inducible nuclear protein 1	chr14	+	71743472	71753198
12783409	7.09	136.239	5.83	56.8859	0.43	0.05	2.4	0.0003	0.0042	NM_001191342; XM_005202536; XM_005202537; XM_010802101; XM_010802102; ENSBTAT00000061333	MGAT5	mannosyl (alpha-1,6-)-glycoprotein beta-1,6-N-acetyl-glucosaminyltransferase	chr2	-	63118922	63362056
12871060	2.59	6.02099	1.33	2.51403	0.54	0.18	2.4	0.002	0.0159	NM_001015605; XM_010805893; ENSBTAT00000013587; BC123420; BT020846	ETNPPL	ethanolamine-phosphate phospho-lyase	chr6	+	17710835	17729747
12850342	8.34	324.034	7.09	136.239	0.15	0.26	2.39	6.08e-06	0.0005	XM_005198091; XM_005205611; XM_005205612; XM_010804393; XM_010804394; XM_010804395; XM_010804396; XM_010827362; XM_010827363; XM_010827364; XM_010827365; XM_594710; ENSBTAT00000012722	TNS3	tensin 3	chr4	+	75439599	75568194
12786382	5.37	41.3553	4.11	17.2677	0.5	0.22	2.39	0.0003	0.0047	XM_001255135; XM_002696385; XM_593629; ENSBTAT00000029075; BC118286	LOC787920; AMACR	alpha-methylacyl-CoA racemase-like; alpha-methylacyl-CoA racemase	chr20	+	39805085	39820748
12750642	6.25	76.1093	5	32	0.44	0.1	2.38	7.89e-05	0.002	NM_001075412; ENSBTAT00000020830; BC120017	TERF2IP	telomeric repeat binding factor 2, interacting protein	chr18	+	2976674	2983195
12870811	4.02	16.2234	2.77	6.82108	0.36	0.22	2.38	0.0001	0.0026	NM_001205699; XM_005207768; ENSBTAT00000009526	ZCCHC4	zinc finger, CCHC domain containing 4	chr6	+	46415049	46465000
12887383	6.1	68.5935	4.85	28.84	0.44	0.2	2.38	0.0004	0.0054	NM_001101213; ENSBTAT00000035645; BC148130	ISOC1	isochorismatase domain containing 1	chr7	-	26174293	26197424
12897211	7.54	186.108	6.29	78.249	0.57	0.22	2.38	0.0016	0.0141	XM_010799018; XM_010808687; XM_591518; ENSBTAT00000019669	AKAP12	A kinase (PRKA) anchor protein 12	chr9	+	89552398	89564991
12777308	5.72	52.7098	4.47	22.1618	0.21	0.28	2.37	6.68e-06	0.0005	NM_001102117; ENSBTAT00000021553	FASTKD2	FAST kinase domains 2	chr2	+	95499478	95519764
12759819	2.5	5.65685	1.25	2.37841	0.75	0.28	2.37	0.0067	0.0377	XM_010800228; XM_010815412	LOC618289	zinc finger protein 11-like	chr18	-	60598018	60611063
12799866	4.24	18.8959	3	8	0.27	0.08	2.36	1.07e-05	0.0007	NM_001192819; XM_005222871; XM_005222872; XM_010817746; XM_010817747; XM_010817748; XM_010817749; XR_239408; ENSBTAT00000061607; BT025438	CCDC66	coiled-coil domain containing 66	chr22	-	44952261	45042361
12684508	7.06	133.436	5.82	56.493	0.26	0.11	2.36	1.21e-05	0.0007	NM_001206149; XR_233381; ENSBTAT00000040085; BC148935	GFM1	G elongation factor, mitochondrial 1	chr1	-	109707447	109758114
12746863	7.03	130.69	5.79	55.3304	0.3	0.1	2.36	2.59e-05	0.001	XR_812325; XR_818718	LOC101906230	putative tRNA (cytidine(32)/guanosine(34)-2-O)-methyltransferase pseudogene	chr17	-	46027458	46029470
12906547	4	16	2.76	6.77396	0.7	0.39	2.36	0.0005	0.0064	NM_175795	COX7B	cytochrome c oxidase subunit VIIb	chrX	-	79540075	79544592
12849898	5.77	54.5686	4.54	23.2636	0.6	0.13	2.35	0.0038	0.0248	NM_001046061; XM_010804320; XM_010804321; BC105397	CYCS	cytochrome c, somatic	chr4	+	71186306	71189109
12863610	6.3	78.7932	5.07	33.5909	0.28	0.17	2.34	1.78e-05	0.0009	NM_001193032; ENSBTAT00000016518	CCDC91	coiled-coil domain containing 91	chr5	-	81582317	81704071
12896966	5.64	49.8665	4.42	21.4068	0.21	0.18	2.33	6.53e-06	0.0005	NM_001101064; ENSBTAT00000012028; BC151251	TSPYL4	TSPY-like 4	chr9	+	34889676	34893782
12690591	3.77	13.6422	2.55	5.85634	0.26	0.17	2.33	1.94e-05	0.0009	NM_001046367; XM_005211585; XM_005211586; XM_005211587; XM_005211588; XM_010809193; ENSBTAT00000045851; BC105310	SPINT1	serine peptidase inhibitor, Kunitz type 1	chr10	+	36490427	36504315
12805883	3.93	15.2422	2.7	6.49802	0.39	0.17	2.33	6.56e-05	0.0017	XM_010818509; XM_010825455	HIST1H3E; LOC104968768	histone cluster 1, H3e; histone H3.1-like	chr23	-	31496689	31498096
12725324	5.41	42.5179	4.19	18.2522	0.37	0.61	2.33	0.0006	0.007	NM_001083690; XM_005215441; ENSBTAT00000023308; BC134783	CA8	carbonic anhydrase VIII	chr14	-	27637549	27719848
12811496	8.5	362.039	7.28	155.417	0.28	0.16	2.32	1.6e-05	0.0008	NM_174630; ENSBTAT00000028853; AB099019; BC102337; BT020993	UQCRC2	ubiquinol-cytochrome c reductase core protein II	chr25	+	19857600	19886144
12802601	3.49	11.2356	2.27	4.82323	0.37	0.25	2.32	2.55e-05	0.001	XM_002697260; XM_005192956; XM_005223562; XM_010799120; XM_010799127; XM_010799128; XM_010818270; XM_010818271; XM_010818272; XM_606373; XR_802359; XR_814805; ENSBTAT00000004690	CAPN11	calpain 11	chr23	+	17802323	17820479
12859117	5.99	63.5579	4.78	27.4741	0.41	0.13	2.32	9.18e-05	0.0021	NM_001075507; ENSBTAT00000003236; BC116046	CHPT1	choline phosphotransferase 1	chr5	+	65852704	65882212
12820882	2.88	7.3615	1.67	3.18215	0.55	0.16	2.32	0.0009	0.0093	NM_001206155; XM_005225613; XM_010819918; XM_010819919; ENSBTAT00000005211; ENSBTAT00000064949	GSTO2	glutathione S-transferase omega 2	chr26	+	25099094	25119772
12869026	6.99	127.116	5.78	54.9482	0.11	0.22	2.31	2.54e-06	0.0003	XM_003582167; XM_003586031; XM_010804736; XM_010804737; XM_010827545; XM_010827546; ENSBTAT00000030417	ZFC3H1	zinc finger, C3H1-type containing	chr5	-	1227180	1277517
12746451	3.9	14.9285	2.69	6.45313	0.27	0.23	2.31	7.54e-05	0.0019	XM_002694515; XM_010814051; XM_010814052; XM_010823413; XM_010823414; XM_590469; ENSBTAT00000022254	RASAL1	RAS protein activator like 1 (GAP1 like)	chr17	-	63396789	63429841
12694883	4.38	20.8215	3.18	9.06307	0.44	0.21	2.31	0.0003	0.0049	NM_001038116; NR_045138; ENSBTAT00000024352; BC109701	PIGH	phosphatidylinositol glycan anchor biosynthesis, class H	chr10	-	79811037	79819485
12684815	5.37	41.3553	4.16	17.8766	0.32	0.33	2.31	0.0007	0.008	NM_001199027; XM_010800896; XM_010800897; XM_010800898; XM_010800899; XM_010800900; ENSBTAT00000023019; BC126735	EVA1C	eva-1 homolog C (C. elegans)	chr1	-	2258669	2360034
12710173	5.83	56.8859	4.63	24.761	0.29	0.13	2.3	3.59e-05	0.0012	NM_001076015; ENSBTAT00000048428; BC118356	MRPS31	mitochondrial ribosomal protein S31	chr12	+	21854977	21880341
12876554	3	8	1.8	3.4822	0.2	0.34	2.3	0.0001	0.0028	XM_002688977; XM_002704812; XM_005199015; XM_005209099; ENSBTAT00000023708; BC111126	C7H5orf63	chromosome 7 open reading frame, human C5orf63	chr7	+	28161048	28184629
12694677	4.73	26.5382	3.54	11.6318	0.34	0.06	2.29	5.34e-05	0.0015	NM_001101090; ENSBTAT00000020226; BC151577	L2HGDH	L-2-hydroxyglutarate dehydrogenase	chr10	-	43211976	43265008
12695121	4.37	20.6776	3.18	9.06307	0.58	0.13	2.29	0.004	0.026	NM_001099006; XM_005211668; XM_010809248; XM_010809249; XM_010809250; XM_010809251; XM_010812036; XR_809256; ENSBTAT00000044543; BC146110	TEX9; LOC786234	testis expressed 9; testis-expressed sequence 9 protein-like	chr10	-	54105429	54153426
12877763	9.25	608.874	8.06	266.871	0.23	0.12	2.28	4.17e-06	0.0004	XM_010798517; XM_010807533; XM_010807534; ENSBTAT00000011109	LARP1	La ribonucleoprotein domain family, member 1	chr7	+	67916729	68010601
12899795	3.55	11.7127	2.36	5.1337	0.3	0.16	2.28	1.95e-05	0.0009	NM_001101874; XM_005210949; XM_005210956; XM_010808602; XM_010808603; XM_010808604; XM_010808605; XM_010808606; XM_010808607; ENSBTAT00000054497; BC149075	MAP7	microtubule-associated protein 7	chr9	-	75364390	75519232
12889251	8	256	6.82	112.986	0.21	0.14	2.27	6.97e-06	0.0005	NM_176671; ENSBTAT00000024812; BC123404; M83131	ATP6V1B2	ATPase, H+ transporting, lysosomal 56/58kDa, V1 subunit B2	chr8	+	67798291	67824442
12728973	4.95	30.91	3.77	13.6422	0.21	0.2	2.27	1.49e-05	0.0008	NM_001075990; XM_005216223; ENSBTAT00000004794; BC118307; BT025484	PAAF1	proteasomal ATPase-associated factor 1	chr15	+	54131056	54171359
12859994	6.53	92.4115	5.34	40.5042	0.29	0.03	2.27	2.48e-05	0.001	NM_001035333; ENSBTAT00000002464; BC107541	NEDD1	neural precursor cell expressed, developmentally down-regulated 1	chr5	+	61446535	61498553
12809579	5.29	39.1245	4.11	17.2677	0.33	0.11	2.27	3.26e-05	0.0012	NM_001080259; XM_005224153; XM_005224154; XM_005224155; ENSBTAT00000012046; BC122695	FAM210A	family with sequence similarity 210, member A	chr24	-	43927642	43941907
12898719	4.39	20.9663	3.21	9.25351	0.39	0.21	2.27	0.0002	0.0036	NM_001192828; ENSBTAT00000024531	RRAGD	Ras-related GTP binding D	chr9	+	61722159	61743748
12799234	3.13	8.75435	1.95	3.86375	0.43	0.12	2.27	0.0003	0.0048	NM_001206751; XM_010817732	CACNA2D3	calcium channel, voltage-dependent, alpha 2/delta subunit 3	chr22	-	46479696	47373397
12828563	6.99	127.116	5.81	56.1028	0.22	0.17	2.26	8.46e-06	0.0006	NM_001076041; XM_005226432; XM_010820596; XM_010820597; XM_010820598; XR_816208; ENSBTAT00000000504; BC122605	ASCC1	activating signal cointegrator 1 complex subunit 1	chr28	-	28337348	28447014
12809854	7.78	219.793	6.6	97.0059	0.22	0.18	2.26	9.35e-06	0.0006	NM_001035342; XM_010818841; XM_010818842; ENSBTAT00000003716; BC102287; BT025480; EF583004	ACAA2	acetyl-CoA acyltransferase 2	chr24	-	49908124	49942827
12732874	5.73	53.0765	4.55	23.4254	0.24	0.24	2.26	2.14e-05	0.001	NM_001035409; XM_005216187; XM_005216188; XM_005216189; XM_010812660; ENSBTAT00000017425; BC151386; BT021898	STIM1	stromal interaction molecule 1	chr15	-	51845550	52049268
12816317	3.29	9.78112	2.11	4.31691	0.37	0.24	2.26	7.74e-05	0.0019	NM_001110071; XM_005225076; XM_010819522; ENSBTAT00000053303; BC154402	ZNF12	zinc finger protein 12	chr25	-	39050621	39051759
12720915	3.51	11.3924	2.33	5.02805	0.46	0.22	2.26	0.0005	0.0065	NM_001076401; ENSBTAT00000017688; BC150107; BT026206	GGT7	gamma-glutamyltransferase 7	chr13	-	64737634	64791116
12718414	4.13	17.5087	2.95	7.72749	0.61	0.07	2.26	0.0006	0.0073	XM_010811617; XM_010822594; ENSBTAT00000006185	MC3R	melanocortin 3 receptor	chr13	-	60185129	60186100
12854413	4.07	16.7955	2.9	7.46426	0.68	0.3	2.26	0.0013	0.0123	NM_001102055; XM_005205636; XM_005205637; XM_005205639; XM_005205640; XM_010804415; XM_010804416; XM_010804418; ENSBTAT00000006737; BC151296	CADPS2	Ca++-dependent secretion activator 2	chr4	-	87522149	88100974
12868064	4.94	30.6965	3.76	13.5479	0.57	0.27	2.26	0.0054	0.0319	XM_002687421; XM_010816740; ENSBTAT00000009755	GDF11	growth differentiation factor 11	chr5	-	57830915	57837705
12709536	8.08	270.597	6.91	120.259	0.42	0.2	2.25	0.0001	0.0025	NM_001083416; XM_005213774; ENSBTAT00000046840; BC123699	MICU2	mitochondrial calcium uptake 2	chr12	+	35710543	35769963
12803127	5.02	32.4467	3.86	14.5203	0.32	0.42	2.25	0.0002	0.0036	NM_001206194; XM_005223464; ENSBTAT00000021691	SLC25A27	solute carrier family 25, member 27	chr23	+	19860594	19882824
12690641	6.41	85.0359	5.24	37.7918	0.11	0.25	2.24	8.82e-06	0.0006	NM_001083477; XM_005211997; ENSBTAT00000012704; BC114711	MTHFD1	methylenetetrahydrofolate dehydrogenase (NADP+ dependent) 1, methenyltetrahydrofolate cyclohydrolase, formyltetrahydrofolate synthetase	chr10	+	76858872	76919406
12868162	7.75	215.269	6.58	95.6704	0.31	0.1	2.24	4.67e-05	0.0014	NM_001046494; XM_005206848; XM_005206849; XM_005206850; XM_005206851; XM_005206852; XM_005206853; XM_005206854; ENSBTAT00000037956; BC112710	DNM1L	dynamin 1-like	chr5	-	77514853	77575339
12794901	9.01	515.561	7.85	230.72	0.24	0.31	2.24	5.44e-05	0.0016	NM_001101889; ENSBTAT00000020961; BC148152	SCAP	SREBF chaperone	chr22	+	52724523	52818676
12780464	7.94	245.572	6.77	109.137	0.29	0.26	2.24	0.0001	0.0028	NM_174820; XM_005202713; XM_010802242; ENSBTAT00000029301; BC120069; J02877	NDUFS1	NADH dehydrogenase (ubiquinone) Fe-S protein 1, 75kDa (NADH-coenzyme Q reductase)	chr2	-	94893217	94922667
12735807	5.79	55.3304	4.63	24.761	0.41	0.15	2.24	0.0002	0.0029	NM_001038127; ENSBTAT00000000080; BC109634	TFB2M	transcription factor B2, mitochondrial	chr16	+	31552370	31570750
12731200	8.1	274.374	6.94	122.786	0.5	0.13	2.24	0.0004	0.0053	NM_001205511; XM_010812720; ENSBTAT00000003370	LGR4	leucine-rich repeat containing G protein-coupled receptor 4	chr15	-	58871641	58977039
12697991	8.2	294.067	7.04	131.599	0.6	0.09	2.24	0.0042	0.0266	NM_001205498; ENSBTAT00000018269	RHOQ	ras homolog family member Q	chr11	+	28834117	28872175
12779334	6.28	77.7085	5.12	34.7755	0.2	0.1	2.23	2.14e-06	0.0003	NM_001046583; NM_001114170; XM_005202869; ENSBTAT00000005141; BC111673; BC151298; ENSBTAT00000065941	PNKD	paroxysmal nonkinesigenic dyskinesia	chr2	+	107020657	107093550
12819999	6.04	65.7993	4.89	29.6508	0.29	0.09	2.23	2.65e-05	0.0011	NM_001191472; XM_005225547; XM_005225548; XM_005225549; ENSBTAT00000004744	CCNJ	cyclin J	chr26	+	17279383	17293746
12754187	5.5	45.2548	4.34	20.2521	0.15	0.38	2.23	7.14e-05	0.0018	XM_002683771; XM_010800753; XM_010827614	LOC618456	zinc finger protein 11	chr18	+	60794963	60803376
12896573	5.83	56.8859	4.67	25.4572	0.34	0.28	2.23	7.79e-05	0.0019	NM_001076326; ENSBTAT00000004546; BC112809	AIG1	androgen-induced 1	chr9	+	81668203	81830412
12784724	7.39	167.73	6.23	75.0614	0.25	0.32	2.23	0.0001	0.0026	NM_001206821; XM_005202496; XM_005202497; XM_005202499; XM_010802030; XM_010802031; ENSBTAT00000038390; ENSBTAT00000065141	FMNL2	formin-like 2	chr2	-	43649134	43979598
12745587	4.82	28.2465	3.66	12.6407	0.42	0.1	2.23	0.0005	0.0061	NM_001191427; XM_005217540; ENSBTAT00000002066	SCOC	short coiled-coil protein	chr17	-	17627226	17639129
12898060	5.03	32.6724	3.88	14.723	0.39	0.59	2.23	0.0008	0.0084	XM_002690290; XM_005199421; XM_005199422; XM_005210998; XM_005210999; XM_010799001; XM_010808639; XM_614057; ENSBTAT00000037735	GPR126	G protein-coupled receptor 126	chr9	+	80812175	80955956
12704320	9.4	675.588	8.25	304.437	0.22	0.16	2.22	1.35e-05	0.0008	NM_001034231; XM_005212935; ENSBTAT00000028235; BC102921	ID2	inhibitor of DNA binding 2, dominant negative helix-loop-helix protein	chr11	-	88584860	88587164
12855578	6.72	105.42	5.57	47.5048	0.46	0.11	2.22	0.0002	0.0035	NM_001035432; XM_005205769; XM_005205770; XM_005205772; XM_005205773; XM_010804520; XM_010804521; XM_010804522; XM_010804523; ENSBTAT00000023825; BC123839; BT021152	CNOT4	CCR4-NOT transcription complex, subunit 4	chr4	-	99983487	100133488
12760151	5.22	37.2715	4.07	16.7955	0.4	0.24	2.22	0.0005	0.0059	NM_001083534; XM_005219799; XM_010815579; ENSBTAT00000000145; ENSBTAT00000053429; BC133585	ZNF583	zinc finger protein 583	chr18	-	63903403	63931283
12898092	8.42	342.509	7.27	154.343	0.27	0.12	2.21	2.02e-05	0.0009	NM_001278561; XM_005211003; XM_005211004; XM_005211006; XM_005211007; XM_010808642; XM_010808643; XM_010808644; XM_010808645; XM_010808646; XM_010808647; XM_010808648; XM_010808649; XM_010808650; ENSBTAT00000012740	UTRN	utrophin	chr9	+	82761974	83319036
12703943	4.12	17.3878	2.97	7.83536	0.27	0.2	2.21	3.22e-05	0.0012	NM_174393; XM_005212547; ENSBTAT00000020573; BC150118; L37835	MTIF2	mitochondrial translational initiation factor 2	chr11	-	37826329	37848931
12830129	3.1	8.57419	1.95	3.86375	0.33	0.1	2.21	5.57e-05	0.0016	NM_001080245; XM_005226895; XM_005226896; XM_005226900; XM_010821003; XM_010821004; ENSBTAT00000046067; BC126544	BEST1	bestrophin 1	chr29	+	41162552	41172395
12831552	5.97	62.6829	4.82	28.2465	0.35	0.17	2.21	9.05e-05	0.0021	NM_001076125; ENSBTAT00000057333; BC120179	ALG8	ALG8, alpha-1,3-glucosyltransferase	chr29	+	18039841	18067906
12843050	4.03	16.3362	2.88	7.3615	0.4	0.43	2.21	0.0005	0.0061	NM_001099363; ENSBTAT00000018985; BC146036	WNT2B	wingless-type MMTV integration site family, member 2B	chr3	-	30942958	30957520
12876015	1.76	3.38698	0.61	1.52626	0.56	0.19	2.21	0.0009	0.0091	NM_001102527; XM_001253923; XM_005199944; XM_005199945; XM_005207571; XM_005207572; XM_005207573; XM_010799642; XM_010805864; BC150033	NPY5R; LOC786150	neuropeptide Y receptor Y5; neuropeptide Y receptor type 5	chr6	-	2385647	2396509
12777646	5.74	53.4456	4.6	24.2515	0.31	0.09	2.2	4.34e-05	0.0013	NM_001046321; ENSBTAT00000015301; BC112531	MRPL44	mitochondrial ribosomal protein L44	chr2	+	112851020	112858968
12721077	6.19	73.0089	5.05	33.1285	0.32	0.18	2.2	0.0002	0.0036	NM_001076508; XM_010811543; ENSBTAT00000043873; BC110232	UQCC	ubiquinol-cytochrome c reductase complex chaperone	chr13	-	65233032	65327796
12755867	8.01	257.781	6.87	116.97	0.36	0.14	2.2	0.0002	0.0037	NM_174636; ENSBTAT00000018322; D17712	CSNK2A2	casein kinase 2, alpha prime polypeptide	chr18	-	26098512	26132552
12870215	5.68	51.2685	4.54	23.2636	0.24	0.28	2.2	0.0003	0.0042	NM_174692; XM_005207747; XM_005207748; XM_005207749; XM_005207750; XM_005207751; XM_005207752; XM_010806005; XM_010806006; XM_010806007; XR_824180; ENSBTAT00000014855	FAM13A; LOC101909500	family with sequence similarity 13, member A; uncharacterized LOC101909500	chr6	+	37355568	37457493
12861257	5.35	40.7859	4.21	18.507	0.41	0.36	2.2	0.0007	0.0076	NM_001098085; XM_005206434; XM_010805075; XM_010805076; XM_010805077; XM_010805078; ENSBTAT00000027861; BC140464	CPNE8	copine VIII	chr5	+	42421554	42698415
12771579	6.26	76.6386	5.12	34.7755	0.22	0.1	2.19	1.65e-05	0.0008	NM_001102152; XM_005220010; XM_005220011; XM_005220014; XM_005220015; XM_005220016; XM_005220017; XM_005220018; XM_010815773; XM_010815774; ENSBTAT00000013601; BC149473	SYNRG	synergin, gamma	chr19	-	14125752	14209164
12826638	5.24	37.7918	4.11	17.2677	0.36	0.32	2.19	0.0001	0.0025	NM_001034599; XM_005226426; XM_005226427; XM_005226428; ENSBTAT00000028551; BC103249	FAM213A	family with sequence similarity 213, member A	chr28	+	36008547	36027011
12823572	7.23	150.123	6.09	68.1197	0.44	0.04	2.19	0.0006	0.0069	NM_174658; ENSBTAT00000017580; BC102994; M24102	SLC25A4	solute carrier family 25 (mitochondrial carrier; adenine nucleotide translocator), member 4	chr27	+	14546116	14549979
12688394	3.2	9.18959	2.07	4.19887	0.52	0.12	2.19	0.0018	0.0152	NM_001114657; XM_010809160; XM_010809161; XM_010809162; XR_809227; ENSBTAT00000061035	PLA2G4B	phospholipase A2, group IVB (cytosolic)	chr10	+	37346275	37355599
12850708	6.99	127.116	5.86	58.0812	0.6	0.41	2.19	0.0035	0.0237	NM_001035362; ENSBTAT00000017010; BC103095	TSPAN13	tetraspanin 13	chr4	+	25213088	25251241
12793588	3.61	12.2101	2.47	5.54044	0.54	0.21	2.19	0.0045	0.0281	NM_001098113; XM_005221765; ENSBTAT00000023784	ST8SIA2	ST8 alpha-N-acetyl-neuraminide alpha-2,8-sialyltransferase 2	chr21	-	14879467	14949980
12683171	5.63	49.5221	4.5	22.6274	0.26	0.15	2.18	1.57e-05	0.0008	XM_002702261; XM_003581728; XM_010801361; XM_010824375; XM_010824376	NAALADL2	N-acetylated alpha-linked acidic dipeptidase-like 2	chr1	-	91934598	92744866
12902471	2.65	6.27667	1.52	2.86791	0.32	0.11	2.18	2.95e-05	0.0011	XM_002700376; XM_005228401; XM_010800587; XM_010822161; XM_010822162; XM_010822163; XM_010822164; XM_010822165; XM_010822166; XM_010822167; ENSBTAT00000000756	GPR64	G protein-coupled receptor 64	chrX	+	131692283	131717092
12688995	6.11	69.0706	4.99	31.779	0.2	0.18	2.17	2.93e-05	0.0011	NM_001046093; XM_010809451; ENSBTAT00000027093; BC112594	COQ6	coenzyme Q6 monooxygenase	chr10	+	85725236	85740099
12748242	6.43	86.2229	5.32	39.9466	0.27	0.29	2.17	7.61e-05	0.0019	NM_001077130; XM_010813805; ENSBTAT00000022178; BC112652	ETFDH	electron-transferring-flavoprotein dehydrogenase	chr17	-	41262754	41307126
12806452	5.81	56.1028	4.69	25.8125	0.37	0.27	2.17	0.0002	0.0036	NM_001038178; ENSBTAT00000035893; BC109937	C23H6orf136	chromosome 23 open reading frame, human C6orf136	chr23	-	28152663	28156380
12678618	7.22	149.086	6.11	69.0706	0.18	0.21	2.16	5.2e-06	0.0004	NM_177508; ENSBTAT00000018248; BC112872	UMPS	uridine monophosphate synthetase	chr1	+	69732778	69782824
12710548	7.4	168.897	6.29	78.249	0.24	0.09	2.16	1.59e-05	0.0008	NM_001083509; ENSBTAT00000014120; BC123876	PCCA	propionyl CoA carboxylase, alpha polypeptide	chr12	+	80793547	81155394
12698542	7.82	225.972	6.71	104.691	0.27	0.09	2.16	2.29e-05	0.001	NM_174430; XR_803271; ENSBTAT00000046197; ENSBTAT00000050064	PPM1B; LOC784480	protein phosphatase, Mg2+/Mn2+ dependent, 1B; protein phosphatase 1B pseudogene	chr11	+	26402656	26429132
12678310	5.07	33.5909	3.95	15.455	0.3	0.26	2.16	6.24e-05	0.0017	XM_002684824; XM_003581707; XM_003585550; XM_005196089; ENSBTAT00000046389	SENP5	SUMO1/sentrin specific peptidase 5	chr1	+	71980544	72010052
12906804	3.33	10.0561	2.22	4.65893	0.33	0.07	2.16	0.0001	0.0028	NM_001256587; XM_010821976; XM_010821977; XM_010821979	WNK3	WNK lysine deficient protein kinase 3	chrX	-	97077309	97258893
12725792	5.61	48.8403	4.5	22.6274	0.43	0.12	2.16	0.0002	0.0034	NM_001015665; BT020913	CCNE2	cyclin E2	chr14	-	71807750	71818065
12712983	3.83	14.2215	2.72	6.58873	0.55	0.33	2.16	0.0029	0.0206	NM_001083776; ENSBTAT00000001416	FAM155A	family with sequence similarity 155, member A	chr12	-	86811821	86841254
12894154	3.85	14.42	2.75	6.72717	0.31	0.11	2.15	2.39e-05	0.001	XM_002689838; XM_005199271; XM_599340; ENSBTAT00000015737	IPPK	inositol 1,3,4,5,6-pentakisphosphate 2-kinase	chr8	-	85621885	85678839
12815409	5.23	37.5307	4.13	17.5087	0.3	0.17	2.15	4.81e-05	0.0014	NM_001014849; NM_001113241; XM_005224696; ENSBTAT00000028299; ENSBTAT00000046091; BC109578; BT021836	COQ7	coenzyme Q7 homolog, ubiquinone (yeast)	chr25	-	17011665	17025337
12870741	2.74	6.6807	1.64	3.11666	0.2	0.29	2.15	5.56e-05	0.0016	NM_001077892; BC126670	NHEDC1	solute carrier family 9, subfamily B (cation proton antiporter 2), member 1	chr6	+	23187624	23229530
12895352	7.53	184.823	6.42	85.6274	0.34	0.13	2.15	8.92e-05	0.0021	NM_001143740; ENSBTAT00000046547; BC108221	TOMM5	translocase of outer mitochondrial membrane 5 homolog (yeast)	chr8	-	62079194	62082501
12683974	5.28	38.8542	4.17	18.0009	0.64	0.3	2.15	0.0026	0.019	XM_010801390; XM_010824377	LOC101904810	mpv17-like protein 2	chr1	-	96220227	96221707
12881358	6.64	99.7331	5.54	46.5271	0.21	0.21	2.14	3.49e-05	0.0012	NM_001081540; XM_005209474; XM_005209475; XM_005209476; XM_005209477; XM_005209478; XM_005209480; XM_005209481; XM_010807362; ENSBTAT00000006908; BC133406	RNF14	ring finger protein 14	chr7	+	54717280	54735692
12893362	3.62	12.295	2.52	5.73582	0.32	0.11	2.14	6.35e-05	0.0017	NM_001205687; XM_005210499; XM_010808232; XM_010808233; XM_010808234; ENSBTAT00000025085	PTPN3	protein tyrosine phosphatase, non-receptor type 3	chr8	-	100602112	100681999
12710472	5.95	61.8199	4.85	28.84	0.28	0.26	2.14	8.88e-05	0.0021	XM_002691795; XM_613406; ENSBTAT00000013659	ALG11	ALG11, alpha-1,2-mannosyltransferase	chr12	+	21488036	21500016
12800001	4.21	18.507	3.11	8.63383	0.21	0.34	2.14	0.0004	0.005	NM_001076115; ENSBTAT00000007217; BC114843	P4HTM	prolyl 4-hydroxylase, transmembrane (endoplasmic reticulum)	chr22	-	51556257	51569916
12725999	4.74	26.7228	3.65	12.5533	0.5	0.18	2.14	0.001	0.0098	XM_005194520; XM_005215558; ENSBTAT00000018628	PAG1	phosphoprotein membrane anchor with glycosphingolipid microdomains 1	chr14	-	46336282	46354138
12826496	6.5	90.5097	5.41	42.5179	0.32	0.13	2.13	3.04e-05	0.0011	NM_001034559; ENSBTAT00000019353; BC103410	KIAA1279	KIAA1279 ortholog	chr28	+	25404676	25459346
12834682	5.99	63.5579	4.91	30.0647	0.21	0.33	2.13	0.0001	0.0023	NM_001040563; XM_005226759; XM_005226760; XM_010820879; ENSBTAT00000017856; BC104577	HTATIP2	HIV-1 Tat interactive protein 2, 30kDa	chr29	-	24810564	24824722
12710363	3.98	15.7797	2.89	7.4127	0.41	0.28	2.13	0.0003	0.0043	XM_002691900; XM_003582874	SLAIN1	SLAIN motif family, member 1	chr12	+	53213385	53240151
12847611	6.3	78.7932	5.2	36.7583	0.28	0.38	2.13	0.0003	0.0049	XM_002686227; XM_002703912; XM_003585877; XM_010803331; XR_232868; ENSBTAT00000005756; BC134640	FNBP1L; LOC101908956	formin binding protein 1-like; uncharacterized LOC101908956	chr3	-	50081237	50172984
12890646	5.33	40.2244	4.25	19.0273	0.24	0.07	2.12	3.94e-06	0.0004	NM_001193003; XM_005209791; XM_005209792; XM_005209793; XM_005209794; XM_005209795; XM_010807672; ENSBTAT00000026813	CLCN3	chloride channel, voltage-sensitive 3	chr8	+	1426804	1503655
12850821	3.15	8.87656	2.06	4.16986	0.31	0.09	2.12	4.41e-05	0.0014	NM_001098067; XM_005205862; XM_010804570; ENSBTAT00000033428	EPHB6	EPH receptor B6	chr4	+	106989816	106994190
12684374	7.99	254.232	6.91	120.259	0.25	0.16	2.12	5.72e-05	0.0016	NM_001206436; XM_005201722; XM_005201723; XM_005201724; XM_010801406; XM_010801407; ENSBTAT00000017301; BC111273	GMPS	guanine monophosphate synthase	chr1	-	112631057	112704970
12681097	4.28	19.4271	3.2	9.18959	0.34	0.25	2.12	6.4e-05	0.0017	NM_001101129; ENSBTAT00000001199; BC150111	RAB6B	RAB6B, member RAS oncogene family	chr1	+	136573249	136630828
12823973	3.73	13.2691	2.64	6.23332	0.33	0.23	2.12	7.93e-05	0.002	NM_001075641; ENSBTAT00000055365; BC118161	MTMR7	myotubularin related protein 7	chr27	+	18914043	19014504
12895568	3.9	14.9285	2.82	7.06162	0.3	0.14	2.12	9.66e-05	0.0022	NM_001076978; ENSBTAT00000008492; BT025481	C8H9orf64	chromosome 8 open reading frame, human C9orf64	chr8	-	78544396	78556152
12680927	3.99	15.8895	2.91	7.51618	0.27	0.25	2.12	9.91e-05	0.0023	NM_001075828; XM_005201313; XM_005201314; XM_010801099; XM_010801100; ENSBTAT00000032325; BC120144	GTPBP8	GTP-binding protein 8 (putative)	chr1	+	58152817	58166587
12872458	6.33	80.4489	5.25	38.0546	0.31	0.25	2.12	0.0001	0.0024	NM_001076396; XM_005207659; XM_005207660; ENSBTAT00000003165; BC112492	PPA2	pyrophosphatase (inorganic) 2	chr6	+	20984354	21082555
12836363	5.36	41.0696	4.28	19.4271	0.3	0.21	2.12	0.0002	0.0038	NM_001101839; ENSBTAT00000000063; BC149981	THBS3	thrombospondin 3	chr3	+	15470302	15480445
12877283	6.04	65.7993	4.95	30.91	0.35	0.42	2.12	0.0008	0.0084	XM_002705906; XM_005209728; XM_010799408; AY911320; BC102263	LOC100335836; COX7C	cytochrome c oxidase subunit 7C, mitochondrial; cytochrome c oxidase subunit VIIc	chr7	+	88648412	88650682
12866116	4.21	18.507	3.13	8.75435	0.31	0.33	2.12	0.0018	0.0151	NM_001075713; XM_005206579; ENSBTAT00000044205; BC118334	MYL6B	myosin, light chain 6B, alkali, smooth muscle and non-muscle	chr5	-	57489468	57492173
12780512	8.32	319.573	7.24	151.167	0.27	0.1	2.11	1.51e-05	0.0008	NM_001037444; XM_005202895; ENSBTAT00000016877; BC108088; BT030718	HDAC1	histone deacetylase 1	chr2	-	122055992	122087843
12797002	3.97	15.6707	2.89	7.4127	0.23	0.24	2.11	2.82e-05	0.0011	NM_001099153; XM_010817533; XM_010817534; ENSBTAT00000005160; BC146145	FBXL2	F-box and leucine-rich repeat protein 2	chr22	+	7645493	7720330
12867556	5.45	43.7133	4.37	20.6776	0.24	0.16	2.11	4.56e-05	0.0014	NM_001076088; ENSBTAT00000043028; BC119861	CREBL2	cAMP responsive element binding protein-like 2	chr5	-	97645570	97675030
12904916	4.88	29.446	3.8	13.9288	0.33	0.11	2.11	0.0002	0.0035	NM_001035403; XM_005228079; ENSBTAT00000007225; ENSBTAT00000049336; BC153222; BT021496	RP2	retinitis pigmentosa 2 (X-linked recessive)	chrX	+	90487298	90535334
12799840	8.24	302.334	7.16	143.013	0.35	0.21	2.11	0.0004	0.0059	NM_001101154; XM_005222863; ENSBTAT00000005380; BC147978	ALAS1	5-aminolevulinate synthase 1	chr22	-	49242703	49256766
12682890	3.15	8.87656	2.08	4.22807	0.17	0.37	2.11	0.0006	0.0069	XM_002685011; XM_005201843	LOC100139345; LOC101905819	zinc finger protein 426; zinc finger protein 91-like	chr1	-	121430263	121435258
12773755	6.24	75.5835	5.17	36.0019	0.48	0.07	2.11	0.0019	0.0156	XM_001256522; XM_002695862; XM_005195678; XM_005195681; XM_005220454; XM_005220457; ENSBTAT00000035038; BC149026	TTC19	tetratricopeptide repeat domain 19	chr19	-	34045479	34074613
12786502	2.99	7.94474	1.91	3.75809	0.81	0.13	2.11	0.0094	0.0481	NM_001076266; XM_005221635; ENSBTAT00000003688; BC120216	CDH10	cadherin 10, type 2 (T2-cadherin)	chr20	+	48874612	49060951
12699208	8.14	282.088	7.07	134.364	0.22	0.09	2.1	3.9e-06	0.0004	NM_001040508; XM_010809919; XM_010815275; XM_010815286; XM_010815291; XM_010815292; BC109797	RMDN2; LOC104974924; LOC104968674	regulator of microtubule dynamics 2; uncharacterized LOC104974924; regulator of microtubule dynamics protein 2	chr11	+	20392417	20448769
12723522	8.09	272.479	7.02	129.787	0.23	0.18	2.1	2.53e-05	0.001	NM_001034797; XM_005215677; ENSBTAT00000001993; BC103057	UQCRB	ubiquinol-cytochrome c reductase binding protein	chr14	+	70329414	70334127
12738957	6.2	73.5167	5.13	35.0174	0.35	0.14	2.1	0.0003	0.0045	NM_001034288; ENSBTAT00000004949; BC102545	SCCPDH	saccharopine dehydrogenase (putative)	chr16	-	31338405	31368006
12684410	2.63	6.19026	1.56	2.94854	0.43	0.19	2.1	0.0004	0.0054	NM_001075524; XM_010801538; XM_010801540; XM_010801541; XM_010801542; ENSBTAT00000004988; BC118384	SLC35G2	solute carrier family 35, member G2	chr1	-	133401647	133439465
12690792	6.5	90.5097	5.44	43.4113	0.05	0.12	2.09	1.32e-06	0.0002	NM_001099070; XM_010809356; XM_010809357; ENSBTAT00000004896; BC142218	GNB5	guanine nucleotide binding protein (G protein), beta 5	chr10	+	58291303	58324004
12743577	5.04	32.8996	3.98	15.7797	0.22	0.12	2.09	1.65e-05	0.0008	NM_001102160; XM_005217427; ENSBTAT00000055600; BC149209	KLHL2	kelch-like family member 2	chr17	+	325197	483094
12876402	2.88	7.3615	1.82	3.53081	0.37	0.14	2.09	0.0005	0.0065	XM_002688549; XM_003582368; XR_801199; XR_803436; XR_807592; ENSBTAT00000036405; ENSBTAT00000047290	CPAMD8; LOC104970415	C3 and PZP-like, alpha-2-macroglobulin domain containing 8; uncharacterized LOC104970415	chr7	+	5995747	6095877
12897900	3.61	12.2101	2.55	5.85634	0.5	0.19	2.09	0.0015	0.0131	NM_001034594; XM_005210746; ENSBTAT00000005061; BC104595	ZUFSP	zinc finger with UFM1-specific peptidase domain	chr9	+	34364851	34389670
12748119	6.51	91.1392	5.44	43.4113	0.29	0.58	2.09	0.0079	0.0424	NM_001083774; ENSBTAT00000029468; BC134433; BC134453	CHCHD10	coiled-coil-helix-coiled-coil-helix domain containing 10	chr17	-	73206771	73208629
12786816	2.5	5.65685	1.44	2.71321	0.55	0.09	2.09	0.0082	0.0433	XM_002696381; XM_003585263; XM_005196171; XM_010816825; XM_010816826; XM_010824749	SPEF2; LOC104968695	sperm flagellar 2; sperm flagellar protein 2-like	chr20	-	38404694	38606750
12790479	5.49	44.9422	4.43	21.5557	0.21	0.25	2.08	3.49e-05	0.0012	NM_001102120; BC110008	DNAJA4	DnaJ (Hsp40) homolog, subfamily A, member 4	chr21	+	31178544	31192889
12907413	2.57	5.93809	1.51	2.8481	0.23	0.22	2.08	3.66e-05	0.0012	XM_002699829; XM_005200671; XM_005200672; XM_005227815; XM_005227816; XM_010800419; XM_010800420; XM_010800421; XM_010800422; XM_010800423; XM_010800424; XM_010821681; XM_010821682; XM_010821683; XM_010821684; XM_010821685; XM_010821686; XM_580720	ZMAT1	zinc finger, matrin-type 1	chrX	-	55653684	55694974
12699885	7.14	141.044	6.08	67.6492	0.25	0.11	2.08	3.72e-05	0.0012	NM_001034453; XM_005212606; ENSBTAT00000000705; BC102896	CFAP36	cilia and flagella associated protein 36	chr11	+	38066011	38095813
12828107	5.88	58.892	4.83	28.443	0.2	0.17	2.08	4.57e-05	0.0014	NM_001035302; ENSBTAT00000029091; BC102679	ARV1	ARV1 homolog (S. cerevisiae)	chr28	-	3689550	3712667
12875203	4.93	30.4844	3.87	14.6213	0.34	0.06	2.08	0.0001	0.0026	NM_001076050; XM_005207652; XM_010805913; XR_807134; ENSBTAT00000017246; BC122663	CYP2U1	cytochrome P450, family 2, subfamily U, polypeptide 1	chr6	-	18512363	18533033
12795077	3.98	15.7797	2.92	7.56846	0.34	0.34	2.08	0.0005	0.0065	NM_001035070; XM_010817693; XM_010817694; XM_010817695; XR_814552; XR_814553; XR_814554; XR_814555; XR_814556; XR_814557; XR_814558; ENSBTAT00000021315; BC148874; BT021867	ASB14	ankyrin repeat and SOCS box containing 14	chr22	+	44384744	44392469
12894008	3.29	9.78112	2.23	4.69134	0.38	0.32	2.08	0.0014	0.0126	XM_002689945; XM_010798828; XM_010808275; XM_597051; XR_232916; ENSBTAT00000043830	SUSD1; LOC101909804	sushi domain containing 1; uncharacterized LOC101909804	chr8	-	103170080	103284368
12805156	6.04	65.7993	4.99	31.779	0.22	0.11	2.07	7.57e-06	0.0005	NM_001101903; ENSBTAT00000006554; BC150110	MRS2	MRS2 magnesium transporter	chr23	-	33038550	33077190
12909125	6.69	103.25	5.64	49.8665	0.2	0.19	2.07	1.72e-05	0.0009	NM_001098070; XM_001788040; XM_005228027; XM_010800483; XM_010800484; XM_010821849; ENSBTAT00000045447; BC140542; BC149782	OGT; LOC785177	O-linked N-acetylglucosamine (GlcNAc) transferase; UDP-N-acetylglucosamine--peptide N-acetylglucosaminyltransferase 110 kDa subunit-like	chrX	-	84387996	84429228
12873765	7.31	158.683	6.26	76.6386	0.32	0.08	2.07	2.39e-05	0.001	NM_001035053; XM_010805859; ENSBTAT00000006502; BC104587	EXOSC9	exosome component 9	chr6	-	3419545	3432299
12846832	4.87	29.2426	3.82	14.1232	0.21	0.53	2.07	0.0014	0.0128	NM_001205605; ENSBTAT00000024965	PRKAA2	protein kinase, AMP-activated, alpha 2 catalytic subunit	chr3	-	90055299	90127206
12800012	5.2	36.7583	4.16	17.8766	0.51	0.28	2.07	0.0016	0.0137	NM_001076133; ENSBTAT00000020675; BC123772	PDE12	phosphodiesterase 12	chr22	-	44179956	44183679
12887876	5.15	35.5062	4.1	17.1484	0.53	0.19	2.07	0.0016	0.0138	NM_001076432; BC118089	EFNA5	ephrin-A5	chr7	-	109046035	109097544
12835228	2.35	5.09824	1.3	2.46229	1	0.08	2.07	0.0035	0.0234	NM_001102336; XM_005226734; XM_005226735; XM_010820866; XM_010826223	LUZP2; LOC104968622	leucine zipper protein 2; leucine zipper protein 2-like	chr29	-	20257014	20804981
12890318	2.49	5.61778	1.44	2.71321	0.66	0.28	2.07	0.0049	0.0299	NM_001083686; XM_010808149; ENSBTAT00000000962; BC134741	CTSL	cathepsin L	chr8	+	82365269	82371041
12746135	4.86	29.0406	3.83	14.2215	0.19	0.08	2.06	6.69e-06	0.0005	NM_001101908; XM_005217774; ENSBTAT00000012636; BC149295	TMEM120B	transmembrane protein 120B	chr17	-	55772985	55815637
12883296	8.9	477.713	7.86	232.325	0.21	0.11	2.06	9.46e-06	0.0006	NM_174485; XM_005209335; XM_005209336; XM_005209337; XM_005209338; XM_010807293; ENSBTAT00000017430; ENSBTAT00000053816; AF268464; BC102113; X75068	VDAC1	voltage-dependent anion channel 1	chr7	-	47247743	47273458
12685599	4.88	29.446	3.84	14.3204	0.41	0.05	2.06	0.0004	0.0058	NM_001046323; XM_005201230; XM_005201231; XM_005201232; ENSBTAT00000033093; BC112774	TRMT10C	tRNA methyltransferase 10 homolog C (S. cerevisiae)	chr1	-	46339132	46343355
12892616	7.17	144.007	6.13	70.0348	0.44	0.21	2.06	0.0009	0.0093	NM_174032; ENSBTAT00000022710; ENSBTAT00000036427; BC102312; BC151425; BT021022	CTSV	cathepsin V	chr8	-	84976253	84981458
12695796	4.86	29.0406	3.81	14.0257	0.4	0.36	2.06	0.0011	0.0106	NM_001191403; XM_005211694; XM_010809264; XM_010809265; XM_010809266; XM_010809267; ENSBTAT00000014064	APH1B	APH1B gamma secretase subunit	chr10	-	46788006	46828932
12747931	5.87	58.4852	4.83	28.443	0.44	0.3	2.06	0.0013	0.0118	XM_005194932; XM_005194933; XM_005217428; XM_005217429; ENSBTAT00000049751	TMEM192	transmembrane protein 192	chr17	-	158277	188203
12871600	4.34	20.2521	3.29	9.78112	0.35	0.46	2.06	0.002	0.016	XM_002688134; XM_005198591; XM_005207736; XM_612601; ENSBTAT00000039753; BC149459	UNC5C	unc-5 homolog C (C. elegans)	chr6	+	30361389	30787250
12707871	5.23	37.5307	4.2	18.3792	0.2	0.09	2.05	3.15e-06	0.0003	NM_001206669; XM_005200933; XM_010800731; ENSBTAT00000002648; GQ166649	SIRT3	sirtuin 3	chr11	-	107167126	107189763
12853375	7.41	170.072	6.38	83.2859	0.11	0.43	2.05	9.37e-05	0.0022	XM_005198176; XM_005198177; XM_005198179; XM_005198181; XM_005198182; XM_010804682; XM_010804683; XM_010804684; XM_010827496; ENSBTAT00000003789	LOC504219; LOC104972294	5-AMP-activated protein kinase subunit gamma-2; 5-AMP-activated protein kinase subunit gamma-2-like	chr4	-	114884864	115183733
12908260	4.27	19.2929	3.24	9.44794	0.36	0.09	2.05	0.0001	0.0026	NM_001080908; XM_005228435; XM_005228436; XM_005228437; ENSBTAT00000027210; ENSBTAT00000044236; BT026329	CA5B	carbonic anhydrase VB, mitochondrial	chrX	-	135022447	135049835
12744300	4.26	19.1597	3.22	9.31787	0.34	0.18	2.05	0.0003	0.0043	NM_001076249; XM_005217466; XM_005217467; XM_005217468; ENSBTAT00000010457; BC119946	FBXW7	F-box and WD repeat domain containing 7, E3 ubiquitin protein ligase	chr17	+	5298964	5332302
12889669	3.24	9.44794	2.21	4.62675	0.42	0.25	2.05	0.0012	0.0116	NM_001192951; XM_010807826; ENSBTAT00000036700	GLDC	glycine dehydrogenase (decarboxylating)	chr8	+	38468513	38557736
12682442	6.2	73.5167	5.16	35.7532	0.33	0.36	2.05	0.0013	0.0118	NM_001079789; XM_005201556; XM_005201557; XM_010801259; XM_010801260; ENSBTAT00000016471; ENSBTAT00000046189; BC118169; BT020900	FGF12	fibroblast growth factor 12	chr1	+	75288095	75895971
12727753	7.74	213.783	6.7	103.968	0.25	0.34	2.05	0.0021	0.0168	NM_001024530; XM_005215828; ENSBTAT00000009467; ENSBTAT00000047991	SIDT2	SID1 transmembrane family, member 2	chr15	+	28300883	28316320
12905452	3.28	9.71356	2.24	4.72397	0.52	0.24	2.05	0.0024	0.018	XM_010800333; XM_010821458; XM_010821459; XM_010821460; XM_010821461; XM_010821462; ENSBTAT00000011843	DDX26B	DEAD/H (Asp-Glu-Ala-Asp/His) box polypeptide 26B	chrX	+	19467822	19477161
12895395	2.34	5.06303	1.3	2.46229	0.42	0.14	2.05	0.0028	0.02	XM_002689834; XM_005199270; XM_005210416; XM_005210417; XR_802989; XR_802990; ENSBTAT00000011635; ENSBTAT00000064954	LOC616883; LOC104968745	zinc finger protein 782; uncharacterized LOC104968745	chr8	-	84849465	84937231
12888569	6.81	112.206	5.78	54.9482	0.19	0.21	2.04	1.51e-05	0.0008	NM_001102537; XM_005209058; XM_005209060; XM_005209062; XM_010807057; XM_010807058; XM_010807059; XM_010807060; XM_010807061; XM_010807062; ENSBTAT00000052263; BC147986	CDC42SE2	CDC42 small effector 2	chr7	-	24318563	24436629
12836065	9.13	560.278	8.11	276.282	0.09	0.34	2.04	7.56e-05	0.0019	NM_174650; ENSBTAT00000020150; AY911333; BC102207; M16464	S100A10	S100 calcium binding protein A10	chr3	+	18799612	18810545
12849921	7.2	147.033	6.17	72.0037	0.29	0.13	2.04	9.64e-05	0.0022	NM_001080906; XM_005205827; ENSBTAT00000005970; BC122681	NUB1	negative regulator of ubiquitin-like proteins 1	chr4	+	114689767	114725191
12775041	8.29	312.996	7.26	153.277	0.37	0.28	2.04	0.0007	0.0079	NM_001304285; XR_808438; XR_808439; XR_808440; XR_808441; ENSBTAT00000008419	BMPR2; LOC104972925	bone morphogenetic protein receptor, type II (serine/threonine kinase); uncharacterized LOC104972925	chr2	+	91370424	91462904
12838524	2.69	6.45313	1.66	3.16017	0.53	0.19	2.04	0.0016	0.0137	NM_001105375; BC142176	TDRKH	tudor and KH domain containing	chr3	+	19030951	19048707
12727727	5.35	40.7859	4.34	20.2521	0.29	0.17	2.03	0.0001	0.0024	NM_001101971; ENSBTAT00000017032; BC147964	STX3	syntaxin 3	chr15	+	84312814	84376042
12691034	5.7	51.9842	4.68	25.6342	0.38	0.25	2.03	0.0002	0.0032	NM_001046427; ENSBTAT00000021183; BC112679	DNAL1	dynein, axonemal, light chain 1	chr10	+	85467722	85504548
12805079	5.34	40.5042	4.31	19.8353	0.38	0.09	2.03	0.0002	0.0033	NM_001205596; NR_107804; XM_005223744; ENSBTAT00000056983	HIST1H2AC; MIR6531	histone cluster 1, H2ac; microRNA mir-6531	chr23	-	31579041	31589224
12821614	4.94	30.6965	3.92	15.1369	0.48	0.45	2.03	0.0017	0.0146	XM_010820055; XM_010820056; XM_010825971; XM_010825972; ENSBTAT00000026896	DCLRE1A	DNA cross-link repair 1A	chr26	-	34559812	34583009
12910145	2.4	5.27803	1.39	2.62079	0.47	0.34	2.03	0.0062	0.0353	NM_001206195; XM_005227982; XM_005227983; XM_010821832; ENSBTAT00000027751	CHIC1	cysteine-rich hydrophobic domain 1	chrX	-	82414799	82455723
12709957	4.88	29.446	3.86	14.5203	0.15	0.24	2.02	2.48e-05	0.001	NM_001098062; XM_005213782; XM_005213783; XM_005213785; XM_010810800; ENSBTAT00000047301; BC140555	RNF6	ring finger protein (C3H2C3 type) 6	chr12	+	33409894	33419169
12894559	5.65	50.2134	4.64	24.9333	0.22	0.08	2.02	2.66e-05	0.0011	NM_001083717; ENSBTAT00000029363; BC134482	CBR4	carbonyl reductase 4	chr8	-	943473	968096
12777896	5.99	63.5579	4.98	31.5594	0.22	0.14	2.02	3.57e-05	0.0012	NM_001046382; ENSBTAT00000022372; BC105383	SNRNP40	small nuclear ribonucleoprotein 40kDa (U5)	chr2	+	122889872	122915677
12718194	6.96	124.5	5.95	61.8199	0.27	0.15	2.02	0.0001	0.0024	NM_181038; XM_005214155; XM_005214156; XM_005214157; ENSBTAT00000022964; ENSBTAT00000048178; M15888; S80107	ACBD5	acyl-CoA binding domain containing 5	chr13	-	18047209	18075547
12853791	3.88	14.723	2.87	7.31065	0.32	0.14	2.02	0.0002	0.0034	NM_001101924; XM_005205821; XM_005205822; XM_005205823; XM_010804547; XM_010804550; XR_806362; ENSBTAT00000007200	TCAF2	TRPM8 channel-associated factor 2	chr4	-	107804449	107821622
12702138	3.87	14.6213	2.86	7.26015	0.32	0.25	2.02	0.0002	0.0037	NM_001098109; ENSBTAT00000024278; BC140536	DNAJC27	DnaJ (Hsp40) homolog, subfamily C, member 27	chr11	+	74319476	74357422
12871651	5.85	57.68	4.85	28.84	0.13	0.14	2.01	1.48e-06	0.0002	NM_001206027; XR_807313; ENSBTAT00000019294	WDR19	WD repeat domain 19	chr6	+	59993641	60072260
12831626	5.22	37.2715	4.21	18.507	0.22	0.14	2.01	1.06e-05	0.0007	NM_001205693; XM_005226714; XM_010820838; XM_010820839; ENSBTAT00000063125	KCTD21	potassium channel tetramerization domain containing 21	chr29	+	17956884	17975484
12859196	4.44	21.7057	3.44	10.8528	0.23	0.14	2.01	3.86e-05	0.0013	NM_001046121; XM_010804965; XM_010804966; XM_010804967; XM_010804968; XM_010804969; XM_010804970; XM_010804971; XM_010804972; XM_010804973; XM_010804974; XM_010804975; XM_010804976; XM_010804977; XM_010804978; XR_232152; XR_806611; XR_806612; XR_806613; XR_806614; XR_806615; XR_806616; ENSBTAT00000057281; BC113342	LOC512464; LOC101908815	solute carrier family 11 (proton-coupled divalent metal ion transporters), member 2-like; uncharacterized LOC101908815	chr5	+	29012107	29034478
12833713	5.74	53.4456	4.73	26.5382	0.21	0.23	2.01	3.9e-05	0.0013	NM_001206141; XM_005226755; XM_005226756; ENSBTAT00000027508; BC148952	ZDHHC13	zinc finger, DHHC-type containing 13	chr29	-	26023998	26075205
12778603	8.13	280.139	7.12	139.102	0.3	0.09	2.01	7.26e-05	0.0019	NM_001034692; ENSBTAT00000003832; BC102868	ATP5G3	ATP synthase, H+ transporting, mitochondrial Fo complex, subunit C3 (subunit 9)	chr2	+	21702150	21705262
12856580	5.44	43.4113	4.43	21.5557	0.25	0.21	2.01	0.0002	0.003	NM_001075704; XM_010805607; BC119869	C5H12orf4	chromosome 5 open reading frame, human C12orf4	chr5	+	106089117	106126558
12859641	5.44	43.4113	4.43	21.5557	0.25	0.21	2.01	0.0002	0.003	NM_001075704; XM_003586145; XM_005207206; XM_010805607; BC119869	C5H12orf4; LOC100847559	chromosome 5 open reading frame, human C12orf4; uncharacterized protein C12orf4 homolog	chr5	+	106014610	106054324
12706036	5.65	50.2134	4.64	24.9333	0.17	0.37	2.01	0.0003	0.0043	NM_001102042; XM_005212620; XM_005212621; XM_010809941; XM_010809942; XM_010809943; ENSBTAT00000000369; ENSBTAT00000031393; BC148948	CLHC1	clathrin heavy chain linker domain containing 1	chr11	-	37787988	37822911
12891544	2.28	4.85678	1.27	2.41162	0.42	0.14	2.01	0.0004	0.0053	XM_002689490; XM_010798571; XM_010798572; XM_010807730; XM_010807731; XM_010807732; XM_590571; ENSBTAT00000021387	LINGO2	leucine rich repeat and Ig domain containing 2	chr8	+	16031560	16271962
12752922	4.2	18.3792	3.2	9.18959	0.36	0.27	2.01	0.0014	0.0126	NM_001192776; ENSBTAT00000006215	CCNE1	cyclin E1	chr18	+	40563247	40575333
12722861	5.6	48.5029	4.6	24.2515	0.18	0.1	2	4.32e-06	0.0004	NM_001075881; XM_005215664; XM_010812216; XM_010812217; XM_010812218; ENSBTAT00000001994; BC116050	MTERF3	mitochondrial transcription termination factor 3	chr14	+	70306723	70324468
12865176	8.18	290.018	7.19	146.018	0.14	0.12	2	8.13e-06	0.0006	NM_001034366; ENSBTAT00000008101; BC104578	SUOX	sulfite oxidase	chr5	-	57639565	57643834
12696956	6.64	99.7331	5.64	49.8665	0.11	0.15	2	1.12e-05	0.0007	NM_001206074; XM_010809203; ENSBTAT00000014270	NDUFAF1	NADH dehydrogenase (ubiquinone) complex I, assembly factor 1	chr10	-	36937712	36953137
12860710	2.84	7.1602	1.84	3.5801	0.26	0.16	2	6.84e-05	0.0018	NM_001145871; BC142359	LOC530773	germinal histone H4-like	chr5	+	95570690	95571099
12721780	6.58	95.6704	5.58	47.8352	0.3	0.11	2	8.02e-05	0.002	NM_175821; ENSBTAT00000048214; AF112886	ASAP1	ArfGAP with SH3 domain, ankyrin repeat and PH domain 1	chr14	+	11327981	11696284
12812212	7.18	145.009	6.18	72.5046	0.33	0.08	2	9.33e-05	0.0022	NM_001035095; XM_005224424; XM_010819078; XM_010819079; ENSBTAT00000001888; BC102817	PMM2	phosphomannomutase 2	chr25	+	7700704	7730822
12873861	5.8	55.7152	4.8	27.8576	0.28	0.13	2	0.0001	0.0026	NM_001102375; XM_005207956; ENSBTAT00000052667; BC133599	PPAT	phosphoribosyl pyrophosphate amidotransferase	chr6	-	73448405	73487539
12833208	7.2	147.033	6.2	73.5167	0.33	0.19	2	0.0003	0.0043	NM_001075280; XM_005227020; XM_005227021; XM_005227022; XM_005227023; ENSBTAT00000030056; BC118454; XM_010800027	PLA2G16; LOC614402	phospholipase A2, group XVI; HRAS-like suppressor 3	chr29	-	42578108	42608367
12697199	5.24	37.7918	4.24	18.8959	0.37	0.22	2	0.0007	0.0079	NM_001046573; XM_005211394; XM_005211395; XM_010808985; XR_236025; ENSBTAT00000006862; BC113222	SNAPC5	small nuclear RNA activating complex, polypeptide 5, 19kDa	chr10	-	13314213	13317563
12835528	5.05	33.1285	4.05	16.5642	0.35	0.3	2	0.0008	0.0085	XR_230741; XR_234113	LOC101906941	protein BEX3-like	chr3	+	103935939	103937068
12705990	3.54	11.6318	2.54	5.81589	0.46	0.23	2	0.002	0.0159	NM_001038129; XM_005212618; XM_005212619; XM_010809939; XM_010809940; ENSBTAT00000033135; BC111325	CDKL4	cyclin-dependent kinase-like 4	chr11	-	21526908	21574655
12888072	4.11	17.2677	5.11	34.5353	0.21	0.06	-2	4.96e-06	0.0004	NM_001076531; BC115992	KANK2	KN motif and ankyrin repeat domains 2	chr7	-	16824893	16850872
12804771	4.83	28.443	5.83	56.8859	0.25	0.12	-2	2.35e-05	0.001	NM_001075154; XM_005223200; XM_010818025; XM_010818026; ENSBTAT00000022385; BC119934	RGL2	ral guanine nucleotide dissociation stimulator-like 2	chr23	-	7407898	7414957
12839515	5.13	35.0174	6.13	70.0348	0.29	0.14	-2	3.3e-05	0.0012	NM_001035381; XM_005203724; ENSBTAT00000034015; BC103384	SLC39A1	solute carrier family 39 (zinc transporter), member 1	chr3	+	16530784	16534819
12811846	5.69	51.6251	6.7	103.968	0.17	0.23	-2	6.33e-05	0.0017	NM_001206144; XM_005224712; XM_005224713; ENSBTAT00000006307	NTAN1	N-terminal asparagine amidase	chr25	+	13809391	13823919
12727468	2.67	6.36429	3.68	12.8171	0.31	0.12	-2	0.0002	0.0038	NM_001040515; ENSBTAT00000019835; BC102694	TTC36	tetratricopeptide repeat domain 36	chr15	+	29720790	29725203
12800121	5.75	53.8174	6.75	107.635	0.46	0.16	-2	0.0003	0.0042	NM_001076228; XM_010817776; XR_232535; DQ335872	PTPRG; LOC100847295; LOC101909607	protein tyrosine phosphatase, receptor type, G; receptor-type tyrosine-protein phosphatase gamma-like; uncharacterized LOC101909607	chr22	-	39174994	40361285
12899402	2.66	6.32033	3.66	12.6407	0.45	0.04	-2	0.0003	0.0043	NM_001111261; ENSBTAT00000048435	CENPW	centromere protein W	chr9	-	25279313	25279438
12717822	4.82	28.2465	5.82	56.493	0.49	0.14	-2	0.0007	0.0076	XM_010822322; ENSBTAT00000064906	LOC104976429	histone H2B type 1-N-like	chr13	-	2802402	2802674
12819166	4.28	19.4271	5.28	38.8542	0.47	0.26	-2	0.0007	0.0077	NM_001205531; XM_005225841; XM_005225842; XM_005225843; XM_005225845; XM_005225846; XM_010820132; XM_010820133; XR_815805; ENSBTAT00000003163; BC118291	PTPRE	protein tyrosine phosphatase, receptor type, E	chr26	+	47801389	47843800
12849407	4.8	27.8576	5.8	55.7152	0.66	0.36	-2	0.0007	0.0078	NM_001083368; XM_005205675; ENSBTAT00000044831; BC133639	MEST	mesoderm specific transcript	chr4	+	95066962	95079691
12898520	4.72	26.3549	5.72	52.7098	0.43	0.32	-2	0.0007	0.0082	XM_002690315; XM_005199430; XM_005199431; XM_005211030; XM_005211031; XM_010799011; XM_010808671; XM_588302; ENSBTAT00000002389	SASH1	SAM and SH3 domain containing 1	chr9	+	86811455	87001716
12728123	4.72	26.3549	5.72	52.7098	0.36	0.37	-2	0.0015	0.0136	XM_002692957; XM_594021	SESN3	sestrin 3	chr15	+	15450242	15523499
12762058	6.2	73.5167	7.2	147.033	0.67	0.33	-2	0.0037	0.0243	NM_001098378; ENSBTAT00000019555; BC140617	TMEM88	transmembrane protein 88	chr19	+	28156792	28157771
12701406	8.02	259.574	9.03	522.758	0.11	0.09	-2.01	1.74e-06	0.0002	XM_005212331; XM_010809741; ENSBTAT00000026259; AY911357	RPL31	ribosomal protein L31	chr11	+	6003177	6008528
12879601	7.34	162.017	8.34	324.034	0.18	0.07	-2.01	1.8e-06	0.0003	XR_801352; XR_807750	LOC521901	60S acidic ribosomal protein P2 pseudogene	chr7	+	33638730	33639122
12825674	7.99	254.232	9	512	0.23	0.09	-2.01	4.96e-06	0.0004	AF307320	RPS28	ribosomal protein S28	chr27	-	15622996	15623327
12903992	7.01	128.89	8.01	257.781	0.2	0.05	-2.01	6.36e-06	0.0005	NM_001075665; XM_005228224; XM_005228225; XM_005228226; ENSBTAT00000007016; BC118289	MAGED2	melanoma antigen family D, 2	chrX	+	97805115	97811942
12862774	4.96	31.125	5.97	62.6829	0.31	0.27	-2.01	0.0001	0.0024	NM_001076984; XM_005206011; XM_005206012; XM_005206013; XM_005206014; ENSBTAT00000015396; BC102295	GLIPR1	GLI pathogenesis-related 1	chr5	+	4974615	5021025
12843987	3.95	15.455	4.96	31.125	0.4	0.33	-2.01	0.0004	0.0057	NM_001035079; ENSBTAT00000023485; BC105234	PALMD	palmdelphin	chr3	-	43688097	43748131
12874260	4.8	27.8576	5.81	56.1028	0.58	0.23	-2.01	0.0005	0.0064	NM_001100369; XM_005208088; XM_010806215; XR_807420; ENSBTAT00000025945; BC149381	NAAA	N-acylethanolamine acid amidase	chr6	-	92508027	92531911
12712605	5.27	38.5859	6.28	77.7085	0.41	0.16	-2.01	0.0006	0.0075	NM_001076147; XM_005213881; ENSBTAT00000002324; BC123435	SPRY2	sprouty homolog 2 (Drosophila)	chr12	-	55683998	55685894
12756915	1.85	3.605	2.86	7.26015	0.09	0.59	-2.01	0.002	0.016	NM_001104975; ENSBTAT00000048598; BC149706	LOC512150	myeloid-associated differentiation marker-like	chr18	-	63704789	63706631
12827055	2.91	7.51618	3.92	15.1369	0.4	0.43	-2.01	0.003	0.0209	NM_001114513; ENSBTAT00000046544; BC111683	ADIRF	adipogenesis regulatory factor	chr28	+	41912322	41914566
12762867	4.81	28.0514	5.82	56.493	0.69	0.56	-2.01	0.0056	0.0328	NM_001075533; XM_005221185; XM_005221186; XM_005221187; XM_005221188; XM_005221189; ENSBTAT00000042557; BC118158	ST6GALNAC2	ST6 (alpha-N-acetyl-neuraminyl-2,3-beta-galactosyl-1,3)-N-acetylgalactosaminide alpha-2,6-sialyltransferase 2	chr19	+	55803307	55822127
12842552	4.51	22.7848	5.51	45.5696	0.72	0.36	-2.01	0.0058	0.0338	NM_173965; ENSBTAT00000004917	TIE1	tyrosine kinase with immunoglobulin-like and EGF-like domains 1	chr3	-	103278178	103297710
12800363	4.65	25.1067	5.66	50.5626	0.06	0.13	-2.02	1.61e-06	0.0002	NM_001099128; XM_005223080; XM_005223081; XM_005223084; XM_010817922; XM_010817923; XM_010817924; XM_010817925; XM_010817926; XM_010817927; ENSBTAT00000043987; BC146172	VGLL4	vestigial-like family member 4	chr22	-	56220081	56290873
12726889	8.23	300.246	9.24	604.668	0.18	0.05	-2.02	4e-06	0.0004	NM_001034047; ENSBTAT00000003962; BC102090	RPS3	ribosomal protein S3	chr15	+	55370367	55375312
12750188	5.38	41.6429	6.39	83.8652	0.19	0.12	-2.02	7.2e-06	0.0005	NM_001038507; XM_005219206; ENSBTAT00000043382; BC109969	GLTSCR2	glioma tumor suppressor candidate region gene 2	chr18	+	55089143	55097796
12741333	4.75	26.9087	5.77	54.5686	0.33	0.17	-2.02	0.0001	0.0027	NM_001076955; XM_005217135; XM_005217136; XM_005217137; ENSBTAT00000024926; BC116079	FBLIM1	filamin binding LIM protein 1	chr16	-	53027478	53049143
12878562	3.04	8.22491	4.06	16.6795	0.5	0.17	-2.02	0.0003	0.0041	NM_001075453; ENSBTAT00000005338; BC118332	ASF1B	anti-silencing function 1B histone chaperone	chr7	+	12678439	12690865
12756319	5.01	32.2226	6.02	64.8934	0.29	0.25	-2.02	0.0003	0.0042	NM_001193160; ENSBTAT00000015431; BC151699	RASIP1	Ras interacting protein 1	chr18	-	55810633	55824241
12825623	4.8	27.8576	5.81	56.1028	0.42	0.24	-2.02	0.0006	0.0069	NM_001099395; ENSBTAT00000047081; BC146155	LRRC3B	leucine rich repeat containing 3B	chr27	-	39138761	39234115
12798602	4.4	21.1121	5.42	42.8137	0.29	0.32	-2.02	0.0008	0.0083	XM_002696971; XM_583887; XR_229387; ENSBTAT00000027290; ENSBTAT00000063772	GXYLT2; LOC101909834	glucoside xylosyltransferase 2; uncharacterized LOC101909834	chr22	-	28847017	28904485
12806832	4.49	22.4711	5.5	45.2548	0.29	0.38	-2.02	0.0009	0.0095	XM_002697620; XM_005192966; XM_005223892; XM_869844; ENSBTAT00000025614	BMP6	bone morphogenetic protein 6	chr23	-	47353877	47510231
12678842	4.3	19.6983	5.31	39.6706	0.28	0.36	-2.02	0.0012	0.0114	NM_001166515; XM_010800929; ENSBTAT00000000849; AF192771	ADAMTS5	ADAM metallopeptidase with thrombospondin type 1 motif, 5	chr1	+	8811792	8861602
12690749	2.84	7.1602	3.86	14.5203	0.57	0.47	-2.02	0.0015	0.0133	XM_002690855; XM_615062; ENSBTAT00000013358	ALDH1A2	aldehyde dehydrogenase 1 family, member A2	chr10	+	52278486	52402373
12789156	3.86	14.5203	4.87	29.2426	0.5	0.53	-2.02	0.0016	0.0139	NM_176646; ENSBTAT00000005307; AB026444; BC109553; BT030731	SERPINA5	serpin peptidase inhibitor, clade A (alpha-1 antiproteinase, antitrypsin), member 5	chr21	+	59782814	59795813
12793983	6.63	99.0442	7.64	199.466	0.46	0.09	-2.02	0.0028	0.0204	XM_003587568; XM_005222004; XM_005222005; XM_005222006; XM_005222009; XM_005222010; XM_010798541; XM_010817119; XM_010817120; XM_010817121; ENSBTAT00000006782	PEAK1	pseudopodium-enriched atypical kinase 1	chr21	-	32773322	32839248
12837063	5.24	37.7918	6.26	76.6386	0.64	0.36	-2.02	0.0042	0.0267	XM_002685877; XM_010802808; XM_010804942; XM_863928; BC111608	IFI16	interferon, gamma-inducible protein 16	chr3	+	10821557	10866317
12767314	2.69	6.45313	3.71	13.0864	0.36	0.42	-2.02	0.005	0.0304	NM_174373; ENSBTAT00000010914; AF020792; AY052548; U95369	KCNJ2	potassium inwardly-rectifying channel, subfamily J, member 2	chr19	-	61185604	61195892
12725810	5.42	42.8137	6.43	86.2229	0.53	0.55	-2.02	0.0092	0.0475	NM_001081536; XM_005192593; BC133461	CTHRC1; LOC101909494	collagen triple helix repeat containing 1; collagen triple helix repeat-containing protein 1	chr14	-	63311960	63328221
12699817	6.34	81.0084	7.36	164.279	0.17	0.18	-2.03	3.56e-05	0.0012	XR_809895; XR_814354	LOC513245	40S ribosomal protein S23 pseudogene	chr11	+	77669213	77669668
12708387	6.84	114.563	7.86	232.325	0.38	0.11	-2.03	4.31e-05	0.0013	NM_001191191	ZFP36L2	ZFP36 ring finger protein-like 2	chr11	-	25583531	25587785
12871124	3.14	8.81524	4.16	17.8766	0.3	0.14	-2.03	9.89e-05	0.0023	XM_010798000; XM_010806408	CC2D2A	coiled-coil and C2 domain containing 2A	chr6	+	115445247	115563715
12739154	4.1	17.1484	5.12	34.7755	0.33	0.16	-2.03	0.0002	0.0035	NM_001100329; XM_005216810; ENSBTAT00000011125; BC150011	LBR	lamin B receptor	chr16	-	29150779	29177234
12785900	2.97	7.83536	3.99	15.8895	0.12	0.3	-2.03	0.0003	0.0045	NM_001113301; ENSBTAT00000048677; BC108230	SERF1A	small EDRK-rich factor 1A (telomeric)	chr20	+	10018767	10022547
12856735	5.38	41.6429	6.4	84.4485	0.39	0.42	-2.03	0.0004	0.0059	NM_001205308; ENSBTAT00000016273	VWF	von Willebrand factor	chr5	+	104601480	104727430
12705085	3.57	11.8762	4.59	24.0839	0.3	0.17	-2.03	0.0005	0.006	NM_001046046; XM_005212432; XM_005212433; ENSBTAT00000001440; BC112720	FHL2	four and a half LIM domains 2	chr11	-	9253233	9300671
12772009	2.92	7.56846	3.94	15.3482	0.27	0.6	-2.03	0.0013	0.0122	NM_001099077; ENSBTAT00000025765; BC146097	PLXDC1	plexin domain containing 1	chr19	-	40226036	40293157
12722519	6.53	92.4115	7.56	188.706	0.23	0.09	-2.04	2.99e-06	0.0003	NM_001206620; NM_001289966; XM_005215199; XM_010811848; XM_010811849; ENSBTAT00000019499; BC105375; KC190038; KC190039	EEF1D	eukaryotic translation elongation factor 1 delta (guanine nucleotide exchange protein)	chr14	+	2314039	2326727
12728026	6.48	89.2636	7.51	182.278	0.09	0.21	-2.04	6.62e-06	0.0005	ENSBTAT00000020469	TPP1	tripeptidyl peptidase I	chr15	+	47065387	47070603
12807792	3.2	9.18959	4.22	18.6357	0.04	0.23	-2.04	9.11e-06	0.0006	XM_002697776; XM_005199752; XM_005199753; XM_005199754; XM_005199755; XM_005199756; XM_005199757; XM_005199758; XM_005199759; XM_005224351; XM_005224352; XM_005224353; XM_005224354; XM_005224355; XM_005224356; XM_010799400; XM_010799401; XM_010819011; XM_010819012; XM_587080; ENSBTAT00000018334; BC108125	NEDD4L	neural precursor cell expressed, developmentally down-regulated 4-like, E3 ubiquitin protein ligase	chr24	+	57873095	58053918
12866444	5.22	37.2715	6.25	76.1093	0.28	0.14	-2.04	3.89e-05	0.0013	NM_001077943; ENSBTAT00000044160; BC126509	ESYT1	extended synaptotagmin-like protein 1	chr5	-	57504092	57518152
12892930	8.83	455.087	9.86	929.3	0.26	0.05	-2.04	3.9e-05	0.0013	NM_001098874; ENSBTAT00000021587; BC146133	RPS7	ribosomal protein S7	chr8	-	112896492	112901656
12902894	2.55	5.85634	3.58	11.9588	0.3	0.19	-2.04	5.22e-05	0.0015	NM_174359; ENSBTAT00000010033; BC134467	IL2RG	interleukin 2 receptor, gamma	chrX	+	84816194	84819839
12814558	4.8	27.8576	5.82	56.493	0.27	0.1	-2.04	5.41e-05	0.0016	NM_001205409; ENSBTAT00000011920; BC149329	YPEL3	yippee-like 3 (Drosophila)	chr25	+	26451844	26454438
12752227	8.66	404.501	9.69	826.001	0.35	0.1	-2.04	5.6e-05	0.0016	NM_001098052; ENSBTAT00000014894; BC140512	ACTN4	actinin, alpha 4	chr18	+	48668482	48766658
12749684	2.63	6.19026	3.66	12.6407	0.17	0.32	-2.04	8.95e-05	0.0021	NM_001001138; XM_005219674; XM_010815474; ENSBTAT00000005286; BC140640; Z37506	LOC407171	Fc gamma 2 receptor	chr18	+	63174842	63177879
12905462	2.76	6.77396	3.79	13.8326	0.17	0.32	-2.04	0.0001	0.0024	NM_001193203; XM_005228087; XR_240851; XR_240852; ENSBTAT00000010069	CHST7	carbohydrate (N-acetylglucosamine 6-O) sulfotransferase 7	chrX	+	90149333	90230185
12697362	4.63	24.761	5.67	50.9143	0.3	0.19	-2.04	0.0003	0.0046	NM_001109984; ENSBTAT00000007315	CLN6	ceroid-lipofuscinosis, neuronal 6, late infantile, variant	chr10	-	15025858	15041922
12842770	2.97	7.83536	4	16	0.35	0.41	-2.04	0.0012	0.0114	NM_174537; ENSBTAT00000034054; AF316499; BC102668	FCER1G	Fc fragment of IgE, high affinity I, receptor for; gamma polypeptide	chr3	-	8305543	8308776
12695057	3.55	11.7127	4.57	23.7524	0.33	0.2	-2.04	0.0013	0.0119	NM_001192459; ENSBTAT00000009407	NYNRIN	NYN domain and retroviral integrase containing	chr10	-	20588782	20601904
12824980	4.17	18.0009	5.2	36.7583	1.07	0.26	-2.04	0.0053	0.0315	NM_001075309; BC119902	GPM6A	glycoprotein M6A	chr27	-	6265765	6417208
12734386	3.94	15.3482	4.98	31.5594	0.1	0.15	-2.05	2.42e-06	0.0003	XR_228199; XR_812017	LOC100337507	uncharacterized LOC100337507	chr16	+	55516457	55517120
12718095	3.44	10.8528	4.48	22.3159	0.16	0.24	-2.05	1.53e-05	0.0008	XM_005214436; XM_010811324; ENSBTAT00000023060; NM_174593; AF277231	RASSF2	Ras association (RalGDS/AF-6) domain family member 2	chr13	-	47492959	47515677
12887362	2.69	6.45313	3.72	13.1775	0.11	0.26	-2.05	4.74e-05	0.0014	NM_001081541; ENSBTAT00000003550; BC133422	S1PR2	sphingosine-1-phosphate receptor 2	chr7	-	15974816	15982578
12886881	5.2	36.7583	6.24	75.5835	0.29	0.25	-2.05	0.0001	0.0026	NM_001101162; XM_005208510; XM_005208511; ENSBTAT00000005982	TPM4	tropomyosin 4	chr7	-	7923141	7948265
12829082	8.12	278.204	9.15	568.1	0.5	0.14	-2.05	0.0003	0.0044	NR_003958	H19	H19, imprinted maternally expressed transcript (non-protein coding)	chr29	+	50150775	50153147
12815814	6.41	85.0359	7.44	173.645	0.3	0.31	-2.05	0.0003	0.0049	NM_001045951; XM_005224400; XM_010819070; XM_010819071; ENSBTAT00000001890; BC111637	CARHSP1	calcium regulated heat stable protein 1, 24kDa	chr25	-	7734585	7746003
12821247	1.88	3.68075	2.92	7.56846	0.19	0.41	-2.05	0.0007	0.008	NM_001034532; NR_030886; ENSBTAT00000032952; ENSBTAT00000057282; BC105235	PYROXD2; MIR1287	pyridine nucleotide-disulphide oxidoreductase domain 2; microRNA mir-1287	chr26	-	19342069	19342159
12734422	5.61	48.8403	6.64	99.7331	0.83	0.45	-2.05	0.0038	0.0248	NM_174009; ENSBTAT00000013963; AB021662	CD34	CD34 molecule	chr16	+	77367522	77390475
12711148	3.8	13.9288	4.84	28.6408	0.53	0.46	-2.05	0.0075	0.0408	NM_174309; XM_005213874; XM_010810861; ENSBTAT00000006979; AB099006; BC120256; D90456	EDNRB	endothelin receptor type B	chr12	-	53310604	53407024
12787307	6.17	72.0037	7.21	148.056	0.09	0.16	-2.06	5.7e-06	0.0005	NM_001046088; ENSBTAT00000029279; BC111287	GPX8	glutathione peroxidase 8 (putative)	chr20	-	23975637	23980445
12877487	4.52	22.9433	5.56	47.1766	0.17	0.14	-2.06	6e-06	0.0005	NM_001205547; ENSBTAT00000029099	GM2A	GM2 ganglioside activator	chr7	+	64499096	64511833
12765661	5.2	36.7583	6.24	75.5835	0.23	0.16	-2.06	1.63e-05	0.0008	XM_010816199; XM_010824173	LOC618012	histone H2B type 1	chr19	+	37069932	37070312
12721602	7.39	167.73	8.43	344.892	0.22	0.14	-2.06	2.49e-05	0.001	NM_174267; AM980827; BC133581	CEBPD	CCAAT/enhancer binding protein (C/EBP), delta	chr14	+	20738814	20740407
12791746	7.51	182.278	8.55	374.806	0.55	0.09	-2.06	0.0002	0.0036	NM_001045868; ENSBTAT00000022183; BC105484	NFKBIA	nuclear factor of kappa light polypeptide gene enhancer in B-cells inhibitor, alpha	chr21	-	46065546	46068942
12686960	3.87	14.6213	4.91	30.0647	0.57	0.16	-2.06	0.0003	0.0044	NM_001113769; XM_005201895; ENSBTAT00000015389	CHST2	carbohydrate (N-acetylglucosamine-6-O) sulfotransferase 2	chr1	-	126870791	126874541
12844249	5.49	44.9422	6.54	93.0542	0.55	0.21	-2.06	0.0014	0.013	NM_001101079; ENSBTAT00000024046; BC151592	PTPRF	protein tyrosine phosphatase, receptor type, F	chr3	-	102997103	103081863
12700783	4.7	25.9921	5.74	53.4456	0.68	0.34	-2.06	0.0023	0.0177	NM_001075848; XM_005212531; XM_005212532; XM_005212533; XM_005212534; XM_010809872; XM_010809873; ENSBTAT00000046852; BC119832	RASGRP3	RAS guanyl releasing protein 3 (calcium and DAG-regulated)	chr11	+	16087066	16134217
12782736	5.47	44.3235	6.51	91.1392	0.74	0.47	-2.06	0.0079	0.0421	XM_002685467; XM_610845; ENSBTAT00000024617; BC118101	SDPR	serum deprivation response	chr2	-	80857695	80871115
12858852	5.34	40.5042	6.39	83.8652	0.11	0.05	-2.07	6.76e-07	0.0002	NM_001098005; XM_005206549; XM_005206550; XM_005206551; XM_010805151; ENSBTAT00000005553; ENSBTAT00000052656; BC140628	TMPO	thymopoietin	chr5	+	63027194	63052822
12759088	3.52	11.4716	4.57	23.7524	0.15	0.11	-2.07	5.13e-06	0.0004	NM_001193019; XM_010814801; XM_010814802; ENSBTAT00000009647	NFKBID	nuclear factor of kappa light polypeptide gene enhancer in B-cells inhibitor, delta	chr18	-	46768514	46776803
12740723	3.01	8.05564	4.06	16.6795	0.22	0.25	-2.07	1.64e-05	0.0008	XM_003583269; XM_003587108; XR_226779; ENSBTAT00000024147	DTL; LOC100851637	denticleless E3 ubiquitin protein ligase homolog (Drosophila); uncharacterized LOC100851637	chr16	-	73315258	73364134
12685540	6.21	74.028	7.26	153.277	0.27	0.21	-2.07	0.0002	0.0031	XM_002684612; XM_609842; ENSBTAT00000005416	BACH1	BTB and CNC homology 1, basic leucine zipper transcription factor 1	chr1	-	6157625	6174155
12892381	2.23	4.69134	3.28	9.71356	0.21	0.4	-2.07	0.0015	0.0135	NM_001191532; XM_010807849; XM_010807850; XM_010807851; ENSBTAT00000002840	DOCK8	dedicator of cytokinesis 8	chr8	-	44310613	44545537
12710773	2.6	6.06287	3.65	12.5533	0.41	0.42	-2.07	0.0017	0.0146	NM_001103303; ENSBTAT00000011448; BC140697	SLC46A3	solute carrier family 46, member 3	chr12	+	31463869	31481902
12848310	4.98	31.5594	6.03	65.3448	0.79	0.31	-2.07	0.0022	0.017	NM_001083797; ENSBTAT00000006381; BC134615	PLEKHO1	pleckstrin homology domain containing, family O member 1	chr3	-	20519704	20528784
12775855	3.59	12.042	4.64	24.9333	0.69	0.54	-2.07	0.0047	0.0291	NM_001098001; XM_010801968; XM_010801969; XR_804782; ENSBTAT00000010702; BC140497	FAP	fibroblast activation protein, alpha	chr2	+	34297726	34376829
12908896	4.72	26.3549	5.78	54.9482	0.33	0.11	-2.08	4.27e-05	0.0013	NM_001037471; ENSBTAT00000030053; BC108205	UXT	ubiquitously-expressed, prefoldin-like chaperone	chrX	-	91468065	91474474
12787774	5.2	36.7583	6.25	76.1093	0.35	0.19	-2.08	0.0003	0.0041	XM_005196174; XM_005221620; XM_005221621; XM_005221624; XM_604226; XR_820220; XR_820221; ENSBTAT00000009296	RAI14; LOC104976652	retinoic acid induced 14; uncharacterized LOC104976652	chr20	-	39352551	39486307
12859265	5.94	61.3929	6.99	127.116	0.68	0.07	-2.08	0.0006	0.0068	NM_001075592; ENSBTAT00000011489; BC120333	MANSC1	MANSC domain containing 1	chr5	+	97925815	97949863
12705362	4.45	21.8566	5.5	45.2548	0.76	0.22	-2.08	0.0012	0.0113	NM_001192294; ENSBTAT00000013922	CYP1B1	cytochrome P450, family 1, subfamily B, polypeptide 1	chr11	-	20493493	20499001
12760174	2.39	5.24157	3.45	10.9283	0.52	0.33	-2.08	0.002	0.0161	XM_001256759; XM_002694707; XM_005195171; XM_005195172; XM_005218381; XM_005218382; XM_010814341; XM_010823507; ENSBTAT00000016202	MLKL	mixed lineage kinase domain-like	chr18	-	2155421	2177632
12884951	4.74	26.7228	5.79	55.3304	0.89	0.37	-2.08	0.003	0.0213	NM_001046099; NM_001244445; NM_001244446; XM_005209435; ENSBTAT00000043062; BC112471	ECSCR	endothelial cell surface expressed chemotaxis and apoptosis regulator	chr7	-	52346078	52354152
12865449	5.98	63.1189	7.03	130.69	0.53	0.18	-2.08	0.0033	0.0225	NM_001075510; ENSBTAT00000002240; BC123406	TTLL12	tubulin tyrosine ligase-like family, member 12	chr5	-	114610664	114627819
12892150	4.06	16.6795	5.12	34.7755	0.48	0.51	-2.08	0.0044	0.0276	NM_001102335; XM_010807872; ENSBTAT00000047151; BC148864; BT029885	PGM5	phosphoglucomutase 5	chr8	+	44682699	44892129
12859556	4.02	16.2234	5.08	33.8246	0.08	0.14	-2.09	7.95e-07	0.0002	XM_002687278; XM_005198273; XM_005206354; XM_010805013; XM_010805014; XM_010805015; XM_010827673; XM_010827674; XM_010827676; XM_592496; ENSBTAT00000016988	RACGAP1	Rac GTPase activating protein 1	chr5	+	30042571	30060680
12778585	5.49	44.9422	6.56	94.3532	0.16	0.03	-2.09	1.21e-06	0.0002	NM_001081538; ENSBTAT00000023734; BC133321	ITM2C	integral membrane protein 2C	chr2	+	119476496	119490381
12841871	7.69	206.5	8.75	430.539	0.13	0.18	-2.09	1.55e-05	0.0008	XR_805337; XR_822743	LOC786728	60S ribosomal protein L27a pseudogene	chr3	+	14353665	14354184
12750457	6.49	89.8845	7.56	188.706	0.32	0.18	-2.09	6.08e-05	0.0017	NM_001015543; ENSBTAT00000047320; AY911336; BC102865	RPL13	ribosomal protein L13	chr18	+	14533164	14535553
12699408	2.73	6.63456	3.79	13.8326	0.39	0.27	-2.09	7.44e-05	0.0019	NM_001076820; XM_005213219; XM_005213220; XM_005213222; XM_005213223; XM_005213224; XM_005213225; XM_005213231; XM_010810404; XM_010810405; XM_010810406; XM_010810407; XM_010810409; XR_809985; XR_809986; XR_809987; XR_809988; ENSBTAT00000032743; BC123778	DNM1	dynamin 1	chr11	+	98834514	98877988
12857994	4.32	19.9733	5.38	41.6429	0.37	0.25	-2.09	0.0001	0.0024	NM_001024481; XM_005206528; XM_010805126; XM_010805127; XR_234567; ENSBTAT00000023960; BT020658	ARHGEF25	Rho guanine nucleotide exchange factor (GEF) 25	chr5	+	56205533	56212752
12681528	4.46	22.0087	5.52	45.8866	0.38	0.1	-2.09	0.0001	0.0028	NM_001206062; ENSBTAT00000000507	BACE2	beta-site APP-cleaving enzyme 2	chr1	+	142875109	142980631
12829596	6.15	71.0124	7.21	148.056	0.5	0.21	-2.09	0.0003	0.0044	NM_001033617; XM_010820809; ENSBTAT00000014735; BC102115	CTSC	cathepsin C	chr29	+	7433482	7473316
12741946	6.08	67.6492	7.14	141.044	0.43	0.22	-2.09	0.0005	0.006	NM_174195; XM_005218128; XM_010814154; XM_010814156; ENSBTAT00000003595; ENSBTAT00000029446; AF121289; BC114678; BT021579; BT021659; BT021856; BT021880; BT021899; BT026178; BT026282	TCN2	transcobalamin II	chr17	+	71711466	71727449
12711284	3.95	15.455	5.01	32.2226	0.21	0.47	-2.09	0.0006	0.007	XM_002692001; XM_580667; ENSBTAT00000035307	GAS6	growth arrest-specific 6	chr12	-	90821598	90867613
12897765	5.47	44.3235	6.53	92.4115	0.64	0.39	-2.09	0.001	0.0102	NM_001205965; ENSBTAT00000011612	LAMA4	laminin, alpha 4	chr9	+	38644191	38744426
12832699	8.16	286.026	9.24	604.668	0.15	0.05	-2.1	1.35e-06	0.0002	XM_005227298; ENSBTAT00000002326; U17836	RPLP2	ribosomal protein, large, P2	chr29	-	50768653	50770791
12802623	4.96	31.125	6.03	65.3448	0.15	0.06	-2.1	1.58e-06	0.0002	XM_010818460; XM_010825397	LOC528329	uncharacterized LOC528329	chr23	+	30747804	30748119
12803382	4.86	29.0406	5.94	61.3929	0.17	0.25	-2.1	1.04e-05	0.0007	NM_001034704; XM_005223679; ENSBTAT00000017991; BC104509	DDAH2	dimethylarginine dimethylaminohydrolase 2	chr23	+	27399306	27402826
12852299	5.06	33.3589	6.13	70.0348	0.4	0.13	-2.1	0.0002	0.0034	NM_001078101; XM_005205890; ENSBTAT00000023912; BC123619	ZYX	zyxin	chr4	+	107598856	107607835
12785865	3.28	9.71356	4.36	20.5348	0.37	0.25	-2.1	0.0004	0.0052	NM_001192609; ENSBTAT00000016677	ADAMTS12	ADAM metallopeptidase with thrombospondin type 1 motif, 12	chr20	+	39913085	40304028
12894967	5.35	40.7859	6.42	85.6274	0.41	0.13	-2.1	0.0004	0.0053	NM_001193214; ENSBTAT00000021593	KLF9	Kruppel-like factor 9	chr8	-	46883356	46907760
12765527	3.69	12.9063	4.76	27.0958	0.23	0.36	-2.1	0.0004	0.0057	XM_002695627; XM_010798179; XM_010815789; XM_868834; ENSBTAT00000009464	CCL16	chemokine (C-C motif) ligand 16	chr19	+	14781918	14786966
12829389	7.57	190.019	8.64	398.932	0.67	0.2	-2.1	0.0005	0.0065	NM_174087; XM_005227270; XM_005227272; XM_005227273; XM_005227274; XM_005227275; XM_005227276; ENSBTAT00000017372; ENSBTAT00000044139; AB099052; AY957981; BC116039; BC126514; DQ298745; DQ298744	IGF2	insulin-like growth factor 2	chr29	+	50046626	50065231
12725954	4.11	17.2677	5.18	36.2523	0.57	0.24	-2.1	0.0017	0.0145	NM_001076248; XM_005215675; XM_010812234; XM_010812235; ENSBTAT00000015799; BC118309	CPQ	carboxypeptidase Q	chr14	-	69287300	69893052
12889567	3.29	9.78112	4.37	20.6776	0.12	0.16	-2.11	2.35e-06	0.0003	NM_001035041; ENSBTAT00000020997; ENSBTAT00000045025; BT021765; BT021826; BT026533	GALT	galactose-1-phosphate uridylyltransferase	chr8	+	77352975	77356425
12832716	2.96	7.78124	4.04	16.4498	0.23	0.05	-2.11	5.67e-06	0.0005	NM_175786; ENSBTAT00000001373; BC151314	PYGM	phosphorylase, glycogen, muscle	chr29	-	43606017	43617817
12870901	2.35	5.09824	3.43	10.7779	0.13	0.25	-2.11	1.54e-05	0.0008	NM_001038096; ENSBTAT00000048867; BC108104	CFI	complement factor I	chr6	+	16765034	16815355
12725176	8.88	471.136	9.96	995.999	0.3	0.08	-2.11	1.76e-05	0.0009	NM_001034438; ENSBTAT00000025484; BC103289	RPS20	ribosomal protein S20	chr14	-	24955076	24956324
12896625	6.27	77.1717	7.35	163.144	0.32	0.18	-2.11	3.65e-05	0.0012	NM_174352; ENSBTAT00000037678; AF342811; J03527	IGF2R	insulin-like growth factor 2 receptor	chr9	+	97638102	97741388
12733347	2.96	7.78124	4.04	16.4498	0.18	0.26	-2.11	3.76e-05	0.0012	XM_005194552; XM_005194553; XM_005215729; XM_010812290; XM_010812291; XM_010822734; ENSBTAT00000011744	GPR83	G protein-coupled receptor 83	chr15	-	1596709	1609916
12725142	3.41	10.6295	4.48	22.3159	0.39	0.15	-2.11	8.22e-05	0.002	XM_005194488; XM_005215283; XR_811016; XR_817744	GPIHBP1	glycosylphosphatidylinositol anchored high density lipoprotein binding protein 1	chr14	-	2550269	2552230
12857267	7.45	174.853	8.53	369.646	0.35	0.06	-2.11	0.0003	0.0044	NM_174674; ENSBTAT00000005522; BC113278; U90937	TNFRSF1A	tumor necrosis factor receptor superfamily, member 1A	chr5	+	104402771	104415588
12753541	8.5	362.039	9.58	765.363	0.43	0.28	-2.11	0.0003	0.005	NM_001102248; ENSBTAT00000010762; BC148047	FOSB	FBJ murine osteosarcoma viral oncogene homolog B	chr18	+	53501995	53508418
12853224	8.18	290.018	9.26	613.109	0.74	0.15	-2.11	0.0009	0.0093	NM_182788; ENSBTAT00000021062; AY234861; BC103205	TFPI2	tissue factor pathway inhibitor 2	chr4	-	11035474	11039782
12848811	5.65	50.2134	6.73	106.153	0.44	0.16	-2.11	0.0015	0.0131	NM_001206026; ENSBTAT00000010187	AHR	aryl hydrocarbon receptor	chr4	+	25785292	25835397
12732807	3.51	11.3924	4.59	24.0839	0.38	0.48	-2.11	0.0016	0.0139	XM_002693051; XM_005216091; XM_005216092; XM_005216093; XM_010812537; XM_010812538; XM_010812539; XM_010812540; XM_010812541; XM_010812542; XM_010812543; XM_010812544; XM_010812545; XM_010812546; XM_010812547; XM_010822805; ENSBTAT00000046258	MICAL2	microtubule associated monooxygenase, calponin and LIM domain containing 2	chr15	-	41003857	41107847
12834727	6.28	77.7085	7.36	164.279	0.72	0.39	-2.11	0.0016	0.014	NM_001099106; XM_005226825; XM_005226826; XM_010820962; XM_010820963; ENSBTAT00000003022; BC142107	ETS1	v-ets avian erythroblastosis virus E26 oncogene homolog 1	chr29	-	32358406	32430222
12818178	5.78	54.9482	6.86	116.162	0.57	0.26	-2.11	0.0073	0.0401	NM_001038202; ENSBTAT00000014406; BC109855	DCTPP1	dCTP pyrophosphatase 1	chr25	-	26851887	26855546
12786665	4.25	19.0273	5.33	40.2244	0.64	0.41	-2.11	0.0076	0.0411	NM_001103304; XM_010816789; ENSBTAT00000014357; BC149012	PLCXD3	phosphatidylinositol-specific phospholipase C, X domain containing 3	chr20	+	33030483	33230701
12865769	1.97	3.91768	3.06	8.33973	0.22	0.35	-2.12	4.91e-05	0.0014	NM_001143876; XM_010804828; ENSBTAT00000047448	NCKAP1L	NCK-associated protein 1-like	chr5	-	25662812	25708104
12720884	5.88	58.892	6.97	125.366	0.25	0.11	-2.12	4.95e-05	0.0015	NM_001076940; NM_001198892; ENSBTAT00000009138; ENSBTAT00000061188; BC123845; DQ341265	CPNE1; RBM12	copine I; RNA binding motif protein 12	chr13	-	65507239	65543149
12778619	4.9	29.8571	5.99	63.5579	0.38	0.22	-2.12	7.76e-05	0.0019	NM_001076208; XM_005202476; XM_005202477; XM_005202478; XM_005202479; XM_005202480; XM_005202481; XM_010802013; XM_010802014; XM_010802015; ENSBTAT00000004758; BC123415	NR4A2	nuclear receptor subfamily 4, group A, member 2	chr2	+	39999717	40017029
12715188	7.41	170.072	8.49	359.538	0.26	0.35	-2.12	8.47e-05	0.002	NM_001077928; XM_005214189; XM_010811113; ENSBTAT00000012472; AB332389; BC126513	PLXDC2	plexin domain containing 2	chr13	+	21595581	22015328
12868276	2.78	6.86852	3.86	14.5203	0.3	0.49	-2.12	0.0001	0.0024	NM_001035439; XM_005198264; BC105200	METTL7A; LOC101909901	methyltransferase like 7A; methyltransferase-like protein 7A	chr5	-	29161690	29172757
12720208	4.41	21.259	5.5	45.2548	0.33	0.2	-2.12	0.0002	0.0033	NM_001046309; ENSBTAT00000003960; BC114655	BAMBI	BMP and activin membrane-bound inhibitor	chr13	-	36326191	36333080
12798763	4.16	17.8766	5.25	38.0546	0.38	0.24	-2.12	0.0006	0.0071	NM_001245928; XM_005222401; ENSBTAT00000065632; JN182681; JN182682	XIRP1	xin actin-binding repeat containing 1	chr22	-	12549676	12558895
12811513	4.08	16.9123	5.16	35.7532	0.7	0.33	-2.12	0.0023	0.0175	XM_010819265; XM_010825746; AF236638	CACNA1H	calcium channel, voltage-dependent, T type, alpha 1H subunit	chr25	+	958031	985719
12843247	4.26	19.1597	5.34	40.5042	0.6	0.35	-2.12	0.004	0.0257	NM_001035017; ENSBTAT00000008907; BC105479; BT020637	PHGDH	phosphoglycerate dehydrogenase	chr3	-	23672339	23703529
12726215	4.55	23.4254	5.63	49.5221	0.64	0.38	-2.12	0.0088	0.0458	NM_001102528; XM_005215629; ENSBTAT00000022815; BC140516	MATN2	matrilin 2	chr14	-	68478179	68651684
12830479	2.6	6.06287	3.69	12.9063	0.08	0.1	-2.13	4.3e-07	0.0001	NM_001192320; XM_005226910; ENSBTAT00000030134	METTL12	methyltransferase like 12	chr29	+	41693750	41695210
12741388	2.67	6.36429	3.77	13.6422	0.22	0.19	-2.13	2.36e-05	0.001	NM_001077136; XM_005216917; XM_010813233; XM_010813235; ENSBTAT00000064406	TNFSF18	tumor necrosis factor (ligand) superfamily, member 18	chr16	-	41541495	41552708
12873681	5.17	36.0019	6.26	76.6386	0.32	0.2	-2.13	3.69e-05	0.0012	NM_001083649; XM_005208142; ENSBTAT00000045329; BC134542	RASGEF1B	RasGEF domain family, member 1B	chr6	-	97988424	98026691
12768031	2.44	5.42642	3.53	11.5514	0.24	0.29	-2.13	5.12e-05	0.0015	NM_001205549; XM_010815814; ENSBTAT00000017417	SPAG5	sperm associated antigen 5	chr19	-	20592272	20611224
12819342	3.38	10.4107	4.47	22.1618	0.2	0.31	-2.13	9.45e-05	0.0022	NM_001192185; ENSBTAT00000012347	KIF11	kinesin family member 11	chr26	+	14042393	14087768
12842746	7.67	203.657	8.76	433.534	0.38	0.04	-2.13	0.0004	0.0052	NM_001076798; ENSBTAT00000001646; BC123864	ATP1A1	ATPase, Na+/K+ transporting, alpha 1 polypeptide	chr3	-	27002624	27035616
12744751	4.71	26.1729	5.8	55.7152	0.47	0.21	-2.13	0.0008	0.0088	XM_010814078; XM_010823425	TBX3	T-box 3	chr17	+	62351360	62365247
12899942	3.05	8.28212	4.14	17.6305	0.24	0.52	-2.13	0.0029	0.0208	NM_001076823; XM_010799579; BC123848	TAGAP; LOC784926	T-cell activation RhoGTPase activating protein; T-cell activation Rho GTPase-activating protein-like	chr9	-	96806291	96815764
12812824	3.97	15.6707	5.06	33.3589	0.49	0.49	-2.13	0.0041	0.0263	NM_001100374; ENSBTAT00000000202; BC149137	MSLN	mesothelin	chr25	+	649253	652836
12890336	6.96	124.5	8.05	265.028	0.72	0.42	-2.13	0.0041	0.0264	NM_001098036; XM_005210251; XM_005210252; XM_010808031; ENSBTAT00000025599; BC140602	SLC39A14	solute carrier family 39 (zinc transporter), member 14	chr8	+	70186539	70237647
12802146	5.56	47.1766	6.65	100.427	0.1	0.11	-2.14	7.83e-07	0.0002	NM_001015608; ENSBTAT00000017995; BC102103; BT021003	CLIC1	chloride intracellular channel 1	chr23	+	27393342	27398934
12707578	4.12	17.3878	5.21	37.014	0.28	0.25	-2.14	2.61e-05	0.001	NM_001192434; XM_005213030; ENSBTAT00000015049	EMILIN1	elastin microfibril interfacer 1	chr11	-	72539296	72547260
12890889	5.12	34.7755	6.22	74.5429	0.03	0.29	-2.14	4.55e-05	0.0014	XM_005199247; XM_005210213; XM_010798731; XM_010808008; ENSBTAT00000002429	NR4A3	nuclear receptor subfamily 4, group A, member 3	chr8	+	65339464	65373695
12701179	4.03	16.3362	5.12	34.7755	0.35	0.29	-2.14	0.0002	0.0032	NM_001075924; ENSBTAT00000014810; BC123495	SDC1	syndecan 1	chr11	+	78695354	78719307
12774405	3.98	15.7797	5.08	33.8246	0.35	0.38	-2.14	0.0002	0.0035	NM_174094; XM_010802315; ENSBTAT00000013154; BC109837; M13273	INHA	inhibin, alpha	chr2	+	108226858	108229831
12747878	5.58	47.8352	6.68	102.537	0.36	0.23	-2.14	0.0003	0.0049	NM_001076223; XM_005217509; XM_005217511; XM_010813715; XM_010813716; ENSBTAT00000003668; BC116117; DQ922947	SMAD1	SMAD family member 1	chr17	-	12906376	12953417
12767740	2.69	6.45313	3.79	13.8326	0.07	0.38	-2.14	0.0004	0.0054	NM_183084; XM_005220306; XM_010815989; XM_010815990; ENSBTAT00000002250; AY336975; BC123650	AURKB	aurora kinase B	chr19	-	28447633	28452478
12750150	6.82	112.986	7.92	242.191	0.22	0.05	-2.15	2.56e-06	0.0003	NM_001015531; ENSBTAT00000021268; BC102374; BT021032	RPS5	ribosomal protein S5	chr18	+	65845925	65851516
12773652	4.74	26.7228	5.84	57.2816	0.13	0.26	-2.15	5.86e-06	0.0005	XM_001788881; XM_002696024; ENSBTAT00000036396	P3H4	prolyl 3-hydroxylase family member 4 (non-enzymatic)	chr19	-	42639449	42645796
12696574	4.89	29.6508	6	64	0.32	0.28	-2.15	0.0001	0.0028	NM_001101183; XM_005212206; XM_005212207; XM_010809647; ENSBTAT00000015925; BC149207	TGFB3	transforming growth factor, beta 3	chr10	-	88242178	88266347
12866147	5.22	37.2715	6.32	79.8932	0.47	0.11	-2.15	0.0003	0.0042	NM_001024549; XM_005206936; XM_005206937; ENSBTAT00000029308; BC111208; BT021890	RASSF8	Ras association (RalGDS/AF-6) domain family (N-terminal) member 8	chr5	-	84286531	84308915
12785383	7.05	132.514	8.15	284.05	0.5	0.09	-2.15	0.001	0.0101	NM_001193246; XM_005221592; XM_010816799; ENSBTAT00000021501	DAB2	Dab, mitogen-responsive phosphoprotein, homolog 2 (Drosophila)	chr20	+	35018908	35079162
12719021	4.32	19.9733	5.43	43.1115	0.9	0.32	-2.15	0.0016	0.0137	XM_002692081; XM_010822447; ENSBTAT00000039425	ITGA8	integrin, alpha 8	chr13	-	30340580	30527982
12680056	2.52	5.73582	3.63	12.3805	0.56	0.32	-2.15	0.0016	0.0137	XM_005195926; XM_005201711	LRRC34	leucine rich repeat containing 34	chr1	+	98352368	98370754
12734523	2.44	5.42642	3.54	11.6318	0.32	0.56	-2.15	0.0022	0.0173	NM_174169; ENSBTAT00000057157; AF011359; BC113238	RGS7	regulator of G-protein signaling 7	chr16	+	36478830	36695721
12745328	3.27	9.64646	4.37	20.6776	0.77	0.52	-2.15	0.0055	0.0322	NM_174308; ENSBTAT00000018173; BC133407; BC142309; X57765	EDNRA	endothelin receptor type A	chr17	-	10752466	10828318
12779968	5.54	46.5271	6.66	101.125	0.23	0.09	-2.17	2.36e-06	0.0003	XR_802628; XR_805071; ENSBTAT00000006990; AY911358; BC102493; BT021025	LOC508628; RPS6	ribosomal protein S6 pseudogene; ribosomal protein S6	chr2	-	111820267	111821120
12767584	3.2	9.18959	4.31	19.8353	0.22	0.31	-2.17	8.05e-05	0.002	NM_001034045; XM_003585085; XM_005221339; XM_005221341; XM_005221342; XM_010816648; BT020798; U76873	MAP2K6; LOC100849300	mitogen-activated protein kinase kinase 6; dual specificity mitogen-activated protein kinase kinase 6-like	chr19	-	61708769	61814973
12790204	4.02	16.2234	5.14	35.261	0.84	0.59	-2.17	0.0029	0.0206	XM_002696612; XM_597255; ENSBTAT00000009776	CEMIP	cell migration inducing protein, hyaluronan binding	chr21	+	27232612	27297774
12781035	5.79	55.3304	6.91	120.259	0.68	0.43	-2.17	0.0037	0.0246	XM_002685619; XM_003585097; XM_005193492; XM_005197579; XM_010802510; XM_010802511; XM_010826647	TINAGL1; LOC100849927	tubulointerstitial nephritis antigen-like 1; tubulointerstitial nephritis antigen-like	chr2	-	122685821	122697742
12769736	6.71	104.691	7.84	229.126	0.15	0.21	-2.18	2.44e-06	0.0003	NM_001083409; XM_005221199; XM_005221200; XM_005221201; XM_010816533; ENSBTAT00000008228; BC133322	C1QTNF1	C1q and tumor necrosis factor related protein 1	chr19	-	53978216	53984772
12895589	5.52	45.8866	6.65	100.427	0.38	0.15	-2.18	0.0002	0.0034	ENSBTAT00000002522	CKS2	CDC28 protein kinase regulatory subunit 2	chr8	-	90300716	90305611
12876671	2.19	4.56305	3.32	9.98664	0.34	0.27	-2.18	0.0002	0.0034	XM_002688692; XM_005198839; XM_005198840	LOC100337213	EGF-like module-containing mucin-like hormone receptor-like 2	chr7	+	10817302	10830303
12905894	4.74	26.7228	5.86	58.0812	0.6	0.27	-2.18	0.0004	0.0055	NM_001035495; XM_010822062; ENSBTAT00000027608; BT021820	CXHXorf36	chromosome X open reading frame, human CXorf36	chrX	+	103969315	104013030
12740194	3.38	10.4107	4.51	22.7848	0.24	0.16	-2.19	2.03e-05	0.0009	NM_001256586; XM_005217369; ENSBTAT00000033913	CENPF	centromere protein F, 350/400kDa	chr16	-	70439074	70501667
12854287	3.81	14.0257	4.94	30.6965	0.25	0.38	-2.19	0.0003	0.0042	XM_005198063; XM_010804270; XM_010804271; XM_010804272; XM_010804273; XM_010804274; XM_010804275; XM_010827321; XM_010827322; XM_010827323; XM_010827324; ENSBTAT00000046371	ANLN	anillin, actin binding protein	chr4	-	61199756	61242509
12804546	7.93	243.875	9.06	533.742	0.53	0.31	-2.19	0.0009	0.0097	NM_174550; NM_203322; ENSBTAT00000017500; AY662497; BC103083; U09861	HSPA1A	heat shock 70kDa protein 1A	chr23	-	27331772	27333849
12875858	5.17	36.0019	6.3	78.7932	0.68	0.52	-2.19	0.0057	0.0332	NM_001046611; NM_001314058; XM_005208317; XM_005208318; XM_005208320; ENSBTAT00000018687; BC105321	LDB2	LIM domain binding 2	chr6	-	116533068	116999127
12877215	8.02	259.574	9.15	568.1	0.2	0.09	-2.2	2.36e-06	0.0003	NM_001025316; ENSBTAT00000003201; AY911353; BC102565	RPS28	ribosomal protein S28	chr7	+	18198992	18200124
12711361	5.03	32.6724	6.17	72.0037	0.3	0.23	-2.2	4.1e-05	0.0013	NM_001110066; XM_005213930; XM_005213934; XM_010810948; XM_010810949; XM_010810950; XM_010810951; ENSBTAT00000004643; ENSBTAT00000066258; BC120215	DZIP1	DAZ interacting zinc finger protein 1	chr12	-	76866825	76924593
12765605	1.08	2.11404	2.22	4.65893	0.28	0.31	-2.2	0.0001	0.0026	NM_001099166; ENSBTAT00000012309; BC142467	EVI2B	ecotropic viral integration site 2B	chr19	+	19027998	19036605
12881226	2.4	5.27803	3.53	11.5514	0.52	0.3	-2.2	0.0004	0.0053	NM_001278588	FBN2	fibrillin 2	chr7	+	26697267	26918576
12810048	1.69	3.22657	2.83	7.11074	0.48	0.42	-2.2	0.0015	0.0131	XM_005196726; XM_005224050; XM_010818743; XM_010825530; BC151744	CCDC102B	coiled-coil domain containing 102B	chr24	-	8451014	8645504
12710496	6.88	117.784	8.02	259.574	0.51	0.22	-2.2	0.0017	0.0145	NM_001109962; XM_005194129; XM_010810736; XM_010810737; XM_010810738; XM_010810739; ENSBTAT00000033031; ENSBTAT00000054446; ENSBTAT00000061628; BC153836	DCLK1; LOC101909275	doublecortin-like kinase 1; neuronal migration protein doublecortin-like	chr12	+	25362948	25641458
12691467	5.59	48.1679	6.72	105.42	0.88	0.31	-2.2	0.0023	0.0179	NM_001083498; ENSBTAT00000022858; BC123637	RHOJ	ras homolog family member J	chr10	+	75783882	75877396
12751873	3.77	13.6422	4.91	30.0647	0.22	0.15	-2.21	6.53e-06	0.0005	XM_010814979; XM_010823694; XM_010823695	AXL	AXL receptor tyrosine kinase	chr18	+	50677179	50710666
12778508	6.03	65.3448	7.17	144.007	0.28	0.08	-2.21	9.43e-06	0.0006	NM_001192987; XM_005202652; XM_005202653; XM_005202654; XM_005202655; XM_005202656; XM_005202657; XM_005202658; XM_005202659; XM_005202660; XM_005202661; ENSBTAT00000033018	SPATS2L	spermatogenesis associated, serine-rich 2-like	chr2	+	89248279	89439610
12794373	7.93	243.875	9.08	541.193	0.24	0.08	-2.21	9.86e-06	0.0006	NM_174379; XM_005222369; XM_005222370; ENSBTAT00000012866; BC102490; JF979129; M64923; AB098943	RPSA	ribosomal protein SA	chr22	+	12729703	12741653
12807461	6.4	84.4485	7.55	187.403	0.23	0.18	-2.21	2.65e-05	0.0011	ENSBTAT00000015944; X13617	CYB5A	cytochrome b5 type A (microsomal)	chr24	+	4413370	4448936
12707758	2.46	5.50217	3.6	12.1257	0.39	0.08	-2.21	0.0002	0.0037	NM_001013606; XM_005213036; XM_005213037; XM_005213039; XM_010810242; XM_010810243; ENSBTAT00000025570; AY940664	KCNS3	potassium voltage-gated channel, delayed-rectifier, subfamily S, member 3	chr11	-	80842561	80858325
12845797	1.29	2.44528	2.44	5.42642	0.08	0.26	-2.22	3.95e-06	0.0004	NM_001075918; XM_005203510; XM_005203511; XM_005203513; XM_005203514; XM_005203515; XM_010802766; XM_010802767; XM_010802768; XM_010802769; ENSBTAT00000003840; BC118207	LY9	lymphocyte antigen 9	chr3	-	8836990	8864398
12803582	5.38	41.6429	6.53	92.4115	0.28	0.18	-2.22	2.16e-05	0.001	XM_002697460; XM_868913	HIST1H3C	histone cluster 1, H3c	chr23	+	30715880	30716290
12697278	2.53	5.77572	3.67	12.7286	0.3	0.32	-2.22	9.62e-05	0.0022	NM_001193131; XM_005211861; ENSBTAT00000005239	FGF7	fibroblast growth factor 7	chr10	-	61005653	61068184
12715356	8.06	266.871	9.21	592.224	0.32	0.24	-2.22	0.0003	0.0041	NM_001035326; ENSBTAT00000039203; AB325581; BC104495	CTSA	cathepsin A	chr13	+	75368317	75374641
12815160	3.15	8.87656	4.3	19.6983	0.35	0.32	-2.22	0.0004	0.0058	NM_173973; XM_010819278; XM_010819279; ENSBTAT00000015289; AB042653; AJ271884	ZP2	zona pellucida glycoprotein 2 (sperm receptor)	chr25	-	19228385	19240185
12878376	5.97	62.6829	7.12	139.102	0.46	0.29	-2.22	0.0007	0.0077	NM_001046032; ENSBTAT00000023241; BC111160	ISYNA1	inositol-3-phosphate synthase 1	chr7	+	4669453	4672649
12759360	4.59	24.0839	5.75	53.8174	0.19	0.19	-2.23	1.92e-05	0.0009	NM_001046593; XM_005218397; ENSBTAT00000021704; BC113301	COTL1	coactosin-like F-actin binding protein 1	chr18	-	10781070	10825731
12836516	4.38	20.8215	5.53	46.2057	0.29	0.24	-2.23	2.71e-05	0.0011	NM_001034223; ENSBTAT00000009604; BC103276	FHL3	four and a half LIM domains 3	chr3	+	108547857	108555477
12728515	5.6	48.5029	6.76	108.383	0.44	0.09	-2.23	4.5e-05	0.0014	XM_002693197; XM_604220; ENSBTAT00000025810	LOC525863	histone H4	chr15	+	48045978	48046289
12764056	1.09	2.12874	2.25	4.75683	0.32	0.34	-2.23	8.39e-05	0.002	NM_001034568; ENSBTAT00000012311; BC103257	EVI2A	ecotropic viral integration site 2A	chr19	+	19020657	19024737
12748863	3.16	8.9383	4.32	19.9733	0.48	0.3	-2.23	0.0025	0.0186	XM_002695205; XM_002701936; XM_010815213; XM_010823820; XR_812904; XR_819189; ENSBTAT00000008077	TRPM4	transient receptor potential cation channel, subfamily M, member 4	chr18	+	56112394	56157444
12793818	3.24	9.44794	4.4	21.1121	0.24	0.13	-2.24	7.13e-06	0.0005	XM_002696684; XM_005192893; XM_005192899; XM_005222020; XM_005222026; XM_010798616; XM_010817141; XM_869695; ENSBTAT00000003445	ISLR2	immunoglobulin superfamily containing leucine-rich repeat 2	chr21	-	34950166	34954615
12698798	4.34	20.2521	5.5	45.2548	0.21	0.21	-2.24	8.69e-06	0.0006	NM_205807; XM_005212746; XM_010810049; XM_010810050; ENSBTAT00000015414	ST3GAL5	ST3 beta-galactoside alpha-2,3-sialyltransferase 5	chr11	+	48848624	48905318
12909899	6.48	89.2636	7.64	199.466	0.39	0.12	-2.24	2.2e-05	0.001	NM_001046477; ENSBTAT00000017503; BC113313	MSN	moesin	chrX	-	100070405	100162454
12900682	3.44	10.8528	4.61	24.4201	0.11	0.47	-2.24	0.0002	0.0036	NM_001024556; XM_010808580; ENSBTAT00000020086; BC149325; BT021888	VNN1	vanin 1	chr9	-	71833314	71851906
12892173	3.23	9.38268	4.4	21.1121	0.29	0.42	-2.24	0.0003	0.0049	NM_001105464; ENSBTAT00000052693; ENSBTAT00000061589; BC142416	ROR2	receptor tyrosine kinase-like orphan receptor 2	chr8	+	87340388	87578642
12709067	3.55	11.7127	4.71	26.1729	0.48	0.33	-2.24	0.0003	0.005	NM_174478; XM_005213554; XM_010810657; XM_010810658; XM_010810659; XM_010810660; XM_010810661; XM_010810662; XM_010810663; ENSBTAT00000012378; ENSBTAT00000065392; AB179745; AJ224862	TRPC4	transient receptor potential cation channel, subfamily C, member 4	chr12	+	23989790	24194475
12725646	6.4	84.4485	7.57	190.019	0.72	0.1	-2.24	0.0008	0.0084	NM_001080293; XM_010812219; XM_010812220; XM_010812221; XM_010812222; XM_010812223; XM_010812224; XM_010812225; ENSBTAT00000037135; BC126631	ENPP2	ectonucleotide pyrophosphatase/phosphodiesterase 2	chr14	-	83360211	83456674
12716461	6.73	106.153	7.89	237.207	0.59	0.13	-2.24	0.0009	0.009	NM_001099071; XM_005214367; XM_010811244; ENSBTAT00000015413; BC142398	MAP3K8	mitogen-activated protein kinase kinase kinase 8	chr13	+	35600313	35626617
12719715	3.94	15.3482	5.11	34.5353	0.35	0.37	-2.24	0.0011	0.0104	XM_002692063; XM_597277	LOC519069	histone H2B type 1	chr13	-	15208164	15208538
12723293	2.7	6.49802	3.86	14.5203	0.52	0.06	-2.24	0.0017	0.0141	NM_001099385; ENSBTAT00000023058; ENSBTAT00000064358; BC140669	RUNX1T1	runt-related transcription factor 1; translocated to, 1 (cyclin D-related)	chr14	+	74642806	74733213
12905017	4.06	16.6795	5.22	37.2715	0.67	0.08	-2.24	0.0019	0.0157	NM_001192822; XM_005228472; XM_005228474; XM_005228477; XM_005228478; XM_010822232; XM_010822233; ENSBTAT00000013398	MID1	midline 1	chrX	+	139714191	139928580
12769776	5.88	58.892	7.04	131.599	0.5	0.11	-2.24	0.0022	0.0172	NM_001075546; XM_005220088; XM_005220090; XM_010815824; XM_010815825; XM_010815826; ENSBTAT00000000064; ENSBTAT00000015260; BC120095; BC147877	SLC43A2	solute carrier family 43 (amino acid system L transporter), member 2	chr19	-	23261578	23301008
12683322	4.82	28.2465	5.98	63.1189	0.74	0.42	-2.24	0.0024	0.018	NM_174233; ENSBTAT00000063575	AGTR1	angiotensin II receptor, type 1	chr1	-	120401470	120445397
12871193	4.47	22.1618	5.64	49.8665	0.92	0.41	-2.24	0.0028	0.0201	NM_001035325; XM_005208150; XM_005208151; ENSBTAT00000045455; BC104614; JQ796276	ANXA3	annexin A3	chr6	+	95065256	95136949
12725721	6.71	104.691	7.87	233.941	0.16	0.13	-2.25	1.42e-06	0.0002	NM_001034625; XM_005215220; ENSBTAT00000037367; BC102277; BC151407	RPL8	ribosomal protein L8	chr14	-	1505030	1507626
12804021	3.85	14.42	5.01	32.2226	0.2	0.18	-2.25	3.32e-06	0.0003	XM_005196649; XM_005223798	HIST1H3G	histone cluster 1, H3g	chr23	+	31654044	31654454
12690910	2.37	5.16941	3.54	11.6318	0.13	0.24	-2.25	1.02e-05	0.0007	NM_001145173; XM_010822910; ENSBTAT00000009521	BUB1B	BUB1 mitotic checkpoint serine/threonine kinase B	chr10	+	35903021	35958915
12908781	2.42	5.35171	3.58	11.9588	0.31	0.27	-2.25	4.97e-05	0.0015	XM_002699886; XM_005227897; XM_010800459; XM_601826; ENSBTAT00000018292	COL4A6	collagen, type IV, alpha 6	chrX	-	61053064	61241381
12861747	2.15	4.43828	3.32	9.98664	0.33	0.23	-2.25	0.0001	0.0027	NM_001192274; XM_005206655; XM_005206656; XM_005206657; XM_005206658; XM_010805204; XM_010805205; XM_010805206; ENSBTAT00000012233	GLS2	glutaminase 2 (liver, mitochondrial)	chr5	+	57241073	57253590
12760266	4.45	21.8566	5.62	49.18	0.33	0.27	-2.25	0.0001	0.0028	NM_001191366; XM_005220174; ENSBTAT00000027787	BCL6B	B-cell CLL/lymphoma 6, member B	chr19	+	27447122	27451108
12870787	5.39	41.9326	6.56	94.3532	0.39	0.14	-2.25	0.0003	0.0041	XM_002688446; XM_010798012; XM_010798013; XM_010798014; XM_010798015; XM_010798016; XM_010806363; XM_010806364; XM_010806365; XM_010806366; XM_010806367; XM_872317; ENSBTAT00000009212	IDUA	iduronidase, alpha-L-	chr6	+	109088526	109103061
12722357	4.06	16.6795	5.23	37.5307	0.43	0.27	-2.25	0.0008	0.0085	ENSBTAT00000021554	FBXO32	F-box protein 32	chr14	+	17897047	17952249
12804010	2.12	4.34694	3.29	9.78112	0.29	0.38	-2.25	0.0014	0.0129	NM_001105643; BC149612	H2B	histone H2B	chr23	+	31519198	31519765
12804005	7.28	155.417	8.46	352.139	0.25	0.02	-2.26	2.34e-06	0.0003	XM_003583902; XM_003587723	LOC787269	histone H2B type 1	chr23	+	31589481	31589940
12715724	4.01	16.1113	5.19	36.5044	0.15	0.2	-2.26	6.04e-06	0.0005	XM_005192491; XM_005215023	LOC524176	histone H2A type 1	chr13	+	68096659	68097051
12773515	3.68	12.8171	4.86	29.0406	0.26	0.34	-2.26	2.4e-05	0.001	XM_005195726; XM_005220781; XM_010816273; XM_010824139; ENSBTAT00000061367	TOP2A	topoisomerase (DNA) II alpha 170kDa	chr19	-	41281907	41307194
12707543	5.48	44.6318	6.66	101.125	0.26	0.24	-2.26	3.04e-05	0.0011	NM_001083495; XM_005212659; XM_005212660; XM_005212661; XM_005212663; XM_010809978; XM_010809979; XM_010809980; ENSBTAT00000014566; BC123746	LIMS1	LIM and senescent cell antigen-like domains 1	chr11	-	44577633	44658623
12715184	4.43	21.5557	5.6	48.5029	0.31	0.24	-2.26	0.0001	0.0027	XM_002692360; XM_005194469; XM_005215074; XM_010811770; XM_010811771; XM_010811772; XM_010822636; XM_010822637; XM_010822638; XM_593742; ENSBTAT00000033918	TSHZ2	teashirt zinc finger homeobox 2	chr13	+	81567715	81604203
12800263	4.92	30.2738	6.1	68.5935	0.44	0.23	-2.26	0.0002	0.0037	NM_001191460; XM_005222904; XM_005222905; XM_005222906; XM_005222907; XM_005222908; XR_814570; ENSBTAT00000029348	FLNB	filamin B, beta	chr22	-	43674720	43815706
12699761	2.7	6.49802	3.88	14.723	0.67	0.42	-2.26	0.0017	0.0142	NM_001046115; XM_010809721; XM_010809722; ENSBTAT00000015763; BC105332	MALL	mal, T-cell differentiation protein-like	chr11	+	1747909	1780103
12705774	6.83	113.772	8.01	257.781	0.34	0.11	-2.27	7.71e-06	0.0006	XR_809970; XR_814668	LOC515141	ribosomal protein S20 pseudogene	chr11	-	94831139	94831532
12728524	6.06	66.7178	7.24	151.167	0.27	0.14	-2.27	1.08e-05	0.0007	NM_001083706; XM_005215730; XM_010812289; ENSBTAT00000049292; BC134505	PDGFD	platelet derived growth factor D	chr15	+	4501435	4788300
12833369	5.84	57.2816	7.02	129.787	0.18	0.19	-2.27	1.16e-05	0.0007	NM_001075388; XM_005227033; ENSBTAT00000050603	LOC509055	chromosome unknown open reading frame, human C11orf24	chr29	-	46407486	46417346
12794515	1.68	3.20428	2.87	7.31065	0.28	0.39	-2.27	4.4e-05	0.0014	NM_001077839; ENSBTAT00000025880; BC126546	CCR1	chemokine (C-C motif) receptor 1	chr22	+	53851969	53858017
12867068	6.34	81.0084	7.53	184.823	0.43	0.12	-2.27	8.02e-05	0.002	NM_001046349; XM_005207407; XM_010805756; ENSBTAT00000012508; BC114813; BT021618	NAGA	N-acetylgalactosaminidase, alpha-	chr5	-	113553952	113562090
12861991	5.23	37.5307	6.41	85.0359	0.43	0.2	-2.27	0.0001	0.0028	NM_001192754; XM_005206324; XM_005206325; XM_010804991; ENSBTAT00000016376	LIMA1	LIM domain and actin binding 1	chr5	+	29804689	29898282
12903267	6.96	124.5	8.15	284.05	0.2	0.19	-2.28	1.67e-06	0.0002	NM_001038503; XM_005227671; ENSBTAT00000028556; BC109500	SSR4	signal sequence receptor, delta	chrX	+	39925628	39929382
12687652	8.27	308.687	9.46	704.277	0.4	0.12	-2.28	2.92e-05	0.0011	XR_809446; XR_811596; XR_823562	LOC100295381; LOC100137979	ribosomal protein L39-like pseudogene	chr10	+	79824702	79824857
12872838	8.27	308.687	9.46	704.277	0.4	0.12	-2.28	2.92e-05	0.0011	XR_809446; XR_811596; XR_823562	LOC100295381; LOC100137979	ribosomal protein L39-like pseudogene	chr6	-	8432002	8432157
12721455	8.27	308.687	9.46	704.277	0.4	0.12	-2.28	2.92e-05	0.0011	XM_010812022; XM_010822676	LOC101902490	60S ribosomal protein L39	chr14	+	26180764	26180919
12906453	8.27	308.687	9.46	704.277	0.4	0.12	-2.28	2.92e-05	0.0011	XM_010800531; XM_010822021	LOC101907518	60S ribosomal protein L39	chrX	-	97604852	97605007
12766328	0.88	1.84038	2.07	4.19887	0.09	0.38	-2.28	5.27e-05	0.0015	NM_001130764; ENSBTAT00000001383; L27218; Y15774	SAO; AOC3	amine oxidase, copper containing 3; amine oxidase, copper containing 3 (vascular adhesion protein 1)	chr19	+	43555808	43559786
12857306	8.95	494.559	10.14	1128.35	0.41	0.22	-2.28	0.0002	0.0037	NM_174707; ENSBTAT00000016414; AF210379; AY911361; BC102587	MGP	matrix Gla protein	chr5	+	95456475	95459986
12775103	5.28	38.8542	6.47	88.647	0.49	0.4	-2.28	0.0003	0.0044	NM_001002886; XM_005202569; ENSBTAT00000019792; AY234181; BC114794; DQ324372; DQ324373	GYPC	glycophorin C (Gerbich blood group)	chr2	+	79255849	79304396
12864745	4.51	22.7848	5.7	51.9842	0.72	0.36	-2.28	0.0009	0.0093	NM_001101872; XM_005206809; ENSBTAT00000010617; BC151625	C1QTNF6	C1q and tumor necrosis factor related protein 6	chr5	-	75992622	75999893
12822975	3.45	10.9283	4.64	24.9333	0.47	0.18	-2.28	0.0011	0.0105	XM_002698534; XM_005193023; XM_005225768; XM_010820072; XM_591176; XR_803940; ENSBTAT00000018304	HSPA12A; LOC104970691	heat shock 70kDa protein 12A; uncharacterized LOC104970691	chr26	-	37394994	37444801
12838051	7.86	232.325	9.06	533.742	0.07	0.07	-2.29	1.18e-07	7.03e-05	XR_805863; XR_823115	LOC513039	40S ribosomal protein S16 pseudogene	chr3	+	117506278	117506800
12730764	5.13	35.0174	6.32	79.8932	0.37	0.23	-2.29	1.51e-05	0.0008	NM_001033611; ENSBTAT00000004810; BC102839	UCP2	uncoupling protein 2 (mitochondrial, proton carrier)	chr15	-	54196170	54202633
12699808	4.83	28.443	6.03	65.3448	0.33	0.26	-2.29	3.15e-05	0.0011	NM_001040520; ENSBTAT00000015358; BC109810; BT030549	RPL7A	ribosomal protein L7a	chr11	+	104311808	104315125
12834992	4.34	20.2521	5.53	46.2057	0.38	0.37	-2.29	0.0003	0.0044	NM_001078066; ENSBTAT00000057091; BC105434	ESAM	endothelial cell adhesion molecule	chr29	-	28601860	28610589
12823271	4.69	25.8125	5.88	58.892	0.4	0.5	-2.29	0.0003	0.0049	XM_001252218; XM_002698567; XM_010820149; XM_010820150; XM_010820151; XM_010820152; XM_010820153; XM_010820154; XM_010825984; XM_010825985; XM_010825986; XM_010825987; XM_010825988; XM_010825989; ENSBTAT00000027987; ENSBTAT00000064269	FAM196A	family with sequence similarity 196, member A	chr26	-	46963427	47002009
12744472	3.92	15.1369	5.12	34.7755	0.55	0.43	-2.29	0.0008	0.0089	NM_001145235; XM_005218095; XM_005218096; XM_005218098; XM_010814108; XM_010814109; XM_010814110; XM_010814111; XM_010814112; XM_010814113; ENSBTAT00000029488; FJ594407	CMKLR1	chemokine-like receptor 1	chr17	+	66827051	66828139
12689684	4.65	25.1067	5.85	57.68	0.94	0.38	-2.29	0.0033	0.0227	NM_001075779; ENSBTAT00000013680; BC140546; BT026552	DLL4	delta-like 4 (Drosophila)	chr10	+	36577285	36586360
12756387	8.37	330.842	9.57	760.076	0.33	0.08	-2.3	1.64e-05	0.0008	NM_001033624; ENSBTAT00000028093; BC102215	RPS16	ribosomal protein S16	chr18	-	49393725	49396191
12705093	5.39	41.9326	6.6	97.0059	0.29	0.22	-2.3	2.28e-05	0.001	NM_001098004; ENSBTAT00000044505	EHD3	EH-domain containing 3	chr11	-	68632156	68661110
12888697	5.47	44.3235	6.67	101.829	0.2	0.31	-2.3	6.05e-05	0.0016	NM_001191285; XM_005210199; XM_010808000; XM_010808001; ENSBTAT00000013292	COL15A1	collagen, type XV, alpha 1	chr8	+	64437276	64540739
12738690	5.26	38.3193	6.47	88.647	0.54	0.26	-2.3	0.0001	0.0027	NM_001040490; ENSBTAT00000034729; BC105222	TNFRSF1B	tumor necrosis factor receptor superfamily, member 1B	chr16	-	42376244	42409768
12742516	4.1	17.1484	5.3	39.3966	0.42	0.19	-2.3	0.0002	0.0034	NM_001083664; ENSBTAT00000045168; BC133622	TMEM119	transmembrane protein 119	chr17	+	66586628	66593119
12889066	7.95	247.28	9.15	568.1	0.43	0.11	-2.3	0.0002	0.0038	NM_174031; XM_005209822; XM_010807696; ENSBTAT00000036795; BC102997; L06075	CTSB	cathepsin B	chr8	+	7414945	7423429
12711207	3.06	8.33973	4.26	19.1597	0.45	0.25	-2.3	0.0002	0.004	NM_174676; XM_005213980; ENSBTAT00000026598; BC140572; U30857	RASA3	RAS p21 protein activator 3	chr12	-	90916421	90995694
12721237	5.7	51.9842	6.9	119.428	0.77	0.32	-2.3	0.0028	0.02	NM_001191178; XM_010811038; XM_010811039; ENSBTAT00000009631	JAG1	jagged 1	chr13	-	3832286	3876681
12845106	3.05	8.28212	4.26	19.1597	0.44	0.15	-2.31	2.46e-05	0.001	NM_001099011; XM_005203504; XM_005203505; XM_010802758; XM_010802759; ENSBTAT00000009536; BC146180	NUF2	NUF2, NDC80 kinetochore complex component	chr3	-	6033718	6072026
12757414	7.46	176.069	8.68	410.148	0.22	0.09	-2.32	1.98e-06	0.0003	XM_010815044; ENSBTAT00000015875	RPS19	ribosomal protein S19	chr18	-	51689625	51697161
12736063	3.33	10.0561	4.54	23.2636	0.53	0.26	-2.32	0.0002	0.0036	NM_001192537; XM_010813560; XM_010813561; XM_010813562; ENSBTAT00000061144	HMCN1	hemicentin 1	chr16	+	68192901	68733392
12760792	2.09	4.25748	3.31	9.91766	0.27	0.29	-2.32	0.0003	0.0049	NM_174140; ENSBTAT00000012804; AF017058; BC112656; U48229	SERPINF1	serpin peptidase inhibitor, clade F (alpha-2 antiplasmin, pigment epithelium derived factor), member 1	chr19	+	23418896	23430668
12761440	3	8	4.21	18.507	0.57	0.26	-2.32	0.0011	0.0108	NM_001101837; XM_005221348; XM_005221349; XM_005221351; XM_005221352; XM_010816654; ENSBTAT00000009067; BC150132	ABCA9	ATP-binding cassette, sub-family A (ABC1), member 9	chr19	+	62099290	62151590
12825451	4.94	30.6965	6.15	71.0124	0.88	0.43	-2.32	0.0029	0.0208	NM_001034646; XM_005225999; XM_005226000; ENSBTAT00000022835; BC103313	PDLIM3	PDZ and LIM domain 3	chr27	-	14769563	14800205
12805811	3.39	10.4831	4.61	24.4201	0.13	0.11	-2.33	6.03e-07	0.0001	XM_002697529; XM_010825418	HIST1H3I	histone cluster 1, H3i	chr23	-	31670731	31671141
12808956	6.03	65.3448	7.25	152.219	0.32	0.25	-2.33	2.77e-05	0.0011	XR_815229; XR_821273	LOC100296475	ribosomal protein L39-like pseudogene	chr24	-	46635040	46635195
12752210	3.24	9.44794	4.47	22.1618	0.33	0.21	-2.33	0.0001	0.0025	NM_001077947; XM_005219293; XM_005219294; XM_010815057; ENSBTAT00000054501; BC123493; EF030605	C5AR2	complement component 5a receptor 2	chr18	+	54777175	54781921
12710096	4.64	24.9333	5.87	58.4852	0.52	0.28	-2.33	0.0004	0.0055	NM_001077990; XM_005213639; XM_005213640; XM_010810717; ENSBTAT00000048277; BC120189	LHFP	lipoma HMGIC fusion partner	chr12	+	22817678	23026892
12824753	7.2	147.033	8.42	342.509	0.32	0.39	-2.33	0.0004	0.0058	NM_174146; ENSBTAT00000001642; BC105348	PLAT	plasminogen activator, tissue	chr27	-	36738830	36762837
12727699	5.76	54.1917	6.98	126.238	0.43	0.25	-2.33	0.0018	0.015	NM_001192341; ENSBTAT00000008081	CREB3L1	cAMP responsive element binding protein 3-like 1	chr15	+	77157186	77193643
12764677	3.21	9.25351	4.43	21.5557	0.61	0.17	-2.33	0.0039	0.0254	XM_002696225; XM_010816661; XM_010824363; XM_010824364; XM_617513; ENSBTAT00000009089	ABCA6	ATP-binding cassette, sub-family A (ABC1), member 6	chr19	+	62027821	62093939
12772071	6.54	93.0542	7.77	218.275	0.26	0.1	-2.34	4.54e-06	0.0004	NM_001081731; NM_001111103; ENSBTAT00000055460; ENSBTAT00000061251; BC151568; BT029865	PTRF	polymerase I and transcript release factor	chr19	-	43148013	43162165
12767860	5.56	47.1766	6.79	110.661	0.22	0.13	-2.34	4.62e-06	0.0004	NM_001004024; XM_005220684; XM_010816221; XM_010816222; ENSBTAT00000023522; BC118114	JUP	junction plakoglobin	chr19	-	42602485	42616694
12909814	3.79	13.8326	5.02	32.4467	0.56	0.18	-2.34	0.001	0.0103	NM_001205728; XM_005228397; XM_005228399; XM_010800188; XM_010822158; XM_010822159; XM_010822160; ENSBTAT00000012640; ENSBTAT00000036115	NHS; LOC789585	Nance-Horan syndrome (congenital cataracts and dental anomalies); nance-Horan syndrome protein-like	chrX	-	132997906	133339528
12894613	5.76	54.1917	6.99	127.116	0.68	0.51	-2.34	0.004	0.0257	NM_001034597; ENSBTAT00000015726; BC105232	ECM2	extracellular matrix protein 2, female organ and adipocyte specific	chr8	-	85540501	85579683
12787924	5.03	32.6724	6.26	76.6386	0.2	0.17	-2.35	4.29e-06	0.0004	NM_001102171; XM_010816847; ENSBTAT00000036672	FAM105A	family with sequence similarity 105, member A	chr20	-	58634393	58664249
12857986	4.16	17.8766	5.39	41.9326	0.39	0.17	-2.35	6.28e-05	0.0017	NM_001045932; XM_010804949; ENSBTAT00000021025; BC110165; BC149132	FKBP11	FK506 binding protein 11, 19 kDa	chr5	+	31048546	31052011
12697108	6.54	93.0542	7.77	218.275	0.46	0.11	-2.35	8.14e-05	0.002	XR_809467; XR_811644	LOC614945	40S ribosomal protein S20 pseudogene	chr10	-	81775693	81776052
12828038	4.32	19.9733	5.55	46.8507	0.5	0.4	-2.35	0.0006	0.0072	XM_002698938; XM_589798; ENSBTAT00000004563	MMRN2	multimerin 2	chr28	-	41886156	41901491
12814004	5.37	41.3553	6.6	97.0059	0.36	0.52	-2.35	0.0007	0.0081	NM_001076377; ENSBTAT00000009534; BC122684	TMEM204	transmembrane protein 204	chr25	+	1194760	1207351
12891185	5.86	58.0812	7.1	137.187	0.32	0.33	-2.36	9.44e-05	0.0022	NM_001034627; NM_001113284; XM_005210607; XM_005210608; ENSBTAT00000026534; ENSBTAT00000053931; BC104560	GSN	gelsolin	chr8	+	112578066	112639759
12837477	4.71	26.1729	5.95	61.8199	0.65	0.29	-2.36	0.0008	0.0085	NM_001098381; ENSBTAT00000024512; BC134440	ACKR3	atypical chemokine receptor 3	chr3	+	116650278	116662502
12679315	4.87	29.2426	6.1	68.5935	1.05	0.34	-2.36	0.0024	0.018	NM_001034287; NM_001184724; XM_005201790; ENSBTAT00000026585; BC102174	TM4SF18	transmembrane 4 L six family member 18	chr1	+	119800383	119823459
12901148	5.77	54.5686	7.02	129.787	0.34	0.16	-2.37	1.86e-05	0.0009	NM_001103289; XM_005211008; XM_005211009; XM_005211012; XM_010808652; XM_010808653; XM_010808654; XM_010808655; XM_010808656; ENSBTAT00000037724; BC149832	PLAGL1	pleiomorphic adenoma gene-like 1	chr9	-	82418090	82473798
12702080	3.98	15.7797	5.23	37.5307	0.26	0.19	-2.37	2.61e-05	0.001	NM_001206721; ENSBTAT00000025826	PKDCC	protein kinase domain containing, cytoplasmic	chr11	+	24527369	24539715
12858700	6.84	114.563	8.09	272.479	0.32	0.29	-2.37	6.85e-05	0.0018	NM_001192233; ENSBTAT00000013035	KDELR3	KDEL (Lys-Asp-Glu-Leu) endoplasmic reticulum protein retention receptor 3	chr5	+	110660391	110673555
12796093	5.43	43.1115	6.68	102.537	0.44	0.09	-2.37	0.0001	0.0025	NM_001102099; XM_005222659; XM_005222660; XM_005222661; XM_005222662; XM_010817622; ENSBTAT00000010028; ENSBTAT00000030760; BC149428	FRMD4B	FERM domain containing 4B	chr22	+	32471630	32498351
12903812	2.61	6.10504	3.86	14.5203	0.41	0.45	-2.37	0.0014	0.0125	NM_001192307; XM_005227646; ENSBTAT00000017338; DQ182484	GAB3	GRB2-associated binding protein 3	chrX	+	39064089	39147727
12740892	4.03	16.3362	5.27	38.5859	0.56	0.32	-2.37	0.0079	0.0424	XM_005194142; XM_010813198; XM_010823062	LOC101909520; ITPKB	inositol-trisphosphate 3-kinase B-like; inositol-trisphosphate 3-kinase B	chr16	-	30390092	30491749
12843193	4.91	30.0647	6.16	71.5064	0.29	0.13	-2.38	1.73e-05	0.0009	XM_003581997; XM_003585886; XM_005204428; XM_005204429; XM_005204430; XM_005204431; ENSBTAT00000039125	NEXN	nexilin (F actin binding protein)	chr3	-	66997925	67031076
12836023	1.9	3.73213	3.15	8.87656	0.13	0.36	-2.38	5.64e-05	0.0016	NM_174595; ENSBTAT00000025561; BC103192; D89056	S100A4	S100 calcium binding protein A4	chr3	+	16886283	16888570
12755776	5.55	46.8507	6.8	111.43	0.25	0.43	-2.38	0.0001	0.0023	NM_174423; ENSBTAT00000017446; BC134754; BC142002; L03545	PLAUR	plasminogen activator, urokinase receptor	chr18	-	52202332	52215613
12774541	3.11	8.63383	4.36	20.5348	0.41	0.45	-2.38	0.0002	0.003	NM_174388; XM_005203073; XM_005203074; XM_005203076; ENSBTAT00000004994; M59851	MFAP2	microfibrillar-associated protein 2	chr2	+	136187693	136192151
12800112	3	8	4.25	19.0273	0.52	0.39	-2.38	0.001	0.0102	NM_001076222; ENSBTAT00000007149; BC118414	LMCD1	LIM and cysteine-rich domains 1	chr22	-	17961210	18018234
12791724	3.01	8.05564	4.26	19.1597	0.5	0.48	-2.38	0.0012	0.0114	NM_001037100; XM_005221868; ENSBTAT00000000977; AB195549; BC123574	BCL2A1	BCL2-related protein A1	chr21	-	26481214	26490869
12807147	6.04	65.7993	7.29	156.498	0.3	0.15	-2.39	1.78e-05	0.0009	XM_010818514; XM_010825412; XM_010825413	LOC787465; LOC104968823	histone H2B type 1-like; histone H2B type 1	chr23	-	31539669	31540049
12858617	4.1	17.1484	5.36	41.0696	0.37	0.3	-2.39	6.22e-05	0.0017	NM_001046016; ENSBTAT00000024996; BC113283	RND1	Rho family GTPase 1	chr5	+	31090625	31097558
12751936	1.88	3.68075	3.13	8.75435	0.21	0.44	-2.39	0.0002	0.0035	XM_002694885; XM_595523	CX3CL1	chemokine (C-X3-C motif) ligand 1	chr18	+	25464314	25476367
12821871	3.92	15.1369	5.18	36.2523	0.73	0.25	-2.39	0.0005	0.0061	NM_001034378; ENSBTAT00000015584; BC103045	ANKRD1	ankyrin repeat domain 1 (cardiac muscle)	chr26	-	12571209	12580580
12860625	3.33	10.0561	4.59	24.0839	0.61	0.46	-2.39	0.0021	0.0167	NM_001192664; XM_005206838; XM_010805337; ENSBTAT00000011947	CSF2RB	colony stimulating factor 2 receptor, beta, low-affinity (granulocyte-macrophage)	chr5	+	75724620	75745819
12779093	3.73	13.2691	4.99	31.779	0.28	0.15	-2.4	5.71e-06	0.0005	NM_001034744; ENSBTAT00000038349; BC102167	TMEM37	transmembrane protein 37	chr2	+	71607734	71613808
12818997	8.87	467.882	10.14	1128.35	0.31	0.08	-2.4	2.03e-05	0.0009	NM_001282082; ENSBTAT00000011042	HTRA1	HtrA serine peptidase 1	chr26	+	42658571	42717176
12683570	5.61	48.8403	6.88	117.784	0.51	0.24	-2.4	7.69e-05	0.0019	NM_176636; ENSBTAT00000019385	MYLK	myosin light chain kinase	chr1	-	68580136	68668202
12723421	5.68	51.2685	6.94	122.786	0.5	0.12	-2.4	0.0002	0.0033	NM_001046517; ENSBTAT00000011670; AB072456; DQ319076	LY96	lymphocyte antigen 96	chr14	+	39369425	39402263
12856479	4.63	24.761	5.9	59.7141	0.45	0.24	-2.41	0.0002	0.0037	NR_030902; ENSBTAT00000059669	MIR677	microRNA mir-677	chr5	+	57121853	57121918
12867247	4.5	22.6274	5.77	54.5686	0.71	0.22	-2.41	0.0002	0.0039	NM_001083479; XM_005206224; XM_010804911; ENSBTAT00000018383; BC123398	ACVRL1	activin A receptor type II-like 1	chr5	-	28097836	28106733
12902334	4.93	30.4844	6.2	73.5167	0.42	0.16	-2.41	0.0003	0.0042	NM_001145508; XM_005227639; XM_005227640; ENSBTAT00000036726; AB485748; AB485749	F8	coagulation factor VIII, procoagulant component	chrX	+	38838455	38982287
12825057	5.92	60.5477	7.19	146.018	0.47	0.1	-2.41	0.0003	0.0046	NM_001101920; XM_005226045; XM_010820317; ENSBTAT00000021827; BC151328	RNF122	ring finger protein 122	chr27	-	28449633	28947295
12791694	6.97	125.366	8.24	302.334	0.48	0.11	-2.41	0.0006	0.0074	NM_174402; XM_005221710; ENSBTAT00000023969; ENSBTAT00000056488; BC123677; BC134735	NR2F2	nuclear receptor subfamily 2, group F, member 2	chr21	-	10793103	10800183
12829410	4.83	28.443	6.11	69.0706	0.17	0.18	-2.42	7.88e-07	0.0002	ENSBTAT00000011678	CAPN1	calpain 1, (mu/I) large subunit	chr29	+	44063463	44113492
12688364	3.4	10.5561	4.68	25.6342	0.25	0.16	-2.42	7.06e-06	0.0005	NM_001075151; XM_005211267; XM_005211268; XM_010808880; ENSBTAT00000019737; BC142249; BT026192	SLC7A7	solute carrier family 7 (amino acid transporter light chain, y+L system), member 7	chr10	+	21832584	21864021
12857367	5.46	44.0173	6.74	106.891	0.48	0.18	-2.42	4.45e-05	0.0014	NM_175797; XM_005206973; ENSBTAT00000007933; AF182001; BC102109	ARHGDIB	Rho GDP dissociation inhibitor (GDI) beta	chr5	+	95376923	95395815
12819631	4.32	19.9733	5.6	48.5029	0.44	0.11	-2.42	5.31e-05	0.0015	NM_001075650; XM_003585076; XM_005225736; XM_005225737; XM_005225738; XM_005225739; XM_010820034; XM_010820035; ENSBTAT00000026269; ENSBTAT00000064114; BC116023; BT030677	ACSL5; LOC100851804	acyl-CoA synthetase long-chain family member 5; long-chain-fatty-acid--CoA ligase 5-like	chr26	+	33184653	33234958
12788834	5.96	62.2499	7.24	151.167	0.43	0.1	-2.42	5.81e-05	0.0016	NR_030954; ENSBTAT00000062333	MIR2364	microRNA mir-2364	chr21	+	22859905	22859978
12722321	4.12	17.3878	5.39	41.9326	0.34	0.14	-2.42	8.27e-05	0.002	NM_001034434; ENSBTAT00000021651; BC102445	RPL30	ribosomal protein L30	chr14	+	68467635	68470957
12896970	6.57	95.0095	7.85	230.72	0.21	0.32	-2.43	4.66e-05	0.0014	NM_001192170; XM_005210987; XM_010808634; ENSBTAT00000000557; KP213861	TNFAIP3	tumor necrosis factor, alpha-induced protein 3	chr9	+	76766557	76776874
12718453	3.17	9.00047	4.45	21.8566	0.4	0.44	-2.43	0.0002	0.003	NM_001035027; XM_005214558; XM_010811389; ENSBTAT00000000732; BC133628	PLTP	phospholipid transfer protein	chr13	-	75374576	75384714
12840647	2.11	4.31691	3.39	10.4831	0.21	0.5	-2.43	0.0003	0.0046	NM_001205665; XM_005204815; XM_005204816; XM_010803680; XM_010803681; XM_010803682; ENSBTAT00000013427	COL8A2	collagen, type VIII, alpha 2	chr3	+	110299484	110302298
12902805	7.42	171.255	8.7	415.873	0.75	0.21	-2.43	0.0004	0.0053	NM_178318; XM_005227658; ENSBTAT00000047242; BC118460; BC149437; BT021201; S82652	BGN	biglycan	chrX	+	39639906	39653691
12713828	3.09	8.51496	4.37	20.6776	0.46	0.3	-2.43	0.0004	0.0055	NM_001105611; XM_005214504; XM_005214505; XM_010811368; ENSBTAT00000027630; BC134765	CD40	CD40 molecule, TNF receptor superfamily member 5	chr13	+	75563518	75574217
12700208	3.84	14.3204	5.12	34.7755	0.54	0.26	-2.43	0.0006	0.0071	XM_002691603; XM_594888; ENSBTAT00000006372	OLFML2A	olfactomedin-like 2A	chr11	+	95774036	95806160
12717097	4.36	20.5348	5.64	49.8665	0.6	0.5	-2.43	0.0013	0.012	NM_001078078; XM_005214856; XM_005214857; XM_010811535; ENSBTAT00000044681; BC123607	PMEPA1	prostate transmembrane protein, androgen induced 1	chr13	+	59023080	59076379
12821223	4.26	19.1597	5.55	46.8507	0.4	0.17	-2.44	4.83e-05	0.0014	XM_010820006; XM_010825966	SH3PXD2A	SH3 and PX domains 2A	chr26	-	24412845	24652974
12847452	5.69	51.6251	6.97	125.366	0.37	0.09	-2.44	6.6e-05	0.0017	NM_001038209; XM_005204523; XM_005204524; XM_005204525; XM_010803489; ENSBTAT00000033431; BC109482	NFIA	nuclear factor I/A	chr3	-	84749640	85167847
12792226	4.89	29.6508	6.17	72.0037	0.45	0.32	-2.44	0.0002	0.003	NM_001034385; ENSBTAT00000014593; BC102386	CTSH	cathepsin H	chr21	-	25675907	25696632
12890750	2.36	5.1337	3.64	12.4666	0.38	0.37	-2.44	0.0002	0.003	NM_001192620; XM_010807880; ENSBTAT00000015339	GDA	guanine deaminase	chr8	+	48658281	48782109
12696694	4.45	21.8566	5.73	53.0765	0.78	0.16	-2.44	0.0031	0.0215	NM_001191269; ENSBTAT00000061494; BC122621	MEIS2	Meis homeobox 2	chr10	-	32643642	32866741
12757047	1.86	3.63008	3.16	8.9383	0.19	0.22	-2.45	1.19e-05	0.0007	NM_001035279; XM_005219543; XM_005219544; XM_010815290; ENSBTAT00000012042; BC105575; BT021488	NKG7	natural killer cell granule protein 7	chr18	-	57812522	57815252
12792543	2.53	5.77572	3.82	14.1232	0.4	0.62	-2.45	0.0004	0.0054	NM_001080729; XM_005221945; ENSBTAT00000007913; BC134481; BT025467	ISLR	immunoglobulin superfamily containing leucine-rich repeat	chr21	-	34903759	34906883
12894529	3.97	15.6707	5.26	38.3193	0.68	0.53	-2.45	0.0009	0.0092	NM_001099053; ENSBTAT00000008159; BC146100	LOXL2	lysyl oxidase-like 2	chr8	-	71278582	71390893
12818985	4.27	19.2929	5.57	47.5048	0.8	0.21	-2.46	0.0006	0.0074	NM_174536; XM_005225444; XM_005225445; XM_010819792; XM_010819793; XM_010819794; XM_010819795; ENSBTAT00000047862; ENSBTAT00000047864; AF005940; BC109518	ENTPD1	ectonucleoside triphosphate diphosphohydrolase 1	chr26	+	17048735	17148147
12810159	2.03	4.08405	3.33	10.0561	0.14	0.09	-2.47	4.37e-07	0.0001	NM_001206169; XM_010818869; XM_010818870; XM_010818871; XM_010818872; XM_010818873; XM_010818874; XM_010818875; XM_010818876; XM_010818877; XM_010818878; XM_010818879; XM_010818880; XM_010818881; XM_010818882; XM_010818883; XM_010818884; XM_010818885; XM_010818886; XM_010818887; XM_010818888; XM_010818890; XM_010818891; XM_010818892; XM_010818893; XM_010818894; ENSBTAT00000061281	EPB41L3	erythrocyte membrane protein band 4.1-like 3	chr24	-	39311432	39404644
12821481	2.57	5.93809	3.88	14.723	0.24	0.17	-2.47	5.02e-06	0.0004	NM_174436; XM_005225353; XR_821517; ENSBTAT00000024490; ENSBTAT00000030539; Y08961	PRKG1; LOC104976763	protein kinase, cGMP-dependent, type I; uncharacterized LOC104976763	chr26	-	6905322	8343635
12824808	4.81	28.0514	6.12	69.551	0.32	0.2	-2.47	1.11e-05	0.0007	NM_001110207; XM_005226094; XM_005226096; XM_010820320; XM_010820321; XM_010820322; XM_010820323; XM_010820324; XM_010820325; XM_010820326; XM_010820327; XM_010820328; XM_010820329; ENSBTAT00000020550; AJ004952; BC134637	FGFR1	fibroblast growth factor receptor 1	chr27	-	33250508	33300219
12773826	5.57	47.5048	6.88	117.784	0.44	0.14	-2.47	5.69e-05	0.0016	NM_001110191; ENSBTAT00000056635; ENSBTAT00000063513; BC105308	CD302	CD302 molecule	chr2	+	36656333	36681946
12841951	5.31	39.6706	6.62	98.36	1.07	0.55	-2.47	0.0032	0.0219	XR_803665; XR_805266	LOC788596	guanine nucleotide binding protein (G protein), gamma 11 pseudogene	chr3	+	5454715	5455232
12801023	6.31	79.3413	7.62	196.72	0.15	0.24	-2.48	1.48e-06	0.0002	XM_005223891	LOC101907314	thioredoxin domain-containing protein 5-like	chr23	+	47328261	47331779
12803695	0.89	1.85318	2.2	4.59479	0.38	0.23	-2.48	1.9e-05	0.0009	XM_010818515; XM_010825416	LOC104975684	histone H2A type 1	chr23	+	31652669	31653106
12735655	2.05	4.14106	3.37	10.3388	0.23	0.48	-2.48	4.22e-05	0.0013	XM_002693873; XM_593120; ENSBTAT00000064703	LOC515150	apolipoprotein R	chr16	+	4998441	5005773
12855665	3.39	10.4831	4.7	25.9921	0.43	0.36	-2.48	0.0003	0.0046	NM_001083505; XM_005205603; ENSBTAT00000027593; BC114856	RAMP3	receptor (G protein-coupled) activity modifying protein 3	chr4	-	77171037	77193849
12732706	3.14	8.81524	4.45	21.8566	0.49	0.29	-2.48	0.0009	0.009	XM_002693045; XM_618666; ENSBTAT00000006874	PDE3B	phosphodiesterase 3B, cGMP-inhibited	chr15	-	38465721	38626862
12871689	4.95	30.91	6.27	77.1717	0.75	0.39	-2.48	0.0025	0.0185	NM_001191516; XM_005207790; XM_005207791; XM_005207792; XM_010828104; XM_010828105; XM_010828106; XM_010828107	SLIT2; LOC104968585	slit homolog 2 (Drosophila); slit homolog 2 protein	chr6	+	41236270	41641095
12799079	5.44	43.4113	6.76	108.383	0.29	0.12	-2.49	1.13e-05	0.0007	XM_002697067; XM_005196468; XM_005222999; XM_593087; ENSBTAT00000024787; ENSBTAT00000055077; BC149357	ABHD14A; ACY1	abhydrolase domain containing 14A; aminoacylase 1	chr22	-	49509230	49517189
12806854	5.94	61.3929	7.25	152.219	0.36	0.22	-2.49	1.26e-05	0.0007	XM_002697518; XM_870179; ENSBTAT00000063683	HIST1H1E	histone cluster 1, H1e	chr23	-	31556333	31557046
12907918	3.2	9.18959	4.52	22.9433	0.36	0.24	-2.49	3.38e-05	0.0012	XM_002700167; XM_005193474; XM_005228266; XM_005228269; XM_005228270; XM_010806073; XM_010806076; XM_010806084; XM_010822042; XM_010822043; XM_010822044; XM_010822045; XM_587920; ENSBTAT00000064640	HEPH	hephaestin	chrX	-	99644183	99768588
12755361	3.23	9.38268	4.55	23.4254	0.48	0.14	-2.49	0.0001	0.0028	XM_002694751; XM_010823534; ENSBTAT00000061540	GINS2	GINS complex subunit 2 (Psf2 homolog)	chr18	-	11686653	11724600
12714210	7.01	128.89	8.33	321.795	0.42	0.2	-2.49	0.0002	0.0033	NM_001075234; ENSBTAT00000015248; BC116019	MYL9	myosin, light chain 9, regulatory	chr13	+	66306260	66314230
12798575	7.12	139.102	8.44	347.291	0.62	0.27	-2.49	0.0003	0.005	NM_001024929; ENSBTAT00000013008; BT020754	BHLHE40	basic helix-loop-helix family, member e40	chr22	-	21492896	21498539
12842911	6.45	87.4266	7.77	218.275	0.91	0.11	-2.49	0.0084	0.0441	NM_175825; ENSBTAT00000023627; AF249588; BC102050	GSTM1	glutathione S-transferase M1	chr3	-	33805751	33816442
12869954	2.76	6.77396	4.08	16.9123	0.32	0.26	-2.5	0.0001	0.0023	XM_010805938; XM_010805939; XM_010805940; XM_010828079; XM_010828080; XM_010828081; XR_232905	CENPE; LOC101908394	centromere protein E, 312kDa; uncharacterized LOC101908394	chr6	+	22959366	23041903
12779943	4.34	20.2521	5.66	50.5626	0.41	0.14	-2.5	0.0001	0.0025	XM_002685311; XM_002703588; XM_005197438; XM_005202383	HOXD8	homeobox D8	chr2	-	20815864	20818282
12842594	4.47	22.1618	5.79	55.3304	0.54	0.32	-2.5	0.0008	0.0086	NM_174026; XM_005204070; XM_005204071; ENSBTAT00000000353; AY181987; D87917; D87918	CSF1	colony stimulating factor 1 (macrophage)	chr3	-	33607139	33621030
12866101	5.68	51.2685	7	128	0.73	0.31	-2.5	0.0019	0.0155	NM_001046195; XM_010804772; ENSBTAT00000006022; BC105538; BT025424	DUSP6	dual specificity phosphatase 6	chr5	-	19276348	19280028
12807778	3.89	14.8254	5.21	37.014	0.68	0.28	-2.5	0.0055	0.0324	XM_002697766	LIPG	lipase, endothelial	chr24	+	49687542	49702609
12815388	4.83	28.443	6.16	71.5064	0.21	0.22	-2.51	2.26e-06	0.0003	NM_001045888; XM_010819485; ENSBTAT00000027347; BC113211	PCOLCE	procollagen C-endopeptidase enhancer	chr25	-	36490771	36495789
12891069	5.81	56.1028	7.14	141.044	0.23	0.17	-2.51	3.72e-06	0.0004	NM_001076000; XM_005210285; XM_005210287; XM_005210288; ENSBTAT00000024448; BC114153	DPYSL2	dihydropyrimidinase-like 2	chr8	+	75089346	75168447
12698738	4.24	18.8959	5.57	47.5048	0.33	0.37	-2.51	9.18e-05	0.0021	NM_178574; XM_005212743; ENSBTAT00000007150; AY219899; BC102160	CAPG	capping protein (actin filament), gelsolin-like	chr11	+	49423731	49438680
12877273	5.21	37.014	6.54	93.0542	0.64	0.22	-2.51	0.0008	0.0085	BC149438	NR2F1	nuclear receptor subfamily 2, group F, member 1	chr7	+	95454541	95464058
12850007	4.87	29.2426	6.19	73.0089	0.63	0.52	-2.51	0.0011	0.011	NM_001024523; ENSBTAT00000001086; BC102674; BT020970	GNG11	guanine nucleotide binding protein (G protein), gamma 11	chr4	+	11074737	11079756
12687856	4.69	25.8125	6.02	64.8934	0.62	0.55	-2.51	0.0057	0.0334	XM_003582649; XM_005193564; XM_005193566; XM_010808853; XM_010809209; ENSBTAT00000026909	PDE8B	phosphodiesterase 8B	chr10	+	8502451	8524194
12679430	5.42	42.8137	6.75	107.635	0.61	0.22	-2.52	0.0003	0.0049	NM_001083388; ENSBTAT00000034655; BC123531; BC153847	COL18A1	collagen, type XVIII, alpha 1	chr1	+	146989203	147041015
12766371	1.11	2.15846	2.45	5.46416	0.11	0.22	-2.53	1.14e-06	0.0002	XM_001256068; XM_002696100; XM_005195797; XM_005221088; ENSBTAT00000009744; ENSBTAT00000042694; BC123906	MILR1	mast cell immunoglobulin-like receptor 1	chr19	+	49269728	49292989
12903094	2.63	6.19026	3.97	15.6707	0.27	0.26	-2.53	3.13e-05	0.0011	NM_177944; ENSBTAT00000001698; AF217955; BC119941	MAOB	monoamine oxidase B	chrX	+	105235855	105359155
12825149	2.81	7.01285	4.15	17.7531	0.64	0.37	-2.53	0.0009	0.0092	NM_001035301; ENSBTAT00000002553; BC113220; BT021182	PDGFRL	platelet-derived growth factor receptor-like	chr27	-	18701949	18775559
12758539	8.53	369.646	9.88	942.272	0.3	0.1	-2.54	4.75e-06	0.0004	NM_001101152; ENSBTAT00000008502; BC147956; BC148016	RPS9	ribosomal protein S9	chr18	-	63381415	63388728
12899445	7.97	250.732	9.31	634.73	0.47	0.3	-2.54	5.64e-05	0.0016	ENSBTAT00000008357; BC113279; NM_174030; AF000137	CTGF	connective tissue growth factor	chr9	-	70873216	70876451
12791600	6.3	78.7932	7.65	200.854	0.32	0.27	-2.54	5.94e-05	0.0016	NM_174101; XM_005193464; ENSBTAT00000065983; AB060129; BC111117	LGMN; LOC101909879	legumain; uncharacterized LOC101909879	chr21	-	57965316	58004541
12718246	4.05	16.5642	5.4	42.2243	0.08	0.1	-2.55	7.44e-08	5.82e-05	NM_001077837; XM_005214134; XM_005214135; XM_005214136; XM_010811095; ENSBTAT00000057357; BC126523	PFKFB3	6-phosphofructo-2-kinase/fructose-2,6-biphosphatase 3	chr13	-	17380740	17406594
12709330	6.58	95.6704	7.93	243.875	0.38	0.09	-2.55	1.58e-05	0.0008	XM_005194203; XM_010810991; XM_010822288; XM_010822289; XM_010822290; ENSBTAT00000005916	COL4A2	collagen, type IV, alpha 2	chr12	+	89056707	89166036
12763019	5.02	32.4467	6.36	82.1393	0.37	0.04	-2.55	4.41e-05	0.0014	NM_001038092; XM_005220221; XM_005220222; XM_005220223; ENSBTAT00000029238; BC109638	C19H17orf49	chromosome 19 open reading frame, human C17orf49	chr19	+	27438490	27441265
12889986	7.75	215.269	9.1	548.748	0.8	0.15	-2.55	0.0035	0.0236	XM_010798725; XM_010808047	BMP1	bone morphogenetic protein 1	chr8	+	69980325	70028294
12805720	2.1	4.28709	3.46	11.0043	0.17	0.14	-2.56	4.65e-07	0.0001	NM_001034492; XM_005223654; ENSBTAT00000009798; ENSBTAT00000045436; BC103357; BT026538	C2	complement component 2	chr23	-	27231726	27243367
12759194	5.36	41.0696	6.71	104.691	0.3	0.14	-2.56	5.19e-06	0.0004	NM_001080318; XM_010814804; ENSBTAT00000045260; BC134540; BT029855	PEPD	peptidase D	chr18	-	44018757	44137173
12802836	2.85	7.21	4.21	18.507	0.16	0.45	-2.56	3.34e-05	0.0012	XM_010818113; XM_010825259; BC149225	COL21A1	collagen, type XXI, alpha 1	chr23	+	3946457	4088588
12687114	4.94	30.6965	6.3	78.7932	0.46	0.23	-2.56	0.0001	0.0028	NM_001191130; XM_005201174; XM_010800957; XM_010800958; XM_010800959; XM_010800960; ENSBTAT00000037060	VGLL3	vestigial-like family member 3	chr1	-	34683616	34707256
12749977	3.96	15.5625	5.32	39.9466	0.36	0.21	-2.57	0.0001	0.0024	NM_001205562	WTIP	Wilms tumor 1 interacting protein	chr18	+	45076482	45102138
12801202	5.25	38.0546	6.61	97.6806	0.65	0.37	-2.57	0.0003	0.0048	XM_005193255; AY125893; BC134748; BT029914; D45357; AY125892; BC102875; BT025473; D45359; NM_001012680; U77067; Y18308	LOC101903005; BOLA-DRB3	DLA class II histocompatibility antigen, DR-1 beta chain-like; major histocompatibility complex, class II, DRB3	chr23	+	25472161	25476885
12883887	3.95	15.455	5.32	39.9466	0.24	0.12	-2.58	1.41e-06	0.0002	NM_001045917; XM_005209174; ENSBTAT00000019445; BC114722	DBN1	drebrin 1	chr7	-	40312121	40325975
12731421	2.72	6.58873	4.08	16.9123	0.33	0.22	-2.58	6.99e-06	0.0005	NM_001192133; XM_005216420; XM_005216421; XM_005216422; XM_005216423; XM_010812801; XM_010812802; XM_010812803; ENSBTAT00000028937	SPI1	Spi-1 proto-oncogene	chr15	-	78402905	78419772
12730037	4.96	31.125	6.33	80.4489	0.39	0.21	-2.58	2.21e-05	0.001	XM_002693432; XM_869739; ENSBTAT00000039864; ENSBTAT00000064052	IL18BP	interleukin 18 binding protein	chr15	+	52416834	52418801
12862214	2.45	5.46416	3.81	14.0257	0.56	0.63	-2.58	0.0026	0.019	NM_001113305; ENSBTAT00000038247; BC103157	NDUFA4L2	NADH dehydrogenase (ubiquinone) 1 alpha subcomplex, 4-like 2	chr5	+	56537021	56539329
12731703	6.23	75.0614	7.6	194.012	0.38	0.24	-2.59	8.05e-05	0.002	NM_001034399; XM_005215821; XM_005215822; ENSBTAT00000040049; BC104508	FXYD6	FXYD domain containing ion transport regulator 6	chr15	-	28926759	28963808
12804310	4.43	21.5557	5.81	56.1028	0.28	0.18	-2.6	1.45e-06	0.0002	XR_815042	LOC104975716	leukocyte elastase inhibitor pseudogene	chr23	-	50680968	50682355
12859141	5.67	50.9143	7.05	132.514	0.43	0.09	-2.6	3.44e-05	0.0012	ENSBTAT00000003297; ENSBTAT00000042716	TRIOBP	TRIO and F-actin binding protein	chr5	+	110069386	110110818
12750054	3.34	10.1261	4.71	26.1729	0.36	0.26	-2.6	3.84e-05	0.0013	XM_002694744; XM_010814386; XM_010814387; XM_010814388; XM_010814389; XM_010814390; XM_010814391; XM_010823522; XM_010823523; XM_010823524; XM_010823525; XM_010823526; XM_010823527; XM_581642	WFDC1	WAP four-disulfide core domain 1	chr18	+	10556955	10587118
12775110	6.45	87.4266	7.83	227.544	0.44	0.04	-2.6	0.0001	0.0023	XM_005197610; XM_005197611; XM_005197612; XM_005197613; XM_005197614; XM_005197615; XM_005197616; XM_005197618; XM_005197619; XM_005203321; XM_005203322; XM_005203323; XM_005203324; XM_005203325; XM_005203326; XM_005203327; XM_005203329; XM_005203330; XM_010802650; XM_010802651; XM_010802652; XM_010802653; XM_010802654; XM_010802655; XM_010802656; XM_010826683; XM_010826684; XM_010826685; XM_0108…	HSPG2	heparan sulfate proteoglycan 2	chr2	+	131508856	131588309
12787462	5.85	57.68	7.22	149.086	0.65	0.14	-2.6	0.001	0.0102	NM_001080272; XM_010816800; XM_010816801; XM_010816802; XM_010816803; XM_010816804; XM_010816805; ENSBTAT00000047019; ENSBTAT00000061133; BC118401	OSMR	oncostatin M receptor	chr20	-	35541618	35588186
12738987	3.65	12.5533	5.03	32.6724	0.68	0.46	-2.6	0.0032	0.0219	NM_001101058; XM_010813121; ENSBTAT00000016532; BC151421	MAP1LC3C	microtubule-associated protein 1 light chain 3 gamma	chr16	-	35727294	35733187
12804472	5.46	44.0173	6.85	115.36	0.28	0.14	-2.61	2.38e-06	0.0003	ENSBTAT00000000511	PIM1	Pim-1 proto-oncogene, serine/threonine kinase	chr23	-	11044101	11055827
12779317	4.83	28.443	6.22	74.5429	0.29	0.13	-2.61	6.75e-06	0.0005	NM_001034790; XM_005203247; ENSBTAT00000018284; BC102453	STMN1	stathmin 1	chr2	+	127773927	127779431
12678900	4.92	30.2738	6.31	79.3413	0.64	0.31	-2.61	8.34e-05	0.002	NM_001001854; ENSBTAT00000017476; AB178476; BC102930; BT021861	CLDN1	claudin 1	chr1	+	77596386	77611966
12842993	6.08	67.6492	7.46	176.069	0.49	0.22	-2.61	0.0001	0.0025	NM_001034053; XM_005203620; XM_005203621; ENSBTAT00000023373; AB098896; BC102842	LMNA	lamin A/C	chr3	-	14697382	14715262
12682546	4.14	17.6305	5.52	45.8866	0.5	0.35	-2.61	0.0005	0.0062	NM_001243326; XM_005201971; ENSBTAT00000036848	SH3BGR	SH3 domain binding glutamate-rich protein	chr1	+	141029792	141100994
12833395	7.47	177.294	8.86	464.65	0.56	0.21	-2.61	0.0006	0.007	NM_001075416; XM_005227037; ENSBTAT00000014587; BC120003	CTSF	cathepsin F	chr29	-	45242551	45248115
12753822	4.6	24.2515	5.99	63.5579	0.27	0.23	-2.62	2.8e-06	0.0003	NM_001076410; XM_005219017; XM_005219019; XM_005219020; XM_010814805; ENSBTAT00000044563; BC102671	FXYD1	FXYD domain containing ion transport regulator 1	chr18	+	46053083	46057379
12723150	3.26	9.57983	4.65	25.1067	0.44	0.28	-2.62	3.23e-05	0.0012	NM_001177740; XM_005215414; ENSBTAT00000026686; AB553580; AB562971; DQ125489	LYN	LYN proto-oncogene, Src family tyrosine kinase	chr14	+	24872638	24921501
12803451	2.97	7.83536	4.37	20.6776	0.22	0.04	-2.63	3.9e-07	0.0001	NM_001192857; XM_010818496; XM_010818497; ENSBTAT00000021975	MBOAT1	membrane bound O-acyltransferase domain containing 1	chr23	+	37498572	37608778
12805809	4.72	26.3549	6.12	69.551	0.22	0.06	-2.64	4.94e-07	0.0001	XM_005223800; XM_010825418	HIST1H3I	histone cluster 1, H3i	chr23	-	31669663	31669974
12852880	6.71	104.691	8.11	276.282	0.27	0.23	-2.64	2.1e-06	0.0003	NM_173955; XM_005205788; XM_005205789; XM_005205790; ENSBTAT00000002983; BC102712	PTN	pleiotrophin	chr4	-	101685424	101795483
12907047	6.04	65.7993	7.44	173.645	0.36	0.17	-2.64	1.27e-05	0.0007	NM_001206514; ENSBTAT00000030194	FLNA	filamin A, alpha	chrX	-	40310750	40335755
12881080	5.19	36.5044	6.59	96.3358	0.43	0.14	-2.64	3.44e-05	0.0012	NM_001035420; ENSBTAT00000027670; BC103380	CNN2	calponin 2	chr7	+	45159980	45163658
12780102	9.6	776.047	10.99	2033.85	0.47	0.22	-2.64	8.73e-05	0.0021	NM_001163778; XM_005202775; XM_005202776; XM_005202777; XM_005202778; XM_005202779; XM_005202782; XM_005202783; XM_005202784; XM_005202785; XM_005202786; ENSBTAT00000010922; ENSBTAT00000010925; ENSBTAT00000010926; FJ513187; FJ513188	FN1	fibronectin 1	chr2	-	103881402	103950562
12874485	1.29	2.44528	2.69	6.45313	0.21	0.41	-2.64	0.0001	0.0028	NM_001075823; XM_005208039; XM_005208040; XM_005208041; XM_010806164; ENSBTAT00000001650; BC102208	SULT1B1	sulfotransferase family, cytosolic, 1B, member 1	chr6	-	86917964	86942950
12752033	5.76	54.1917	7.16	143.013	0.28	0.05	-2.65	2.54e-06	0.0003	NM_001206809	TRIM28	tripartite motif containing 28	chr18	+	65953847	65960271
12681452	2.66	6.32033	4.06	16.6795	0.28	0.37	-2.65	1.98e-05	0.0009	NM_001035404; XM_003585466; XM_005201156; ENSBTAT00000003394; BC103062	SAMSN1; LOC100850526	SAM domain, SH3 domain and nuclear localization signals 1; SAM domain-containing protein SAMSN-1-like	chr1	+	22123655	22181827
12773173	3.11	8.63383	4.52	22.9433	0.17	0.41	-2.65	2.34e-05	0.001	XM_005221075; XM_005221077; XM_005221079; XM_005221080; XM_010816475; XM_010816476; ENSBTAT00000034714; NM_001076529	SECTM1A	secreted and transmembrane protein 1A	chr19	-	50942748	50968699
12896143	2.64	6.23332	4.05	16.5642	0.61	0.75	-2.66	0.0088	0.0458	XM_001787958; XM_002690220; XM_005197755; XM_010799965	LAMA2; LOC101910012	laminin, alpha 2; laminin subunit alpha-2-like	chr9	+	68514599	68665598
12838041	6.64	99.7331	8.06	266.871	0.28	0.16	-2.67	4.09e-06	0.0004	NM_001034435; ENSBTAT00000028016; BC109853; BT021052	CTSK	cathepsin K	chr3	+	19994998	20007861
12880178	3.39	10.4831	4.81	28.0514	0.15	0.32	-2.67	4.82e-06	0.0004	NM_001046288; ENSBTAT00000011539; BC114026	KIF20A	kinesin family member 20A	chr7	+	51214237	51222635
12836080	6.01	64.4452	7.42	171.255	0.73	0.44	-2.67	0.0012	0.0114	NM_181667; ENSBTAT00000017583; AF516915; BC148059	ADAMTS4	ADAM metallopeptidase with thrombospondin type 1 motif, 4	chr3	+	8322536	8330396
12874156	3.68	12.8171	5.1	34.2968	0.63	0.66	-2.67	0.0026	0.0192	XM_002688090; XM_003586181; XM_003586182; XM_005207678; XM_010805935; XM_010805936; XM_591031; ENSBTAT00000029948	NPNT	nephronectin	chr6	-	20450520	20529959
12828494	5.78	54.9482	7.2	147.033	0.78	0.18	-2.68	0.0003	0.0043	NM_001101155; BC148974	NID1	nidogen 1	chr28	-	8731595	8830045
12681063	5.11	34.5353	6.54	93.0542	0.51	0.22	-2.69	4.45e-05	0.0014	NM_001099033; ENSBTAT00000003589; BC142449	GNB4	guanine nucleotide binding protein (G protein), beta polypeptide 4	chr1	+	88225843	88259658
12798437	4.08	16.9123	5.51	45.5696	0.54	0.32	-2.69	0.0001	0.0026	NM_001205570; XM_010817685; XM_010817686; XM_010817687; XM_010817688; XM_010817689; ENSBTAT00000019663	STAB1	stabilin 1	chr22	-	48884238	48909562
12879457	5.52	45.8866	6.95	123.64	0.71	0.1	-2.69	0.0036	0.024	NM_001077941; ENSBTAT00000008938; BC126540	2017-03-03	membrane-associated ring finger (C3HC4) 3, E3 ubiquitin protein ligase	chr7	+	28238850	28395381
12679876	4.54	23.2636	5.98	63.1189	0.52	0.17	-2.7	4.3e-05	0.0013	NM_001046091; ENSBTAT00000025128; BC112593	PDIA5	protein disulfide isomerase family A, member 5	chr1	+	68012078	68101852
12841430	6.74	106.891	8.17	288.015	0.62	0.29	-2.7	0.0018	0.0151	NM_001076473; XM_010803533; ENSBTAT00000015460; BC102920	PPAP2B	phosphatidic acid phosphatase type 2B	chr3	+	90185369	90272886
12887402	3.23	9.38268	4.67	25.4572	0.1	0.08	-2.71	3.59e-08	3.58e-05	NM_001103295; ENSBTAT00000052423; BC151304	LMNB1	lamin B1	chr7	-	28414057	28465720
12903732	3.5	11.3137	4.94	30.6965	0.18	0.1	-2.71	3.25e-07	9.91e-05	XM_001790133; XM_001790134; XM_002699860; XM_002699862; ENSBTAT00000019400	COL4A5	collagen, type IV, alpha 5	chrX	+	61504071	61825106
12856897	4.84	28.6408	6.28	77.7085	0.42	0.15	-2.71	2.02e-05	0.0009	NM_174132; XM_005207046; XM_010805524; XM_010805525; ENSBTAT00000005975; BT029784; D89049	OLR1	oxidized low density lipoprotein (lectin-like) receptor 1	chr5	+	100244327	100255632
12721605	3.34	10.1261	4.78	27.4741	0.15	0.45	-2.71	4.23e-05	0.0013	NM_174315; BC105196; BT020981; U55188	FABP5	fatty acid binding protein 5 (psoriasis-associated)	chr14	+	46644559	46650621
12787702	1.57	2.96905	3.01	8.05564	0.22	0.24	-2.72	3.39e-06	0.0004	NM_001205887; XM_010816808; ENSBTAT00000026608	IL7R	interleukin 7 receptor	chr20	-	38335569	38368240
12852910	5.54	46.5271	6.98	126.238	0.26	0.2	-2.72	3.4e-06	0.0004	NM_001278621; NM_174010; XM_005205324; XM_005205325; XM_005205326; XM_010804152; XM_010804153; XM_010804155; XM_010804156; XM_010804157; ENSBTAT00000023750; BC103112; X91503	CD36	CD36 molecule (thrombospondin receptor)	chr4	-	40581477	40634931
12755837	4.25	19.0273	5.69	51.6251	0.54	0.17	-2.72	2.73e-05	0.0011	NM_174601; XM_005219168; ENSBTAT00000018050; AY039236; BC123803	SLC1A5	solute carrier family 1 (neutral amino acid transporter), member 5	chr18	-	54302392	54313935
12761302	3.52	11.4716	4.96	31.125	0.26	0.38	-2.72	4.11e-05	0.0013	ENSBTAT00000009463; BC102064; EU276060; NM_175827; KP213859	CCL5	chemokine (C-C motif) ligand 5	chr19	+	14823470	14831157
12693777	3.45	10.9283	4.89	29.6508	0.39	0.29	-2.72	4.55e-05	0.0014	NM_001045877; XM_005211793; XM_005211794; XM_010809329; XM_010809330; XM_010809331; ENSBTAT00000004992; AY854957; BC105344	BMP4	bone morphogenetic protein 4	chr10	-	66751293	66755024
12892286	6.21	74.028	7.66	202.251	0.5	0.16	-2.72	0.0003	0.0041	NM_001105473; XM_005210601; ENSBTAT00000052503; BC151431	STOM	stomatin	chr8	-	112646069	112680924
12679648	4.88	29.446	6.33	80.4489	0.52	0.47	-2.72	0.0016	0.0139	NM_001075430; ENSBTAT00000040084; BC120187	RARRES1	retinoic acid receptor responder (tazarotene induced) 1	chr1	+	109661962	109704523
12726617	4.33	20.1122	5.77	54.5686	1.07	0.34	-2.72	0.0023	0.0175	NM_173935; XM_005216402; XM_005216403; XM_005216404; BC103211	MDK	midkine (neurite growth-promoting factor 2)	chr15	+	77249974	77251943
12847763	5.32	39.9466	6.77	109.137	0.35	0.11	-2.73	3.84e-06	0.0004	XM_010826830; ENSBTAT00000046029; ENSBTAT00000047733	HIST2H3A	histone cluster 2, H3a	chr3	-	20791345	20791755
12841924	5.32	39.9466	6.77	109.137	0.35	0.11	-2.73	3.84e-06	0.0004	XM_005197732; XM_010803005; XM_010826830; ENSBTAT00000046029; ENSBTAT00000047733	LOC788077; LOC504599; HIST2H3A	histone H3; histone H3.2; histone cluster 2, H3a	chr3	+	20805721	20806131
12881541	3.91	15.0324	5.36	41.0696	0.34	0.11	-2.73	5.36e-06	0.0005	NM_001099127; XM_005209614; XM_005209615; XM_005209616; XM_010807479; XM_010807480; XM_010807481; ENSBTAT00000006442; BC142519	ABLIM3	actin binding LIM protein family, member 3	chr7	+	62502507	62637900
12884486	3.08	8.45614	4.53	23.1029	0.27	0.29	-2.73	8.12e-06	0.0006	NM_001075391; ENSBTAT00000008128; BC114197	SPC24	SPC24, NDC80 kinetochore complex component	chr7	-	16811447	16817517
12725393	6.13	70.0348	7.58	191.341	0.57	0.11	-2.73	3.44e-05	0.0012	NM_001034538; ENSBTAT00000017600; BC105149	SNAI2	snail family zinc finger 2	chr14	-	21577308	21580910
12907746	5.74	53.4456	7.19	146.018	0.45	0.25	-2.73	6.96e-05	0.0018	NM_001244214; XM_005228471	CD99	CD99 molecule	chrX	-	140188136	140215699
12762724	5.91	60.1295	7.36	164.279	0.63	0.28	-2.73	0.0001	0.0024	NM_001015570; NM_001039177; ENSBTAT00000009005; ENSBTAT00000009025; AB689696; AB689697; BC104505; BT020980	LGALS9	lectin, galactoside-binding, soluble, 9	chr19	+	19738612	19757380
12711158	7.29	156.498	8.74	427.565	0.34	0.09	-2.74	1.03e-05	0.0007	NM_001166511; ENSBTAT00000035335; BC149344	COL4A1	collagen, type IV, alpha 1	chr12	-	88876125	89009422
12815923	5.21	37.014	6.66	101.125	0.42	0.18	-2.74	2.51e-05	0.001	NM_001035045; ENSBTAT00000004145; BC105199	FSCN1	fascin actin-bundling protein 1	chr25	-	39292719	39302192
12759843	7.23	150.123	8.68	410.148	0.46	0.11	-2.74	5.27e-05	0.0015	NM_001081624; XM_005218747; XM_005218749; XM_010799984; XM_010823629; ENSBTAT00000045521; BC133351	CDH11; LOC785446; LOC100851861	cadherin 11, type 2, OB-cadherin (osteoblast); cadherin-11-like	chr18	-	32798824	32888927
12834503	5.84	57.2816	7.29	156.498	0.54	0.25	-2.74	0.0005	0.0059	NM_001076049; XM_010821106; XM_010821107; ENSBTAT00000028604; BC122660	EFEMP2	EGF containing fibulin-like extracellular matrix protein 2	chr29	-	44650627	44657896
12738588	4.74	26.7228	6.19	73.0089	0.72	0.25	-2.74	0.0011	0.011	NM_174450; ENSBTAT00000005642; AF011361; BC123439	RGS16	regulator of G-protein signaling 16	chr16	-	65128461	65134057
12847564	3.98	15.7797	5.44	43.4113	0.38	0.34	-2.75	6.59e-05	0.0017	NM_001038212; ENSBTAT00000012411; BC111342	PMF1	polyamine-modulated factor 1	chr3	-	14605969	14627746
12836201	5.74	53.4456	7.2	147.033	0.53	0.3	-2.75	8.73e-05	0.0021	NM_001033615; XM_010803003; XM_010803004; ENSBTAT00000022774; BC102245	CTSS	cathepsin S	chr3	+	20024302	20047226
12727402	4.63	24.761	6.09	68.1197	0.45	0.09	-2.76	2.65e-05	0.0011	NM_001083401; ENSBTAT00000026323; BC123692	PRKCDBP	protein kinase C, delta binding protein	chr15	+	47329716	47331336
12720257	3.13	8.75435	4.6	24.2515	0.49	0.27	-2.76	0.0003	0.0049	XM_002692462; XM_610891; ENSBTAT00000004402	MAFB	v-maf avian musculoaponeurotic fibrosarcoma oncogene homolog B	chr13	-	70066184	70069566
12717971	6.8	111.43	8.27	308.687	0.65	0.28	-2.76	0.0008	0.0085	NM_174029; ENSBTAT00000000790; BC109629	CST3	cystatin C	chr13	-	42562166	42566091
12718011	7.57	190.019	9.04	526.394	0.74	0.26	-2.76	0.0017	0.0142	NM_177507; ENSBTAT00000021569; BC103290	TGM2	transglutaminase 2	chr13	-	67663135	67697607
12751163	3.68	12.8171	5.15	35.5062	0.43	0.31	-2.77	0.0001	0.0028	NM_001035277; ENSBTAT00000054165; BC107535	CDH13	cadherin 13	chr18	+	9189535	10164197
12785247	4.56	23.5883	6.03	65.3448	0.4	0.24	-2.78	0.0002	0.0029	XM_002696441; XM_010816848; XM_010824766	SEMA5A	sema domain, seven thrombospondin repeats (type 1 and type 1-like), transmembrane domain (TM) and short cytoplasmic domain, (semaphorin) 5A	chr20	+	63975012	64351271
12851491	1.44	2.71321	2.91	7.51618	0.37	0.6	-2.78	0.0004	0.0051	NM_001083739; XM_005205433; XM_005205434; XM_005205435; XM_005205436; XM_005205437; XM_005205439; XM_010804220; XM_010804221; ENSBTAT00000018918; BC134774	TFEC	transcription factor EC	chr4	+	52589574	52812810
12904833	4.51	22.7848	5.99	63.5579	0.46	0.39	-2.79	5.97e-05	0.0016	NM_001081727; XM_010821539; XM_010821540; ENSBTAT00000014537; BC133567	CLIC2	chloride intracellular channel 2	chrX	+	38498587	38523533
12802575	3.1	8.57419	4.59	24.0839	0.53	0.19	-2.82	2.18e-05	0.001	XM_010818507; XM_010825405	LOC527388	histone H4	chr23	+	31479375	31479686
12760466	4	16	5.5	45.2548	0.16	0.78	-2.82	0.0009	0.0092	NR_030857	MIR2332	microRNA mir-2332	chr19	+	18581961	18582029
12822288	7.53	184.823	9.02	519.147	0.84	0.26	-2.82	0.0011	0.011	NM_001034502; XM_001250149; XM_005225364; ENSBTAT00000019461; ENSBTAT00000029208; ENSBTAT00000037115; BC102699; BC140575	ACTA2; LOC782051	actin, alpha 2, smooth muscle, aorta; actin, aortic smooth muscle-like	chr26	-	10662363	10679648
12724014	3.88	14.723	5.38	41.6429	0.12	0.3	-2.83	1.75e-06	0.0002	NR_031164	MIR2311	microRNA mir-2311	chr14	-	78968458	78968512
12764377	5.53	46.2057	7.03	130.69	0.43	0.08	-2.83	6.1e-05	0.0017	NM_001035394; XM_001255031; XM_010816145; XM_010816146; ENSBTAT00000043205; BC107542	LASP1; LOC787753	LIM and SH3 protein 1; LIM and SH3 domain protein 1-like	chr19	+	40090995	40131374
12770305	4.54	23.2636	6.05	66.257	0.46	0.11	-2.83	8.36e-05	0.002	NM_001034474; XM_005220224; ENSBTAT00000001098; BC102510	TAX1BP3	Tax1 (human T-cell leukemia virus type I) binding protein 3	chr19	-	24971931	24977062
12742481	4.27	19.2929	5.77	54.5686	0.32	0.92	-2.83	0.0038	0.025	NM_001034393; ENSBTAT00000029841; BC104536	SFRP2	secreted frizzled-related protein 2	chr17	+	3829564	3838138
12796824	2.47	5.54044	3.98	15.7797	0.25	0.12	-2.84	1.05e-06	0.0002	NM_001080311; XM_010817921; ENSBTAT00000044459; BC112882	LRRC2	leucine rich repeat containing 2	chr22	+	53448776	53486045
12877062	6.92	121.095	8.43	344.892	0.56	0.09	-2.84	0.0001	0.0028	NM_174561; ENSBTAT00000008193; L31373	MAN2B1	mannosidase, alpha, class 2B, member 1	chr7	+	13954085	13969421
12847392	4.33	20.1122	5.84	57.2816	0.85	0.38	-2.84	0.0005	0.0061	NM_001076346; XM_005203945; ENSBTAT00000028638; BC118464	C3H1orf54	chromosome 3 open reading frame, human C1orf54	chr3	-	20406682	20413546
12687512	6.58	95.6704	8.09	272.479	0.74	0.29	-2.84	0.001	0.0101	NM_001105045; XM_010808804; ENSBTAT00000015066; BC133421	NREP	neuronal regeneration related protein	chr10	+	2161055	2193665
12720317	4.87	29.2426	6.37	82.7106	0.69	0.53	-2.84	0.0013	0.0123	NM_001192938; XM_005214756; XM_005214757; XM_005214758; XM_005214760; XM_010811495; XM_010811496; XM_010811497; ENSBTAT00000009852	SULF2	sulfatase 2	chr13	-	76879808	77005009
12770055	4.45	21.8566	5.95	61.8199	0.38	0.24	-2.85	2.9e-05	0.0011	NM_001046146; XM_005220001; ENSBTAT00000011732; BC113208	TMEM98	transmembrane protein 98	chr19	-	17622149	17634850
12886046	5.15	35.5062	6.66	101.125	0.47	0.33	-2.85	3.04e-05	0.0011	NM_001075896; XM_005209589; XM_010807466; XM_010807467; XM_010807468; XM_010807469; ENSBTAT00000061140; BC120407	PDGFRB	platelet-derived growth factor receptor, beta polypeptide	chr7	-	63496456	63532702
12825443	2.94	7.67411	4.45	21.8566	0.28	0.48	-2.85	6.12e-05	0.0017	XM_005197176; XM_005197177; XM_005197179; XM_005226005; XM_005226006; XM_005226008; XM_010820262; XM_010820263; XM_010820264; XM_010820265; XM_010820266; XM_010826059; XM_010826060; XM_010826061; XM_010826062; XM_010826063; ENSBTAT00000015375	ENPP6	ectonucleotide pyrophosphatase/phosphodiesterase 6	chr27	-	13754643	13826926
12727875	0.78	1.71713	2.3	4.92458	0.28	0.53	-2.85	0.0006	0.0071	NM_001128069; XM_001256350; XM_005215741; XM_010812298; EU599228	ANGPTL5; LOC789670	angiopoietin-like 5; angiopoietin-related protein 5-like	chr15	+	7148661	7165793
12898561	4.54	23.2636	6.05	66.257	0.62	0.37	-2.85	0.0019	0.0157	NM_001205736; XM_010808657; XM_010808658; ENSBTAT00000014922	STX11	syntaxin 11	chr9	+	82603271	82634208
12847485	6.67	101.829	8.18	290.018	0.98	0.07	-2.85	0.0092	0.0474	XM_005197782; XM_005204221; ENSBTAT00000045072; BC142536	GSTM2	glutathione S-transferase M2	chr3	-	33824841	33834841
12834537	3.8	13.9288	5.32	39.9466	0.32	0.24	-2.87	2.82e-06	0.0003	NM_001192870; XM_005226821; XM_010820941; XM_010820942; XM_010820943; XM_010820944; XR_240630; XR_816443; ENSBTAT00000012270	CDON	cell adhesion associated, oncogene regulated	chr29	-	29694499	29757830
12867232	3.56	11.7942	5.08	33.8246	0.79	0.34	-2.87	0.0007	0.0082	NM_001076022; XM_005206902; XM_010805374; XM_010805375; ENSBTAT00000014725; BC119968	FAR2	fatty acyl CoA reductase 2	chr5	-	80665379	80721457
12741105	5.57	47.5048	7.1	137.187	0.27	0.15	-2.88	1.73e-06	0.0002	NM_001083771; ENSBTAT00000021369; BC104539	CSRP1	cysteine and glycine-rich protein 1	chr16	-	49332769	49353517
12774525	4.7	25.9921	6.23	75.0614	0.43	0.15	-2.89	1.33e-05	0.0008	NM_174301; ENSBTAT00000001406; AF399642; BC105217	CXCR4	chemokine (C-X-C motif) receptor 4	chr2	+	61582125	61585838
12740037	4.91	30.0647	6.44	86.8227	0.47	0.11	-2.89	1.9e-05	0.0009	NM_001038556; XM_005217096; ENSBTAT00000014210; BC109902	MMP23B	matrix metallopeptidase 23B	chr16	-	52260741	52263073
12782756	3.68	12.8171	5.21	37.014	0.47	0.09	-2.89	3.23e-05	0.0012	NM_001206002; XM_005202852; XM_010802354; XM_010802355; ENSBTAT00000027467	GLB1L	galactosidase, beta 1-like	chr2	-	107908440	107916828
12903581	6.07	67.1819	7.6	194.012	0.8	0.11	-2.89	0.0015	0.013	NM_001024502; XM_005199880; XM_005199881; XM_005228428; XM_005228429; BC105340; BT021667	ACE2; LOC101908244	angiotensin I converting enzyme (peptidyl-dipeptidase A) 2; angiotensin-converting enzyme 2	chrX	+	135148996	135198063
12733445	3.54	11.6318	5.08	33.8246	0.29	0.18	-2.9	3.32e-06	0.0003	NM_001099138; ENSBTAT00000040033; BC142162	C1QTNF5	C1q and tumor necrosis factor related protein 5	chr15	-	30448399	30450337
12751621	3.65	12.5533	5.18	36.2523	0.51	0.32	-2.9	0.0002	0.0035	NM_001205797; ENSBTAT00000025661	LPCAT2	lysophosphatidylcholine acyltransferase 2	chr18	+	23861806	23927146
12863581	4.84	28.6408	6.38	83.2859	0.9	0.27	-2.9	0.0011	0.0105	XM_002687838; XR_231207; XR_803100; XR_823909; ENSBTAT00000063840	LOC100297676; LOC104970157	C-type lectin domain family 2 member D11; uncharacterized LOC104970157	chr5	-	100927081	100938572
12759161	3.79	13.8326	5.34	40.5042	0.17	0.13	-2.91	1.91e-07	8.03e-05	NM_001076342; BC118097	B3GNT9	UDP-GlcNAc:betaGal beta-1,3-N-acetylglucosaminyltransferase 9	chr18	-	34907615	34910563
12761434	5.44	43.4113	6.98	126.238	0.92	0.44	-2.91	0.0006	0.0073	NM_001098860; ENSBTAT00000034789; BC146273	RAMP2	receptor (G protein-coupled) activity modifying protein 2	chr19	+	43441583	43443429
12822057	3.86	14.5203	5.41	42.5179	0.1	0.22	-2.92	1.21e-07	7.03e-05	XM_002698582; XM_010820155; XM_010825990; XM_590872	MKI67	marker of proliferation Ki-67	chr26	-	47852175	47879375
12826845	4.43	21.5557	5.98	63.1189	0.38	0.12	-2.93	4.63e-06	0.0004	XM_005226278; XM_010801490; ENSBTAT00000031361	BICC1	BicC family RNA binding protein 1	chr28	+	14264893	14419070
12877300	3.82	14.1232	5.37	41.3553	0.8	0.71	-2.93	0.0044	0.0278	XM_003582360; XM_010798109; XM_010798110; XM_010806455; ENSBTAT00000040219; AF030379	FLT4	fms-related tyrosine kinase 4	chr7	+	403270	443209
12705423	4.23	18.7654	5.79	55.3304	0.49	0.42	-2.94	0.0002	0.0038	NM_001109814; XM_005213249; ENSBTAT00000015677; EU599225	ANGPTL2	angiopoietin-like 2	chr11	-	97836904	97859547
12910359	6.49	89.8845	8.05	265.028	0.29	0.07	-2.95	3.14e-07	9.91e-05	NM_001105455; BC102562; BC151476	RPL39	ribosomal protein L39	chrX	-	3997930	4001326
12701669	5.79	55.3304	7.35	163.144	0.57	0.17	-2.95	6.07e-05	0.0017	NM_001206084; XM_005213019; ENSBTAT00000032950	ADCY3	adenylate cyclase 3	chr11	+	74382527	74465215
12738745	7.46	176.069	9.02	519.147	0.45	0.23	-2.95	8.77e-05	0.0021	NM_001034209; XM_005216940; XM_005216941; ENSBTAT00000034126; BT020794	SPSB1	splA/ryanodine receptor domain and SOCS box containing 1	chr16	-	44994737	45006429
12700159	3.64	12.4666	5.2	36.7583	0.28	0.25	-2.96	2.27e-06	0.0003	NM_001102035; XM_005194014; BC151373	CERCAM	cerebral endothelial cell adhesion molecule	chr11	+	99019921	99029867
12867127	6.59	96.3358	8.15	284.05	0.41	0.16	-2.96	9.79e-06	0.0006	XM_003582218; XM_003586078; ENSBTAT00000017556; AB863205	LRP1	low density lipoprotein receptor-related protein 1	chr5	-	56561849	56641157
12836122	2.79	6.9163	4.37	20.6776	0.27	0.43	-2.98	4.65e-05	0.0014	NM_001166509; XM_005204083; XM_005204085; ENSBTAT00000028276; M82977	COL11A1	collagen, type XI, alpha 1	chr3	+	40448699	40682012
12734598	3.82	14.1232	5.4	42.2243	0.64	0.58	-2.98	0.0004	0.0058	NM_174434; XM_005216651; ENSBTAT00000023709; AF163568; BC149945	PRELP	proline/arginine-rich end leucine-rich repeat protein	chr16	+	1049458	1053560
12899861	2.05	4.14106	3.62	12.295	0.77	0.48	-2.98	0.007	0.0388	NM_001015537; XM_005211099; XM_005211100; XM_005211101; ENSBTAT00000010089; BC114144; BT020691; BT020709; BT020858	AGPAT4	1-acylglycerol-3-phosphate O-acyltransferase 4	chr9	-	98239672	98376380
12845414	2.92	7.56846	4.5	22.6274	0.36	0.47	-2.99	3.76e-05	0.0012	NM_001205907; XM_005204752; XM_010803637; XM_010803638; XM_010803639; ENSBTAT00000007517	GJB5	gap junction protein, beta 5, 31.1kDa	chr3	-	111523846	111527109
12791556	4.07	16.7955	5.65	50.2134	0.29	0.17	-3	3.09e-06	0.0003	XR_814318	LOC100301250	ras-related protein Rap-2c	chr21	-	69532885	69534177
12748152	4.3	19.6983	5.88	58.892	0.25	0.37	-3	2.28e-05	0.001	NM_001076460; ENSBTAT00000029418; BC113349	CLDN5	claudin 5	chr17	-	74749250	74750524
12771649	3.34	10.1261	4.92	30.2738	0.6	0.2	-3	8.61e-05	0.0021	NM_001105626; ENSBTAT00000014618; BC134556	TTYH2	tweety family member 2	chr19	-	57793547	57829254
12842360	3.36	10.2674	4.95	30.91	0.43	0.3	-3.01	1.38e-05	0.0008	XM_002686143; XM_002705653; XM_003581956; XM_003585873; XM_010803247; XM_010803248; XM_010826881; XM_010826882	C3H1orf162	chromosome 3 open reading frame, human C1orf162	chr3	-	31991178	31996055
12687903	6.38	83.2859	7.98	252.476	0.46	0.24	-3.01	4.15e-05	0.0013	NM_174053; ENSBTAT00000002944; L28748	FBN1	fibrillin 1	chr10	+	61877808	62142171
12853145	5.06	33.3589	6.65	100.427	0.75	0.25	-3.01	0.0003	0.0045	NM_174702; ENSBTAT00000000993; AF028005; BC105525; BT025412	AQP1	aquaporin 1 (Colton blood group)	chr4	-	65830989	65845186
12871895	2.91	7.51618	4.5	22.6274	0.15	0.22	-3.02	7.78e-07	0.0002	NM_001083486; ENSBTAT00000019695; BC133650	CPZ	carboxypeptidase Z	chr6	+	106626199	106650048
12803674	2.81	7.01285	4.41	21.259	0.28	0.43	-3.03	1.77e-05	0.0009	NM_001167894; ENSBTAT00000009559	F13A1	coagulation factor XIII, A1 polypeptide	chr23	+	48633936	48776698
12707220	6.19	73.0089	7.79	221.322	0.39	0.27	-3.04	1.24e-05	0.0007	XM_002691722; XM_617549	COL5A1	collagen, type V, alpha 1	chr11	-	106986853	106995341
12848299	4.57	23.7524	6.19	73.0089	0.25	0.11	-3.05	1.76e-07	7.94e-05	NM_001102348; ENSBTAT00000064285; BC142474; BC147893	ARL4C	ADP-ribosylation factor-like 4C	chr3	-	114715052	114716812
12807066	7.31	158.683	8.92	484.382	0.26	0.08	-3.05	4.67e-07	0.0001	XM_010818446; XM_010825385; ENSBTAT00000045226	HIST1H2AJ	histone cluster 1, H2aj	chr23	-	30766957	30767350
12799129	5.7	51.9842	7.31	158.683	0.79	0.19	-3.05	0.0035	0.0237	NM_001046212; ENSBTAT00000024391; BC112525	CLEC3B	C-type lectin domain family 3, member B	chr22	-	54791197	54797301
12811609	1.94	3.83706	3.55	11.7127	0.07	0.23	-3.06	1.82e-07	7.94e-05	NM_001039957; XM_005224843; XM_010819391; ENSBTAT00000063617; AJ535320; AY841169	ITGAM	integrin, alpha M (complement component 3 receptor 3 subunit)	chr25	+	27602222	27639821
12876963	6.22	74.5429	7.83	227.544	0.65	0.16	-3.06	3.67e-05	0.0012	ENSBTAT00000013608; EU277736	ICAM1	intercellular adhesion molecule 1	chr7	+	16012113	16051454
12724640	4.96	31.125	6.57	95.0095	0.71	0.18	-3.06	0.0017	0.0142	NM_001034328; XM_005215616; ENSBTAT00000017584; BC102143	OSR2	odd-skipped related transciption factor 2	chr14	-	67533220	67540870
12766728	3.91	15.0324	5.53	46.2057	0.47	0.18	-3.07	3.64e-05	0.0012	XM_002695599; XM_002702076	LOC100297075	60S ribosomal protein L39	chr19	-	9736809	9737239
12868860	6.2	73.5167	7.82	225.972	0.68	0.06	-3.07	0.0003	0.0044	NM_001076550; ENSBTAT00000006358; BC119956	C1S	complement component 1, s subcomponent	chr5	-	103768065	103779250
12700364	2.19	4.56305	3.81	14.0257	0.57	0.47	-3.08	0.0003	0.0042	NM_001192496; XM_005212852; ENSBTAT00000012724	PLEK	pleckstrin	chr11	+	66762701	66788487
12805834	1.84	3.5801	3.47	11.0809	0.3	0.1	-3.09	1.35e-06	0.0002	XM_010818510; XM_010825407	LOC518961	histone H4	chr23	-	31485395	31485706
12720110	4.5	22.6274	6.12	69.551	0.7	0.33	-3.09	0.0027	0.0195	XM_010811758; XM_010824702; ENSBTAT00000043215	PREX1	phosphatidylinositol-3,4,5-trisphosphate-dependent Rac exchange factor 1	chr13	-	77564643	77673994
12733176	2.52	5.73582	4.15	17.7531	0.13	0.24	-3.11	2.38e-07	9.13e-05	NM_001046464; BC105415	MPEG1	macrophage expressed 1	chr15	-	83667091	83671187
12877198	6.31	79.3413	7.94	245.572	0.35	0.22	-3.11	8.41e-06	0.0006	NM_181035; XM_005192372; XM_005192373; XM_005192374; XM_005209719; XM_005209720; AF060456; AF060457; AF060458; AF060459	VCAN; LOC101909176	versican; versican core protein	chr7	+	85666058	85782896
12815112	3.92	15.1369	5.56	47.1766	0.62	0.42	-3.11	0.0003	0.0046	NM_175772; XM_005225254; XM_010800240; XM_010800243; XM_010800246; XM_010800255; XM_010800256; XM_010800259; XM_010819614; XM_010819615; XM_010819617; XM_010819618; XM_010819619; BC149367; J02717; K03505; K03506	ELN	elastin	chr25	-	33788122	33820666
12699636	5.79	55.3304	7.43	172.446	1.36	0.56	-3.11	0.0068	0.0378	NM_001103091; ENSBTAT00000026435; ENSBTAT00000055559; BC151354	LTBP1	latent transforming growth factor beta binding protein 1	chr11	+	15676467	15948475
12836660	4.07	16.7955	5.71	52.3457	0.27	0.43	-3.12	3.06e-05	0.0011	NM_001075197; ENSBTAT00000015056; BC120075	OLFML3	olfactomedin-like 3	chr3	+	29506174	29509176
12803265	3.77	13.6422	5.42	42.8137	0.29	0.26	-3.14	2.61e-06	0.0003	XM_010818465; XM_010825453	LOC616819	histone H3.1	chr23	+	30764310	30764720
12843223	1.69	3.22657	3.34	10.1261	0.22	0.38	-3.14	5.69e-06	0.0005	NM_001034232; ENSBTAT00000008479; BC113322; BT021574	CD53	CD53 molecule	chr3	-	32598406	32637230
12727136	3.97	15.6707	5.63	49.5221	0.37	0.27	-3.16	6.28e-06	0.0005	NM_001100306; ENSBTAT00000005599; BC147871	DKK3	dickkopf WNT signaling pathway inhibitor 3	chr15	+	41241522	41291992
12793730	3.73	13.2691	5.39	41.9326	0.51	0.54	-3.16	0.0001	0.0023	XM_003587544; XM_005221783; XM_868029	LOC616063	myeloid-associated differentiation marker	chr21	-	20055259	20056453
12718173	5.65	50.2134	7.31	158.683	0.54	0.06	-3.16	0.0001	0.0023	NM_175788; XM_010799581; BC149255; Y11045; Y11046	SIRPA; LOC782991	signal-regulatory protein alpha; tyrosine-protein phosphatase non-receptor type substrate 1-like	chr13	-	53668954	53710782
12733466	5.32	39.9466	6.99	127.116	0.79	0.44	-3.16	0.0003	0.0044	NM_001034765; ENSBTAT00000026146; BC104530	THY1	Thy-1 cell surface antigen	chr15	-	30509504	30515399
12836228	3.57	11.8762	5.23	37.5307	0.37	0.16	-3.17	8.77e-07	0.0002	NM_205800; XM_005203623; XM_005203624; ENSBTAT00000028499; AB001567; BC103266	S100A13	S100 calcium binding protein A13	chr3	+	16818416	16824126
12764060	4.51	22.7848	6.17	72.0037	0.39	0.34	-3.17	2.39e-05	0.001	NM_001192670; ENSBTAT00000020897	MRC2	mannose receptor, C type 2	chr19	+	47721576	47748130
12688001	7.94	245.572	9.61	781.445	0.87	0.27	-3.18	0.0007	0.0077	NM_174196; XM_010809158; ENSBTAT00000002600; AB005287	THBS1	thrombospondin 1	chr10	+	35314025	35329297
12750158	5.52	45.8866	7.2	147.033	0.31	0.13	-3.2	1.21e-06	0.0002	NM_001075252; XM_005219677; XM_010815475; XR_812976; ENSBTAT00000024157; BC120130	MYADM	myeloid-associated differentiation marker	chr18	+	62018419	62024019
12803584	4.88	29.446	6.58	95.6704	0.74	0.31	-3.23	0.0002	0.0031	XM_010818460; XM_010825397	LOC528329	uncharacterized LOC528329	chr23	+	30726423	30726833
12898880	7.05	132.514	8.74	427.565	0.6	0.24	-3.23	0.0004	0.0058	NM_001098134; XM_010799076; ENSBTAT00000044700; BC140672	SMOC2	SPARC related modular calcium binding 2	chr9	+	104225987	104384492
12753213	4.72	26.3549	6.42	85.6274	0.43	0.1	-3.24	3.5e-06	0.0004	NM_001046431; ENSBTAT00000028239; BC105523	EHD2	EH-domain containing 2	chr18	+	55071168	55087455
12863901	8.89	474.413	10.58	1530.73	0.49	0.12	-3.24	1.39e-05	0.0008	NM_173906; XM_005206039; ENSBTAT00000004562; AY781101; BC105175; BT021076	DCN	decorin	chr5	-	21080010	21119087
12732659	4.07	16.7955	5.77	54.5686	0.42	0.23	-3.24	1.51e-05	0.0008	NM_001035385; ENSBTAT00000028637; ENSBTAT00000039371; ENSBTAT00000045505; BC109584; BT021753	OLFML1	olfactomedin-like 1	chr15	-	45836411	45866755
12858608	1.71	3.27161	3.4	10.5561	0.33	0.5	-3.24	8.62e-05	0.0021	NM_001105345; XM_010805530; ENSBTAT00000017022; BC151519	CLEC12A	C-type lectin domain family 12, member A	chr5	+	100388589	100401107
12892875	5.09	34.0598	6.78	109.896	0.68	0.28	-3.24	0.0002	0.0033	NM_001010995; XM_005210067; XM_005210068; XM_005210069; ENSBTAT00000015186; ENSBTAT00000046179; AB198071; BC104538	TPM2	tropomyosin 2 (beta)	chr8	-	60267451	60274815
12842734	6.1	68.5935	7.81	224.411	0.85	0.23	-3.26	0.0004	0.0058	NM_174484; XM_005204079; ENSBTAT00000010220; ENSBTAT00000044539; AB052746; AB052747	VCAM1	vascular cell adhesion molecule 1	chr3	-	42703661	42725971
12705367	3.98	15.7797	5.69	51.6251	1.04	0.52	-3.26	0.0054	0.0319	NM_001081717; XM_005212601; XM_005212602; XM_010809931; ENSBTAT00000023206; BC133561	EFEMP1	EGF containing fibulin-like extracellular matrix protein 1	chr11	-	38338746	38408288
12750022	5.34	40.5042	7.05	132.514	0.29	0.43	-3.28	3.1e-05	0.0011	NM_001100299; ENSBTAT00000028221; AY369781; BC148143	CRISPLD2	cysteine-rich secretory protein LCCL domain containing 2	chr18	+	10985132	11050908
12866155	8.28	310.834	10	1024	0.54	0.17	-3.28	9.84e-05	0.0022	NM_001103250; ENSBTAT00000042618; BC146232; M83104	CYB5R3	cytochrome b5 reductase 3	chr5	-	114009261	114024523
12724433	4.45	21.8566	6.17	72.0037	0.68	0.27	-3.28	0.0002	0.0036	NM_001102382; ENSBTAT00000002689; BC113333	NOV	nephroblastoma overexpressed	chr14	-	47005557	47013935
12782940	4.27	19.2929	5.98	63.1189	0.66	0.29	-3.29	0.0003	0.0041	NM_001206049; XM_005202340; ENSBTAT00000010387	CYBRD1	cytochrome b reductase 1	chr2	-	24956081	24987967
12852316	2.08	4.22807	3.8	13.9288	0.59	0.41	-3.3	0.0002	0.003	NM_001078150; XM_005205374; XM_010804178; ENSBTAT00000033775; BC113338; BT030519	LRRC17	leucine rich repeat containing 17	chr4	+	44481887	44517467
12789530	6.57	95.0095	8.29	312.996	0.82	0.59	-3.3	0.0019	0.0155	NM_001038050	IFI27	putative ISG12(a) protein	chr21	+	59330563	59336765
12756042	4.38	20.8215	6.12	69.551	0.48	0.38	-3.32	4.37e-05	0.0013	AY427787	PEG3	paternally expressed 3	chr18	-	64267266	64290800
12887608	6.87	116.97	8.61	390.722	0.85	0.42	-3.34	0.0011	0.0107	NM_001034735; XM_005209610; ENSBTAT00000020261; BC102388; BT021489	CD74	CD74 molecule, major histocompatibility complex, class II invariant chain	chr7	-	63748885	63756646
12726663	4.63	24.761	6.38	83.2859	0.49	0.22	-3.36	2.49e-05	0.001	NM_174013; XM_005216354; XM_005216356; XM_005216357; XM_005216358; XM_005216359; XM_005216360; XM_005216361; XM_005216364; ENSBTAT00000015381; ENSBTAT00000053073; ENSBTAT00000055025; BC119907	CD44	CD44 molecule (Indian blood group)	chr15	+	66454413	66541189
12778378	5.62	49.18	7.37	165.421	0.55	0.28	-3.36	5.7e-05	0.0016	XM_010801836; XM_010826420; ENSBTAT00000038684; BC149192	COL5A2	collagen, type V, alpha 2	chr2	+	7139409	7299214
12886936	4.91	30.0647	6.66	101.125	0.66	0.19	-3.36	0.0002	0.0036	XM_002688747; XM_005198856; XM_005198857; XM_005208640; XM_010798201; XM_010806710; XM_010806711; XM_010806712; XM_010806713; XM_867293; ENSBTAT00000024262	NFIX	nuclear factor I/X (CCAAT-binding transcription factor)	chr7	-	13592167	13658446
12693568	3.31	9.91766	5.07	33.5909	0.43	0.23	-3.37	2.77e-06	0.0003	NM_174594; XM_010809076; ENSBTAT00000011585; AF164025; BC109812	RNASE6	ribonuclease, RNase A family, k6	chr10	-	26402506	26404000
12779003	5.6	48.5029	7.35	163.144	0.55	0.14	-3.37	1.35e-05	0.0008	NM_001193237; XM_005202752; XM_005202753; XM_005202755; XM_010802268; ENSBTAT00000015885	NRP2	neuropilin 2	chr2	+	94455658	94573687
12804538	4.87	29.2426	6.62	98.36	0.64	0.46	-3.38	0.0008	0.0085	NM_177515; ENSBTAT00000008605; ENSBTAT00000046354; AF027386; BC114835	GSTA2	glutathione S-transferase alpha 2	chr23	-	24823645	24837368
12761228	3.65	12.5533	5.43	43.1115	0.83	0.99	-3.42	0.0073	0.0401	NM_001080217; ENSBTAT00000008130; BC113263	MFAP4	microfibrillar-associated protein 4	chr19	+	34685357	34687894
12805927	3.95	15.455	5.74	53.4456	0.23	0.25	-3.45	5.32e-07	0.0001	XM_005196641; XM_010818512; ENSBTAT00000009471	HIST1H2AC	histone cluster 1, H2ac	chr23	-	31518525	31518917
12805092	3.35	10.1965	5.14	35.261	0.41	0.12	-3.47	1.85e-06	0.0003	XM_010818632; XM_869649	LOC617396	serpin B6-like	chr23	-	50573368	50679227
12824828	2.87	7.31065	4.66	25.2813	0.27	0.6	-3.47	7.16e-05	0.0018	NM_174460; ENSBTAT00000039787; U85945	SFRP1	secreted frizzled-related protein 1	chr27	-	35900360	35943920
12832612	5.65	50.2134	7.45	174.853	0.48	0.18	-3.48	6.4e-06	0.0005	XM_005197323; XM_005226861	HIST1H4D	histone cluster 1, H4d	chr29	-	35038920	35039231
12756707	3.35	10.1965	5.15	35.5062	0.76	0.43	-3.49	0.0011	0.0104	NM_001101916; XM_010815421; XM_010815422; XM_010815423; XM_010815424; XM_010815425; XM_010815426; XM_010815427; XM_010815428; XM_010815429; XM_010815430; XM_010815431; XM_010815432; XR_238514; XR_812967; XR_812968; ENSBTAT00000010394	MGC139164	uncharacterized LOC509649	chr18	-	61206189	61215875
12678862	4.93	30.4844	6.74	106.891	0.31	0.24	-3.51	2.09e-06	0.0003	NR_001576	TERC	telomerase RNA component	chr1	+	98401427	98401868
12695445	6.35	81.5719	8.17	288.015	0.45	0.2	-3.52	4.28e-06	0.0004	NM_001035351; XM_005211976; XM_005211978; XM_005211979; XM_010809468; ENSBTAT00000024301; BC107533; EF512630	ACTN1	actinin, alpha 1	chr10	-	81023523	81121590
12864393	5.97	62.6829	7.79	221.322	0.69	0.4	-3.52	0.0002	0.003	NM_001040495; XM_005206205; ENSBTAT00000028615; BC110141; S52774	IGFBP6	insulin-like growth factor binding protein 6	chr5	-	27044008	27047853
12825859	4.97	31.3414	6.8	111.43	0.41	0.42	-3.54	1.45e-05	0.0008	NM_174147; XM_005226324; ENSBTAT00000007806; BC122657; BT030737; L03546	PLAU	plasminogen activator, urokinase	chr28	+	29964983	29971029
12678891	2.03	4.08405	3.86	14.5203	0.48	0.29	-3.54	1.89e-05	0.0009	NM_001038017; XM_005201386; XM_005201387; XM_010801165; ENSBTAT00000032289; BT025428; AJ291475	CD86	CD86 molecule	chr1	+	67144167	67210856
12734488	7.6	194.012	9.42	685.019	0.5	0.14	-3.54	3.12e-05	0.0011	NM_174058; ENSBTAT00000019854; ENSBTAT00000056352; BC104615; BT030742	FMOD	fibromodulin	chr16	+	925081	935131
12872284	6.86	116.162	8.68	410.148	1.3	0.1	-3.54	0.0038	0.0249	NM_001046513; ENSBTAT00000045994; BC112667	CXCL3	chemokine (C-X-C motif) ligand 3	chr6	+	90811062	90813087
12723659	4.51	22.7848	6.34	81.0084	0.84	0.52	-3.56	0.001	0.0098	XM_005215717; XM_005215719; XM_010812267; XM_010822726; XR_237435; ENSBTAT00000017783	COL14A1	collagen, type XIV, alpha 1	chr14	+	83892853	84110340
12827532	2.43	5.38893	4.27	19.2929	0.3	0.49	-3.57	3.76e-05	0.0012	XM_002698936; XM_003584208; XM_010801696	GRID1	glutamate receptor, ionotropic, delta 1	chr28	-	40732424	41417453
12849788	4.58	23.9176	6.42	85.6274	0.49	0.45	-3.57	5.49e-05	0.0016	NM_001038065; ENSBTAT00000000796; BC111183	GPNMB	glycoprotein (transmembrane) nmb	chr4	+	32010892	32037151
12735389	0.97	1.95884	2.81	7.01285	0.2	0.41	-3.58	1.99e-06	0.0003	NM_001075473; ENSBTAT00000033461; BC114800	LOC510860	C4b-binding protein alpha-like	chr16	+	4939775	4950979
12744445	4.19	18.2522	6.03	65.3448	0.79	0.2	-3.58	0.0013	0.0118	XM_002694364; XM_866831	RNF150	ring finger protein 150	chr17	+	17111582	17212235
12899625	6.53	92.4115	8.38	333.144	0.82	0.36	-3.61	0.0003	0.0047	NM_001206497; XM_005210664; XM_005210665; XM_010808368; ENSBTAT00000026725	COL12A1	collagen, type XII, alpha 1	chr9	-	14868628	14983763
12805014	7.47	177.294	9.32	639.145	1.06	0.37	-3.62	0.0023	0.0176	NM_001012677; ENSBTAT00000014072; BC102053; BC142119; BT021059; D37955; D37956	BOLA-DRA	major histocompatibility complex, class II, DR alpha	chr23	-	25587526	25592227
12862402	1.7	3.24901	3.56	11.7942	0.39	0.52	-3.65	2.67e-05	0.0011	NM_001076408; ENSBTAT00000030535; BC111146	CLEC12B	C-type lectin domain family 12, member B	chr5	+	100367669	100374012
12910166	5.46	44.0173	7.33	160.898	0.8	0.38	-3.65	0.0006	0.0072	NM_001035463; ENSBTAT00000027192; BC103006; BC149598	GPC3	glypican 3	chrX	-	17305528	17770802
12738576	4.98	31.5594	6.85	115.36	0.86	0.29	-3.66	0.0001	0.0024	NM_174445; XM_010813539; XM_010813540; ENSBTAT00000018774; AF031698	PTGS2	prostaglandin-endoperoxide synthase 2 (prostaglandin G/H synthase and cyclooxygenase)	chr16	-	69263776	69271399
12726638	4.44	21.7057	6.32	79.8932	0.39	0.32	-3.67	4.84e-06	0.0004	NM_174821; XM_005216527; ENSBTAT00000021638; U30332	SERPING1	serpin peptidase inhibitor, clade G (C1 inhibitor), member 1	chr15	+	82159474	82172143
12874182	2.87	7.31065	4.75	26.9087	0.51	0.27	-3.67	9.11e-06	0.0006	NM_001113172; ENSBTAT00000002257; EU276061	CXCL9	chemokine (C-X-C motif) ligand 9	chr6	-	92600177	92604818
12884669	5.96	62.2499	7.83	227.544	0.44	0.29	-3.68	3.23e-06	0.0003	NM_001101068; XM_005209570; XM_005209571; ENSBTAT00000014091; BC151581	DPYSL3	dihydropyrimidinase-like 3	chr7	-	60588657	60703487
12859128	5.05	33.1285	6.94	122.786	0.88	0.22	-3.71	0.0009	0.0092	NM_001034407; XM_005207128; XM_005207129; ENSBTAT00000011362; ENSBTAT00000015014; BC103405; BT030568	C1R	complement component 1, r subcomponent	chr5	+	103737161	103747961
12686145	4.09	17.0299	5.98	63.1189	1.17	0.59	-3.71	0.002	0.0161	XM_010801030; XM_010801031; XM_010801032; XM_010801033; XM_010801034; XM_010801035; XM_010801036; XM_010801037; XM_010801038; XM_010801039; XM_010801040; XM_010801041; XM_010801042; XM_010801043; XM_010801044; XM_010801045; XM_010801046; XM_010801047; XM_010801048; XM_010801049; XM_010801050; XM_010801051; XM_010801052; XM_010801053; XM_010801054; XM_010801055; XM_010801056; XM_010801057; XM_0108…	ABI3BP	ABI family, member 3 (NESH) binding protein	chr1	-	45667461	45822623
12757284	4.09	17.0299	5.99	63.5579	0.4	0.42	-3.74	5.27e-06	0.0004	NM_001024537; ENSBTAT00000007090; AY911328; BC103101	GMFG	glia maturation factor, gamma	chr18	-	49309015	49313926
12853157	5.74	53.4456	7.64	199.466	0.54	0.31	-3.74	1.23e-05	0.0007	ENSBTAT00000033669; ENSBTAT00000064740; AF043942	AEBP1	AE binding protein 1	chr4	-	77881913	77891706
12732039	3.15	8.87656	5.06	33.3589	0.62	0.55	-3.74	0.0003	0.0041	NM_001015591; ENSBTAT00000016767; BT020875; BT029795	PAMR1	peptidase domain containing associated with muscle regeneration 1	chr15	-	66754734	66832246
12859375	8.46	352.139	10.37	1323.37	0.38	0.09	-3.75	1.76e-06	0.0002	NM_001109795; XM_005207056; ENSBTAT00000006167; BC153840; JQ736649; JQ736668; JQ736670; JQ918150	A2M	alpha-2-macroglobulin	chr5	+	101298127	101346611
12781080	3.71	13.0864	5.61	48.8403	0.25	0.45	-3.75	4.09e-06	0.0004	NM_001206396; ENSBTAT00000014865; BC114893	C1QC	complement component 1, q subcomponent, C chain	chr2	-	130783986	130788349
12825628	2.72	6.58873	4.63	24.761	0.24	0.77	-3.77	0.0007	0.0082	NM_001130761; XM_005225939; ENSBTAT00000018930	DEFB5	defensin, beta 5	chr27	-	5560976	5564586
12853726	5.69	51.6251	7.61	195.361	0.28	0.22	-3.78	3.41e-07	0.0001	NM_001046020; XM_005205801; XM_005205802; XM_005205803; ENSBTAT00000005523; BC114047; FJ594406	RARRES2	retinoic acid receptor responder (tazarotene induced) 2	chr4	-	113564406	113567492
12881023	1.91	3.75809	3.83	14.2215	0.4	0.43	-3.78	3.01e-05	0.0011	NM_001102219; XM_010807177; XM_010807178; XM_010807179; ENSBTAT00000001675; BC147936	NLRP3	NLR family, pyrin domain containing 3	chr7	+	42026080	42075815
12741898	4.57	23.7524	6.49	89.8845	0.63	0.48	-3.78	0.0002	0.0037	NM_173903; XM_010813641; ENSBTAT00000021955; BC142181	CPE	carboxypeptidase E	chr17	+	546402	697923
12845908	5.13	35.0174	7.05	132.514	0.52	0.41	-3.79	3.82e-05	0.0013	XM_002686571; XM_003582038; XM_005197963; XM_005197964; XM_005197965; XM_005204978; XM_005204979; XM_005204980; XM_010803868; XM_010803869; XM_010803870; XM_010827156; XM_010827157; XM_010827158; ENSBTAT00000018479; ENSBTAT00000064723; ENSBTAT00000065192	COL6A3	collagen, type VI, alpha 3	chr3	-	117408828	117482330
12802644	3.02	8.11168	4.95	30.91	0.57	0.08	-3.8	1.25e-05	0.0007	XM_005196687; XM_005223796	LOC529647	histone H4	chr23	+	31456886	31457197
12795384	2.86	7.26015	4.79	27.6652	1.08	0.54	-3.81	0.0017	0.0145	NM_001205724; XM_001789758; ENSBTAT00000024347	DNASE1L3; LOC784519	deoxyribonuclease I-like 3; deoxyribonuclease gamma	chr22	+	43639144	43659285
12837582	2.73	6.63456	4.66	25.2813	0.65	0.23	-3.82	0.0001	0.0024	NM_001046048; XM_010803016; ENSBTAT00000010644; BC105545	SELENBP1	selenium binding protein 1	chr3	+	19484700	19493477
12681075	4.59	24.0839	6.53	92.4115	0.45	0.12	-3.85	3.08e-06	0.0003	XM_002684578; XM_604589; ENSBTAT00000066310	LOC526226	histone H4	chr1	+	1675216	1675527
12872256	5.49	44.9422	7.44	173.645	0.67	0.31	-3.85	9.06e-05	0.0021	NM_001082615; ENSBTAT00000017242; BC133394	DKK2	dickkopf WNT signaling pathway inhibitor 2	chr6	+	19381413	19511163
12857956	7.06	133.436	9.01	515.561	0.54	0.29	-3.86	3.64e-05	0.0012	NM_001038041; XM_005206977; XM_010805448; ENSBTAT00000006649; BC109770	ERP27	endoplasmic reticulum protein 27	chr5	+	95397671	95422813
12842777	1.78	3.43426	3.74	13.3614	0.13	0.41	-3.88	1.69e-06	0.0002	NM_174538; ENSBTAT00000011333; AF162866; BC112691	FCGR1A	Fc fragment of IgG, high affinity Ia, receptor (CD64)	chr3	-	20847972	20856913
12791675	4.93	30.4844	6.89	118.603	0.52	0.31	-3.89	2.44e-05	0.001	NM_174383; ENSBTAT00000011978; AF421185; BC126600	LOXL1	lysyl oxidase-like 1	chr21	-	35058003	35081938
12899536	6.54	93.0542	8.5	362.039	0.79	0.22	-3.89	0.0001	0.0028	NM_176872; ENSBTAT00000044595; X96540	THBS2	thrombospondin 2	chr9	-	104731029	104763842
12755860	2.22	4.65893	4.19	18.2522	0.39	0.15	-3.9	1.7e-06	0.0002	NM_174627; XM_005218906; ENSBTAT00000009652; BC126797	TYROBP	TYRO protein tyrosine kinase binding protein	chr18	-	46779848	46782546
12884116	2.01	4.02782	3.97	15.6707	0.12	0.48	-3.9	3.57e-06	0.0004	NM_001075320; ENSBTAT00000017547; BT020787	TIMD4	T-cell immunoglobulin and mucin domain containing 4	chr7	-	70297936	70348692
12716135	4.86	29.0406	6.83	113.772	0.29	0.13	-3.91	8.96e-08	6.56e-05	NM_001015642; ENSBTAT00000039309; ENSBTAT00000053534; BC133527; BT021552	CPXM1	carboxypeptidase X (M14 family), member 1	chr13	+	52844204	52850550
12905661	2.32	4.99332	4.29	19.5622	0.27	0.25	-3.91	3.22e-07	9.91e-05	NM_001046529; XM_005228262; XM_010822039; ENSBTAT00000020939; BC112495	VSIG4	V-set and immunoglobulin domain containing 4	chrX	+	99894566	99933656
12821567	4.73	26.5382	6.7	103.968	0.49	0.51	-3.92	8.87e-05	0.0021	NM_001001156; XR_821624; ENSBTAT00000016524; AB164682	ADAM12; LOC104976768	ADAM metallopeptidase domain 12; uncharacterized LOC104976768	chr26	-	45848826	46238138
12781192	8.42	342.509	10.39	1341.84	0.6	0.21	-3.93	2.03e-05	0.0009	NM_001076831; ENSBTAT00000028617; ENSBTAT00000038678; BC123469	COL3A1	collagen, type III, alpha 1	chr2	-	7317287	7356904
12771785	5.68	51.2685	7.66	202.251	0.53	0.05	-3.96	1.43e-06	0.0002	NM_001101156; XM_005220380; XM_010816039; ENSBTAT00000025389; BC148075	PMP22	peripheral myelin protein 22	chr19	-	33357140	33382707
12754736	5.14	35.261	7.13	140.07	0.34	0.13	-3.97	2.51e-07	9.34e-05	NM_001099399; BC140678	CMTM3	CKLF-like MARVEL transmembrane domain containing 3	chr18	+	34471590	34477568
12707854	2.22	4.65893	4.21	18.507	0.69	0.63	-3.97	0.0005	0.0064	NM_001205380; XM_005213046; XM_010810245; BC116010	CENPA	centromere protein A	chr11	-	72781235	72787544
12761636	4.37	20.6776	6.38	83.2859	0.4	0.14	-4.02	2.29e-06	0.0003	NM_001045902; ENSBTAT00000000146; BC112487	CD68	CD68 molecule	chr19	+	27921927	27923983
12805950	4.23	18.7654	6.25	76.1093	0.4	0.18	-4.04	3.8e-07	0.0001	XM_010818516; XM_010825417	HIST1H3D	histone cluster 1, H3d	chr23	-	31644098	31644508
12679824	6.97	125.366	8.98	504.951	0.54	0.31	-4.05	3.44e-06	0.0004	NM_001143865; ENSBTAT00000015668	COL6A1	collagen, type VI, alpha 1	chr1	+	147404396	147423644
12893122	3.89	14.8254	5.91	60.1295	0.93	0.63	-4.05	0.0016	0.0139	NM_001034309; ENSBTAT00000035046; BC103199	ASPN	asporin	chr8	-	85499323	85524670
12723845	2.4	5.27803	4.43	21.5557	0.6	0.33	-4.07	9.98e-05	0.0023	XM_001255438; XM_002692693; XM_005194510; XM_005215496; XM_010812046; XM_010822675	NKAIN3	Na+/K+ transporting ATPase interacting 3	chr14	+	29385708	29685646
12889437	4.33	20.1122	6.36	82.1393	1.35	0.66	-4.08	0.0068	0.0381	NM_001206371; XM_005199255; XM_005210279; XM_010798757; XM_010808060; BC102756	ADAMDEC1; LOC507019	ADAM-like, decysin 1; disintegrin and metalloproteinase domain-containing protein 28	chr8	+	72496884	72523549
12870009	6.87	116.97	8.91	481.036	0.85	0.06	-4.11	0.0001	0.0025	NM_001048165; ENSBTAT00000022366; ENSBTAT00000065665; U95813; NM_175700; U95812	CXCL2; GRO1	chemokine (C-X-C motif) ligand 2; chemokine (C-X-C motif) ligand 1 (melanoma growth stimulating activity, alpha)	chr6	+	90822745	90824156
12718058	5.65	50.2134	7.71	209.383	0.44	0.22	-4.14	5.98e-06	0.0005	NM_174444; XM_005192524; XM_005214495; ENSBTAT00000023313; BC120087; D30718; L34208	PTGIS; LOC101910090	prostaglandin I2 (prostacyclin) synthase; prostacyclin synthase-like	chr13	-	78319046	78368752
12880668	3.75	13.4543	5.81	56.1028	0.59	0.28	-4.18	1.91e-05	0.0009	NM_001046379; ENSBTAT00000014883; BC113327; BT030714	CNN1	calponin 1, basic, smooth muscle	chr7	+	17106394	17114224
12681106	3.77	13.6422	5.85	57.68	0.37	0.18	-4.21	7.12e-07	0.0002	XM_002684630; XM_605163	LOC526789	histone H4	chr1	+	8328039	8328350
12712708	3.09	8.51496	5.18	36.2523	0.33	0.32	-4.26	4.06e-06	0.0004	NM_001034720; XM_005213674; ENSBTAT00000009308; BC103001	LCP1	lymphocyte cytosolic protein 1 (L-plastin)	chr12	-	16255779	16320221
12806768	4.18	18.1261	6.27	77.1717	0.41	0.39	-4.27	6.18e-06	0.0005	XM_010818503; XM_010825400	HIST1H2AH	histone cluster 1, H2ah	chr23	-	31111895	31112327
12734783	1.38	2.60268	3.48	11.1579	0.21	0.46	-4.28	5.26e-06	0.0004	NM_001198991; XM_002705317; ENSBTAT00000047564; ENSBTAT00000063039; GQ497281; GQ497282; HM461977; HM461978	CR2	complement component (3d/Epstein Barr virus) receptor 2	chr16	+	5253228	5302725
12877752	3.45	10.9283	5.55	46.8507	0.41	0.44	-4.29	1.49e-05	0.0008	NM_001034255; XM_005209262; ENSBTAT00000063284; BC102479	CFD	complement factor D (adipsin)	chr7	+	45030310	45032846
12730969	4.7	25.9921	6.8	111.43	0.58	0.32	-4.29	3.14e-05	0.0011	NM_174743; ENSBTAT00000012059; AB051389; BC126594	SPON1	spondin 1, extracellular matrix protein	chr15	-	38991044	39309268
12727781	5.03	32.6724	7.15	142.025	0.5	0.24	-4.33	5.94e-06	0.0005	NM_001046149; XM_005215830; ENSBTAT00000009469; BC105336	TAGLN	transgelin	chr15	+	28318411	28323667
12892568	2.92	7.56846	5.04	32.8996	0.49	0.57	-4.34	6.69e-05	0.0017	ENSBTAT00000015704	OMD	osteomodulin	chr8	-	85477017	85479293
12875710	3.94	15.3482	6.06	66.7178	0.44	0.22	-4.35	1.5e-06	0.0002	NM_001046551; ENSBTAT00000039533; BC112547; EU276062	CXCL10	chemokine (C-X-C motif) ligand 10	chr6	-	92623585	92625937
12703851	5.49	44.9422	7.61	195.361	0.74	0.41	-4.35	0.0001	0.0023	NM_001013592; BC104579; BT021005	ACTG2	actin, gamma 2, smooth muscle, enteric	chr11	-	10717558	10740084
12870010	3.28	9.71356	5.4	42.2243	0.86	0.58	-4.36	0.0002	0.0038	NM_174300; ENSBTAT00000012939; AF149249; BC142108	CXCL5	chemokine (C-X-C motif) ligand 5	chr6	+	90645964	90648082
12874291	3.53	11.5514	5.67	50.9143	0.73	0.79	-4.39	0.0021	0.0165	NM_001113173; ENSBTAT00000034249; EU276063	CXCL11	chemokine (C-X-C motif) ligand 11	chr6	-	92645057	92646326
12823457	2.25	4.75683	4.4	21.1121	0.11	0.32	-4.42	1.32e-07	7.26e-05	NM_001113240; NM_174113; XM_005226029; ENSBTAT00000003751; ENSBTAT00000003755; ENSBTAT00000063949; BC142250; X54183	MSR1	macrophage scavenger receptor 1	chr27	+	19976285	20056663
12693536	6.45	87.4266	8.6	388.023	0.53	0.31	-4.44	1.38e-05	0.0008	NM_174390; ENSBTAT00000019744; AF290429; BT026217; AF144758	MMP14	matrix metallopeptidase 14 (membrane-inserted)	chr10	-	21806054	21814533
12884534	3.11	8.63383	5.27	38.5859	0.28	0.25	-4.46	2.53e-07	9.34e-05	NM_001075403; ENSBTAT00000016977; ENSBTAT00000042906; BC153265; BT025482	CSF1R	colony stimulating factor 1 receptor	chr7	-	63379476	63410973
12883076	4.19	18.2522	6.37	82.7106	0.28	0.26	-4.54	1.09e-07	7.03e-05	NM_174008; XM_005209429; ENSBTAT00000020009; AF141313; BC148880	CD14	CD14 molecule	chr7	-	53447569	53448985
12892476	3.46	11.0043	5.65	50.2134	0.39	0.29	-4.58	1.16e-06	0.0002	NR_030918	MIR2404-2	microRNA mir-2404-2	chr8	-	74374393	74374459
12877101	4.55	23.4254	6.77	109.137	0.21	0.24	-4.66	3.82e-08	3.58e-05	NM_174631; ENSBTAT00000019526	ADAMTS2	ADAM metallopeptidase with thrombospondin type 1 motif, 2	chr7	+	1956352	2165242
12869909	6.24	75.5835	8.47	354.588	1.14	0.12	-4.69	0.0007	0.0075	NM_175700; ENSBTAT00000022366; U95812	GRO1	chemokine (C-X-C motif) ligand 1 (melanoma growth stimulating activity, alpha)	chr6	+	90822748	90824841
12804435	2.49	5.61778	4.72	26.3549	0.55	0.38	-4.71	1.32e-05	0.0008	NM_173985; XM_005223598; ENSBTAT00000027388; AF348450; BC102890	AIF1	allograft inflammatory factor 1	chr23	-	27503181	27505457
12832090	6.94	122.786	9.18	580.037	0.5	0.17	-4.73	7.74e-07	0.0002	NM_001078141	IFITM3	interferon induced transmembrane protein 3	chr29	+	51367009	51368066
12682282	6.12	69.551	8.36	328.557	0.86	0.43	-4.74	0.0002	0.0032	NM_001076301; XM_005201541; ENSBTAT00000046493; BC109863	APOD	apolipoprotein D	chr1	+	72670963	72684270
12906223	3.6	12.1257	5.84	57.2816	0.45	0.64	-4.75	3.77e-05	0.0012	XM_001254409; XM_002700420; XM_005200865; XM_005228468; ENSBTAT00000029882; ENSBTAT00000062954; ENSBTAT00000064051	MXRA5	matrix-remodelling associated 5	chrX	+	138878612	138902892
12776338	5.17	36.0019	7.42	171.255	0.7	0.3	-4.76	1.41e-05	0.0008	NM_001046118; ENSBTAT00000007204; ENSBTAT00000063363; BC105438	LAPTM5	lysosomal protein transmembrane 5	chr2	+	123350420	123376541
12764558	4.89	29.6508	7.14	141.044	0.36	0.25	-4.79	2.9e-07	9.84e-05	NM_001046403; BC113250	FKBP10	FK506 binding protein 10, 65 kDa	chr19	+	42623026	42655993
12810233	4.54	23.2636	6.82	112.986	1.03	0.58	-4.88	0.0087	0.0456	XM_002697839; XM_614377	CCBE1	collagen and calcium binding EGF domains 1	chr24	-	58886065	59115568
12848368	2.51	5.6962	4.8	27.8576	0.62	0.37	-4.9	2.83e-05	0.0011	NM_001191358; XM_005203557; ENSBTAT00000001585; HQ728434; HQ728435; HQ728436	SLAMF7	SLAM family member 7	chr3	-	8969737	8985751
12678773	5.67	50.9143	7.96	249	0.37	0.24	-4.91	1.8e-07	7.94e-05	NM_001075126; XM_005202053; XM_010801673; ENSBTAT00000025663; ENSBTAT00000043412; AF126375; BC116097	COL6A2	collagen, type VI, alpha 2	chr1	+	147542825	147570738
12848835	3.26	9.57983	5.55	46.8507	0.78	0.52	-4.91	0.0001	0.0023	NM_173923; ENSBTAT00000019865; BC123577; EU276071	IL6	interleukin 6	chr4	+	31578311	31582679
12738449	2.63	6.19026	4.92	30.2738	0.24	0.45	-4.92	9.75e-07	0.0002	NM_001206509; XM_010812997; XM_010812998; XM_010812999; XM_010813000; XM_010813001; ENSBTAT00000028438	REN	renin	chr16	-	1752713	1762714
12863952	3.46	11.0043	5.76	54.1917	0.53	0.5	-4.92	1.18e-05	0.0007	NM_001077828; XM_005206490; XM_005206492; XM_005206493; XM_005206495; XM_005206497; XM_005206499; XM_005206500; ENSBTAT00000014713; ENSBTAT00000043595; ENSBTAT00000063328; BC126802; HQ324241; HQ324242; HQ324243; HQ324244; X15726	IGF1	insulin-like growth factor 1 (somatomedin C)	chr5	-	66532879	66604699
12878509	4.1	17.1484	6.4	84.4485	0.39	0.49	-4.94	6.03e-06	0.0005	NM_001207027; NM_001207028; XM_010807585; XM_010807586; XM_010807587; XM_010807588	ATP6AP1L	ATPase, H+ transporting, lysosomal accessory protein 1-like	chr7	+	84546719	84567112
12848984	8.13	280.139	10.43	1379.57	0.67	0.27	-4.94	2.31e-05	0.001	NM_174520; XM_010803984; ENSBTAT00000033863; AB008683; BC149095	COL1A2	collagen, type I, alpha 2	chr4	+	11624470	11661163
12815205	5.96	62.2499	8.29	312.996	0.8	0.27	-5.02	4.06e-05	0.0013	NM_174137; XM_010819479; ENSBTAT00000019232; BC103451; BT025406; KR006346	SERPINE1	serpin peptidase inhibitor, clade E (nexin, plasminogen activator inhibitor type 1), member 1	chr25	-	36198554	36206859
12710121	2.76	6.77396	5.09	34.0598	0.81	0.89	-5.02	0.0025	0.0188	NM_001206834	ITGBL1	integrin, beta-like 1 (with EGF-like repeat domains)	chr12	+	81873533	82108527
12861019	3.39	10.4831	5.72	52.7098	0.4	0.16	-5.03	1.15e-07	7.03e-05	NM_001163413; XM_010805535; XM_010805536; ENSBTAT00000026215; GQ184570	CD163	CD163 molecule	chr5	+	102245937	102278444
12775252	2.91	7.51618	5.26	38.3193	0.23	0.97	-5.08	0.0001	0.0023	NM_001012687; NM_001015888; XM_005203086; ENSBTAT00000027089; ENSBTAT00000027317; AJ850104; AJ850107; BC102124	PLA2G2D4; PLA2G2D5	calcium-dependent phospholipase A2 PLA2G2D4; calcium-dependent phospholipase A2 PLA2G2D5	chr2	+	133149387	133157295
12804428	2.66	6.32033	5.02	32.4467	0.53	0.39	-5.14	1.05e-05	0.0007	NM_173966; XM_005223596; ENSBTAT00000035815; AF348421; BC134755; EU276079; JN635499	TNF	tumor necrosis factor	chr23	-	27533901	27536674
12885544	2.97	7.83536	5.34	40.5042	0.34	0.22	-5.16	1.64e-07	7.83e-05	NM_001256558; XM_005208749; ENSBTAT00000006339; JN635352	ACP5	acid phosphatase 5, tartrate resistant	chr7	-	17134327	17137917
12774318	3.13	8.75435	5.52	45.8866	0.42	1.24	-5.23	0.0015	0.0134	NM_001081575; ENSBTAT00000007041; BC133410	DES	desmin	chr2	+	108075460	108082535
12889029	4.33	20.1122	6.8	111.43	0.77	0.39	-5.52	9.78e-05	0.0022	NM_173946; ENSBTAT00000015694; ENSBTAT00000063991; AF017339; BC102526; BT030567; M37974	OGN	osteoglycin	chr8	+	85453134	85468721
12775207	3.51	11.3924	5.99	63.5579	0.74	1.27	-5.57	0.0007	0.0075	NM_001009572; XM_005203084; XM_010802526; ENSBTAT00000032588; AJ850102	PLA2G2D1; PLA2G2D2	calcium-dependent phospholipase A2 PLA2G2D1; calcium-dependent phospholipase A2 PLA2G2D2	chr2	+	133176655	133189041
12727223	4.05	16.5642	6.54	93.0542	0.4	0.13	-5.61	9.25e-08	6.56e-05	NM_001075325; XM_005216169; XM_010812654; ENSBTAT00000025507; BC120079	FOLR2	folate receptor 2 (fetal)	chr15	+	52602819	52605539
12760992	8.13	280.139	10.65	1606.83	0.68	0.27	-5.72	2.36e-05	0.001	NM_001034039; XM_005220486; ENSBTAT00000017420; AB098910; BC105184; AB098904	COL1A1	collagen, type I, alpha 1	chr19	+	37088246	37105011
12749561	6.47	88.647	8.99	508.463	0.44	0.42	-5.74	2.92e-06	0.0003	NM_174745; ENSBTAT00000025657; AF135231; AF290428; BC149404	MMP2	matrix metallopeptidase 2 (gelatinase A, 72kDa gelatinase, 72kDa type IV collagenase)	chr18	+	23828619	23855027
12881135	2.89	7.4127	5.42	42.8137	0.43	0.22	-5.77	4.61e-07	0.0001	NM_001205402; XR_801420; XR_807856; ENSBTAT00000012519; BC134483	TGFBI; LOC104969178	transforming growth factor, beta-induced, 68kDa; uncharacterized LOC104969178	chr7	+	49011914	49095978
12895070	2.86	7.26015	5.4	42.2243	0.68	0.83	-5.81	0.0004	0.0054	NM_001078026; XM_005210546; XM_005210547; XM_005210548; XM_005210549; XM_005210550; XM_005210551; XM_005210552; XM_010808263; XM_010808264; XM_010808265; XM_010808266; XM_010808268; XM_010808269; XM_010808270; ENSBTAT00000000752; ENSBTAT00000000753; BC126528	TNC	tenascin C	chr8	-	105965495	106067887
12784435	4.98	31.5594	7.53	184.823	0.14	0.41	-5.84	1.25e-07	7.09e-05	NM_001046599; XM_010802613; ENSBTAT00000014871; BC112490	C1QB	complement component 1, q subcomponent, B chain	chr2	-	130769170	130775911
12761528	3.45	10.9283	6.01	64.4452	0.16	0.25	-5.93	1.48e-08	2.6e-05	NM_001034220; ENSBTAT00000013399; BC109752	LOC504773	regakine 1	chr19	+	14735465	14742239
12709146	3.46	11.0043	6.05	66.257	0.48	0.4	-6.01	2.22e-06	0.0003	XM_002691898; XM_580980; ENSBTAT00000010869	LOC504806	cis-aconitate decarboxylase	chr12	+	52421741	52424165
12876752	6.04	65.7993	8.63	396.177	0.88	0.32	-6.01	5.71e-05	0.0016	NM_173932; XM_005209103; ENSBTAT00000017275; AF421186; BC140667	LOX	lysyl oxidase	chr7	+	33089540	33101646
12809257	4.85	28.84	7.47	177.294	0.42	0.46	-6.13	3.39e-06	0.0004	NM_001101843; XM_005199977; XM_010818815; ENSBTAT00000047455; BC149193	COLEC12; LOC101909401	collectin sub-family member 12; methyl-CpG-binding domain protein 2-like	chr24	-	35630928	35816269
12798904	5.12	34.7755	7.75	215.269	0.39	0.06	-6.18	3.95e-08	3.58e-05	XM_002697131; XM_010817993; XM_010825220; XM_589271; ENSBTAT00000005240	FBLN2	fibulin 2	chr22	-	58989966	59059137
12698536	3.44	10.8528	6.09	68.1197	0.71	0.61	-6.27	3.6e-05	0.0012	NM_174357; XM_005212740; XM_005212741; ENSBTAT00000026209; AB005148; BC108128; BC134577	IL1RN	interleukin 1 receptor antagonist	chr11	+	46699166	46706152
12726800	5.67	50.9143	8.34	324.034	0.54	0.3	-6.37	1.01e-06	0.0002	NM_174399; XM_005215806; XM_010812339; XM_010812340; XM_010812341; XM_010812342; XM_010812343; XM_010812344; XM_010812345; XM_010812346; XM_010812347; XM_010812348; XM_010812349; XM_010812350; XM_010812351; XM_010812352; XM_010812353; XM_010812354; XM_010812355; XM_010812356; XM_010812357; XM_010812358; XM_010812359; ENSBTAT00000007501; ENSBTAT00000057334; BC151709; BT020673	NCAM1	neural cell adhesion molecule 1	chr15	+	23807381	24165753
12800906	4.99	31.779	7.68	205.074	0.7	0.21	-6.44	5.38e-06	0.0005	XM_010818461; XM_010825398	LOC104968446	histone H2A type 1	chr23	+	30714046	30714456
12869838	5.58	47.8352	8.29	312.996	1.02	0.28	-6.53	8.09e-05	0.002	NM_173925; ENSBTAT00000026275; AF232704; BC103310; EU276073; JN559767; S82598	CXCL8	chemokine (C-X-C motif) ligand 8	chr6	+	90559882	90563647
12876972	5.59	48.1679	8.31	317.365	0.67	0.57	-6.6	2.39e-05	0.001	NM_174365; ENSBTAT00000027848; AF094580; BC102547	INSL3	insulin-like 3 (Leydig cell)	chr7	+	5252676	5254252
12870149	3.94	15.3482	6.68	102.537	0.67	0.45	-6.71	2.96e-05	0.0011	NM_001192345; XM_005207944; XM_010806122; ENSBTAT00000009441; BC151794	PDGFRA	platelet-derived growth factor receptor, alpha polypeptide	chr6	+	71373513	71421283
12738788	4.83	28.443	7.63	198.088	0.82	0.77	-6.97	0.0002	0.0036	NM_001045903; ENSBTAT00000028263; BC113221	DPT	dermatopontin	chr16	-	37106632	37143040
12767023	6.08	67.6492	8.9	477.713	0.82	0.24	-7.08	1.33e-05	0.0008	NM_174006; ENSBTAT00000013146; BC142093; EU276059; M84602	CCL2	chemokine (C-C motif) ligand 2	chr19	-	16232956	16234822
12857056	3.72	13.1775	6.63	99.0442	0.84	0.35	-7.49	3.74e-05	0.0012	NM_174386; XM_005207047; XM_005207048; XM_010805526; ENSBTAT00000000398; BC102769; U37282	MFAP5	microfibrillar associated protein 5	chr5	+	101647629	101659388
12869915	4.51	22.7848	7.47	177.294	1.3	0.38	-7.77	0.0003	0.0042	NM_174299; ENSBTAT00000039536; U95811	CXCL2	chemokine (C-X-C motif) ligand 2	chr6	+	90695494	90697557
12783013	2.93	7.6211	5.91	60.1295	0.53	0.23	-7.92	2.39e-07	9.13e-05	NM_001014945; XM_005203214; ENSBTAT00000009415; ENSBTAT00000040146; AY911382; BC105345; BT020977	C1QA	complement component 1, q subcomponent, A chain	chr2	-	130792855	130795743
12767029	2.17	4.50023	5.16	35.7532	0.56	0.39	-7.93	2.06e-06	0.0003	NM_174007; XM_005192871; XM_010815794; ENSBTAT00000018757; BC142112	CCL8	chemokine (C-C motif) ligand 8	chr19	-	16137672	16139707
12738469	2.43	5.38893	5.45	43.7133	0.78	0.49	-8.13	9.89e-06	0.0006	NM_174088; ENSBTAT00000008793; EU276074; U00799	IL10	interleukin 10	chr16	-	4402474	4406412
12703833	3.04	8.22491	6.08	67.6492	0.79	0.32	-8.23	5.53e-06	0.0005	NM_174092; XM_010810045; ENSBTAT00000013665; M36182; M37210	IL1A	interleukin 1, alpha	chr11	-	46349422	46360402
12767838	4.9	29.8571	8.03	261.379	0.9	0.35	-8.73	8.4e-06	0.0006	NM_001075147; ENSBTAT00000009446; BC118471	CCL4	chemokine (C-C motif) ligand 4	chr19	-	14653460	14655028
12736229	4.69	25.8125	7.87	233.941	0.73	0.48	-9.07	7.23e-06	0.0005	NM_001075830; ENSBTAT00000016252; BC118137	MXRA8	matrix-remodelling associated 8	chr16	+	52424102	52428457
12780215	4.31	19.8353	7.61	195.361	1.03	0.58	-9.83	4.09e-05	0.0013	NM_174176; XM_010802392; ENSBTAT00000028766; BC103034; J05468	SCG2	secretogranin II	chr2	-	112549869	112555375
12760963	5.23	37.5307	8.61	390.722	0.71	0.15	-10.42	5.01e-07	0.0001	NM_174511; ENSBTAT00000035430; AY077840	CCL3	chemokine (C-C motif) ligand 3	chr19	+	14673970	14675481
12703842	3.49	11.2356	7.03	130.69	1.27	0.39	-11.62	8.07e-05	0.002	NM_174093; ENSBTAT00000001745; EU276067; M35589; M37211	IL1B	interleukin 1, beta	chr11	-	46410277	46418785
12687880	4.72	26.3549	8.67	407.315	1.13	0.32	-15.49	7.73e-06	0.0006	NM_173891; ENSBTAT00000006510; BC114791	BRB	brain ribonuclease	chr10	+	26288223	26289852
