# Supplementary material for: mRNA microarray data of FACS purified bovine small and large luteal cells
Source: Data Brief. 2018 May 24;19:737–42. doi: 10.1016/j.dib.2018.05.029 (PMC5997839; doi:10.1016/j.dib.2018.05.029)
Supplement: Supplementary file 6 — Supplementary material [file mmc6.xlsx]

## Sheet: Sheet1
List of canonical pathways affected by differentially expressed genes
Ingenuity Canonical Pathways	p value	z-score	Molecules
Dendritic Cell Maturation	0.000467735	-3.578	IL1A/ICAM1/IL10/TYROBP/TNFRSF1A/FGFR1/FCGR1A/STAT4/COL1A2/NFKBID/COL1A1/NFKBIA/CD40/IL1RN/FSCN1/HLA-DRA/FCER1G/CD86/IL1B/LY75/TNFRSF1B/TNF
HMGB1 Signaling	0.00147911	-3.357	MAP2K6/CXCL8/IL1A/VCAM1/ICAM1/TNFRSF1A/FGFR1/RHOJ/RHOQ/CCL2/TGFB3/IL1B/SERPINE1/TNFRSF1B/TNF/PLAT
Osteoarthritis Pathway	0.000660693	-3.13	CXCL8/S1PR2/RARRES2/DDIT4/TNFRSF1A/DCN/FGFR1/PTHLH/VEGFC/BMPR2/ACVRL1/PRKAA2/PRKAA1/IL1B/PTGS2/TNFRSF1B/JAG1/HTRA1/SMAD1/TNF/ADAMTS5/LRP1/ADAMTS4
IL-6 Signaling	0.000346737	-3	MAP2K6/CXCL8/IL1A/TNFAIP6/TNFRSF1A/FGFR1/CSNK2A2/COL1A1/NFKBID/NFKBIA/IL1RN/CYP19A1/IL1B/CD14/TNFRSF1B/TNF/A2M
EIF2 Signaling	0.0114815	-3	RPS19/FGFR1/RPL30/RPL39/RPLP2/RPL7A/RPS28/RPS6/RPS7/RPL8/RPS16/ACTA2/RPL13/RPS20/RPS9/ACTG2/RPS5/RPS3/RPL31/RPSA
GP6 Signaling Pathway	5.7544e-06	-2.837	COL8A2/COL4A1/COL4A6/COL12A1/FGFR1/LAMA2/COL8A1/COL4A2/COL15A1/FGG/COL1A2/COL1A1/COL6A1/COL21A1/COL6A3/LAMA4/LYN/FCER1G/COL11A1/PRKD1/PRKCB
TREM1 Signaling	0.00165959	-2.714	CXCL8/ICAM1/NLRP3/CD40/CCL2/IL10/TYROBP/TLR6/CD86/IL1B/TNF
Acute Phase Response Signaling	0.000204174	-2.673	MAP2K6/SERPING1/IL1A/TNFRSF1A/C1S/SERPINF1/VWF/FGG/NFKBID/APOA1/NFKBIA/F8/IL1RN/IL1B/OSMR/SERPINE1/TNFRSF1B/CRABP2/TNF/A2M/C2
Neuroinflammation Signaling Pathway	0.00177828	-2.646	ICAM1/GRIA1/BMPR2/CCL5/CXCL10/CCL2/HLA-DRA/CYBB/CXCL8/VCAM1/NLRP3/IL10/TYROBP/TNFRSF1A/FGFR1/CSF1R/IFNA16/PLA2G4A/CD40/CALB2/TLR6/PLA2G4B/TGFB3/CD86/IL1B/BACE2/PTGS2/TNF/CX3CL1
PKCθ Signaling in T Lymphocytes	0.540754	-2.646	NFKBID/NFKBIA/FGFR1/HLA-DRA/FCER1G/CD86/MAP3K8
Th2 Pathway	0.0245471	-2.53	CCR1/IL2RG/ICAM1/CXCR4/IL10/FGFR1/BMPR2/SPI1/STAT4/CD40/HLA-DRA/CD86/JAG1/TIMD4
Leukocyte Extravasation Signaling	0.000660693	-2.524	CD99/VCAM1/ICAM1/CXCR4/MMP14/FGFR1/THY1/MMP2/MMP23B/CLDN5/ITGAM/ACTA2/CLDN1/EZR/RASGRP1/CYBB/CD44/ACTG2/ACTN4/PRKD1/ACTN1/PRKCB/MSN
Type I Diabetes Mellitus Signaling	0.0125893	-2.333	MAP2K6/NFKBID/NFKBIA/TNFRSF1A/HLA-DRA/FCER1G/CD86/IL1B/CYCS/TNFRSF1B/TNF/CPE
Role of NFAT in Regulation of the Immune Response	0.105682	-2.333	AKAP5/FGFR1/GNB5/FCGR1A/GNB4/NFKBID/GNG11/NFKBIA/GNAO1/HLA-DRA/LYN/FCER1G/RCAN3/CD86
Paxillin Signaling	0.372392	-2.236	ITGAM/ACTA2/FGFR1/ITGA8/ACTG2/ACTN4/ACTN1
Toll-like Receptor Signaling	0.00588844	-2.121	MAP2K6/IL1A/LY96/NFKBIA/IL1RN/TLR6/CD14/TNFAIP3/IL1B/TNF
VEGF Signaling	0.167109	-2.121	ACTA2/FGFR1/FLT4/VEGFC/ACTG2/ACTN4/ACTN1/PRKCB
LPS/IL-1 Mediated Inhibition of RXR Function	3.63078e-05	-2.111	IL1A/NR1H4/CHST7/ALAS1/CHST2/MAOB/ACSL5/GSTM4/HS6ST2/PPARGC1B/ACSL4/FABP5/GSTA1/FABP3/TNFRSF1B/TNFRSF1A/ACOX2/LY96/IL1RN/ALDH1A2/NR5A2/IL1B/CD14/PLTP/GSTO2/TNF/SULT1B1
Type II Diabetes Mellitus Signaling	0.0158489	-2.111	NFKBID/NFKBIA/TNFRSF1A/CD36/FGFR1/ACSL5/PRKAA2/PRKAA1/ACSL4/TNFRSF1B/TNF/PRKD1/PRKCB
p38 MAPK Signaling	0.0223872	-2.111	MAP2K6/PLA2G4A/RPS6KA6/IL1A/TNFRSF1A/IL1RN/HIST1H3C/PLA2G4B/TGFB3/IL1B/TNFRSF1B/TNF
Cardiac Hypertrophy Signaling	0.34435	-2.111	MAP2K6/FGFR1/ADCY3/GNB5/MYL6B/RHOJ/MYL9/GNB4/GNG11/RHOQ/IGF1/GNAO1/TGFB3/MAP3K8
iNOS Signaling	0.204644	-2	NFKBID/LY96/NFKBIA/CD14
RANK Signaling in Osteoclasts	0.438531	-2	MAP2K6/NFKBID/NFKBIA/FGFR1/MAP3K8/GSN
iCOS-iCOSL Signaling in T Helper Cells	0.458142	-2	NFKBID/IL2RG/NFKBIA/CD40/FGFR1/HLA-DRA/FCER1G
Glioma Invasiveness Signaling	0.0707946	-1.89	RHOQ/FGFR1/CD44/PLAUR/RHOJ/MMP2/PLAU
PAK Signaling	0.271644	-1.89	MYL9/FGFR1/PDGFRA/MYL6B/PDGFD/TNF/PDGFRB
Integrin Signaling	0.0645654	-1.807	CAPN11/ASAP1/FGFR1/ITGA8/RHOJ/GSN/MYL9/ITGAM/RHOQ/ACTA2/LIMS1/CAPN1/PFN2/ZYX/ACTG2/ACTN4/ACTN1
Role of Pattern Recognition Receptors in Recognition of Bacteria and Viruses	0.00512861	-1.732	CXCL8/IL1A/NLRP3/IL10/FGFR1/TLR6/TGFB3/IL1B/C1QC/C1QA/C1QB/CCL5/TNF/PRKD1/PRKCB
Renin-Angiotensin Signaling	0.184077	-1.667	CCL2/FGFR1/ADCY3/REN/CCL5/TNF/AGTR1/PRKD1/PRKCB
Role of IL-17F in Allergic Inflammatory Airway Diseases	0.00199526	-1.633	CXCL10/CXCL8/RPS6KA6/CCL4/IGF1/CCL2/IL1B/CXCL5
IL-1 Signaling	0.0501187	-1.633	MAP2K6/NFKBID/GNB4/IL1A/NFKBIA/GNG11/GNAO1/ADCY3/GNB5
IL-8 Signaling	0.000616595	-1.606	CXCL8/VCAM1/ICAM1/FGFR1/FLT4/GNB5/VEGFC/MMP2/RHOJ/EIF4EBP1/MYL9/GNB4/CDH1/ITGAM/GNG11/RHOQ/CYBB/PTGS2/PRKD1/LASP1/PRKCB/CR2
Complement System	1.31826e-05	-1.414	CFD/SERPING1/ITGAM/C1S/CFI/C1QA/C1QC/C1QB/C2/CR2
Th1 Pathway	0.165196	-1.414	MAP2K6/STAT4/ICAM1/CD40/IL10/FGFR1/HLA-DRA/CD86/LGALS9/DLL4
Sphingosine-1-phosphate Signaling	0.202768	-1.414	NAAA/RHOQ/S1PR2/FGFR1/ADCY3/PDGFRA/RHOJ/PDGFD/PDGFRB
NF-κB Signaling	7.58578e-07	-1.347	MAP2K6/IL1A/BMP4/TNFAIP3/BMPR2/BMPR1B/NFKBIA/PDGFRA/TNFRSF1B/PDGFRB/TNFRSF1A/FGFR1/HDAC1/FLT4/IGF2R/NFKBID/CSNK2A2/GHR/CD40/IL1RN/TLR6/FCER1G/TGFA/IL1B/MAP3K8/TNF/PRKCB
TNFR1 Signaling	0.0436516	-1.342	NFKBID/NFKBIA/TNFRSF1A/TNFAIP3/CYCS/TNF
Intrinsic Prothrombin Activation Pathway	0.0645654	-1.342	COL1A2/COL1A1/F8/F13A1/FGG
Cardiac β-adrenergic Signaling	0.192752	-1.342	ENPP6/AKAP12/AKAP5/GNB4/GNG11/PDE3B/PDE12/ADCY3/GNB5/PDE8B
Chemokine Signaling	0.30903	-1.342	CCL4/CCL2/CXCR4/CCL5/PRKCB
Production of Nitric Oxide and Reactive Oxygen Species in Macrophages	0.0467735	-1.291	TNFRSF1A/FGFR1/RHOJ/SPI1/NFKBID/APOA1/RHOQ/NFKBIA/CYBB/MAP3K8/TNFRSF1B/TNF/SIRPA/PRKD1/APOD/PRKCB
Protein Kinase A Signaling	0.00616595	-1.279	ENPP6/AKAP12/FLNB/DUSP6/PDE12/GNB5/UBASH3B/MYL6B/PTPRF/GNB4/NFKBIA/GNG11/PDE3B/FLNA/PRKD1/AKAP5/PTPRE/PTPRG/PTPRD/HIST1H3C/ADCY3/PTPN3/MYL9/NFKBID/HIST1H1E/PYGM/KDELR3/TGFB3/PDE8B/PTGS2/PTPRR/SIRPA/PRKCB
Cholecystokinin/Gastrin-mediated Signaling	0.0371535	-1.265	MAP2K6/IL1A/RHOQ/IL1RN/IL1B/RHOJ/PTGS2/TNF/PRKD1/PRKCB
Glioma Signaling	0.0724436	-1.265	IGF2/IGF1/FGFR1/PDGFRA/TGFA/PDGFD/IGF2R/PRKD1/PRKCB/PDGFRB
Glioblastoma Multiforme Signaling	0.222331	-1.265	IGF2/CCNE1/RHOQ/IGF1/FGFR1/WNT2B/PDGFRA/RHOJ/PDGFD/WNT11/PDGFRB
B Cell Receptor Signaling	0.537032	-1.265	MAP2K6/ETS1/NFKBID/NFKBIA/PAG1/FGFR1/LYN/MAP3K8/BCL2A1/PRKCB
ILK Signaling	0.00144544	-1.213	MAP2K6/FLNB/FBLIM1/SNAI2/TNFRSF1A/FGFR1/VEGFC/MYL6B/RHOJ/MYL9/CDH1/RHOQ/ACTA2/LIMS1/FLNA/ACTG2/ACTN4/PTGS2/TNF/DSP/ACTN1
Colorectal Cancer Metastasis Signaling	0.0346737	-1.213	TNFRSF1A/MMP14/FGFR1/WNT2B/ADCY3/GNB5/VEGFC/MMP2/RHOJ/GNB4/CDH1/MMP23B/GNG11/RHOQ/TLR6/TGFB3/PTGS2/TNF/LRP1/WNT11
Actin Cytoskeleton Signaling	0.134276	-1.155	FGFR1/MYL6B/GSN/MYL9/ACTA2/FLNA/EZR/PFN2/CD14/ACTG2/ACTN4/NCKAP1L/PDGFD/FGF7/ACTN1/MSN
MIF Regulation of Innate Immunity	0.00630957	-1.134	NFKBID/PLA2G4A/LY96/NFKBIA/PLA2G4B/CD14/PTGS2
GM-CSF Signaling	0.0851138	-1.134	ETS1/CSF2RB/PIM1/FGFR1/LYN/BCL2A1/PRKCB
BMP signaling pathway	0.1	-1.134	FST/BMP4/BMPR2/BMPR1B/BMP6/SMAD1/BMP1
LPS-stimulated MAPK Signaling	0.166341	-1.134	MAP2K6/NFKBID/NFKBIA/FGFR1/CD14/PRKD1/PRKCB
GNRH Signaling	0.333426	-1.134	MAP2K6/DNM1/GNG11/ADCY3/MAP3K8/MMP2/DNM1L/PRKD1/PRKCB
p70S6K Signaling	0.533335	-1.134	RPS6/IL2RG/FGFR1/LYN/AGTR1/PRKD1/PRKCB
STAT3 Pathway	0.0141254	-1	GHR/PIM1/FGFR1/FLT4/PDGFRA/BMPR2/BMPR1B/IGF2R/PDGFRB
Gα12/13 Signaling	0.0933254	-1	MYL9/NFKBID/CDH1/CDH2/NFKBIA/CDH12/FGFR1/CDH10/MYL6B/CDH13/CDH11
Apoptosis Signaling	0.00691831	-0.905	NFKBID/NFKBIA/CAPN11/TNFRSF1A/CAPN1/LMNA/CYCS/BCL2A1/TNFRSF1B/TNF/AIFM1
Death Receptor Signaling	0.00870964	-0.905	NFKBID/TNKS/NFKBIA/ACTA2/TNFRSF1A/LMNA/CYCS/ACTG2/TNFRSF1B/TNF/ARHGDIB
MIF-mediated Glucocorticoid Regulation	0.00186209	-0.816	NFKBID/PLA2G4A/LY96/NFKBIA/PLA2G4B/CD14/PTGS2
NF-κB Activation by Viruses	0.298538	-0.816	NFKBID/NFKBIA/FGFR1/PRKD1/PRKCB/CR2
PDGF Signaling	0.325837	-0.816	CSNK2A2/FGFR1/PDGFRA/PDGFD/PRKCB/PDGFRB
Ceramide Signaling	0.353997	-0.816	S1PR2/TNFRSF1A/FGFR1/CYCS/TNFRSF1B/TNF
Huntington's Disease Signaling	0.42658	-0.816	CAPN11/FGFR1/HDAC1/GNB5/TGM2/DNM1/GNB4/GNG11/IGF1/CAPN1/CYCS/DNM1L/PRKD1/PRKCB
TGF-β Signaling	0.0147911	-0.707	MAP2K6/INHA/BMP4/HDAC1/TGFB3/BMPR2/BMPR1B/SERPINE1/SMAD1/PMEPA1
RhoA Signaling	0.111429	-0.707	MYL9/IGF1/ACTA2/NRP2/ANLN/EZR/PFN2/MYL6B/ACTG2/MSN
Tec Kinase Signaling	0.0316228	-0.632	FGFR1/GNB5/RHOJ/STAT4/GNB4/GNG11/RHOQ/ACTA2/GNAO1/LYN/FCER1G/ACTG2/TNF/PRKD1/PRKCB
Macropinocytosis Signaling	0.0588844	-0.447	CSF1/FGFR1/CD14/ACTN4/PDGFD/CSF1R/PRKD1/PRKCB
P2Y Purigenic Receptor Signaling Pathway	0.549541	-0.447	GNB4/GNG11/FGFR1/ADCY3/GNB5/PRKD1/PRKCB
CD40 Signaling	0.0524807	-0.378	MAP2K6/NFKBID/NFKBIA/ICAM1/CD40/FGFR1/TNFAIP3/PTGS2
Regulation of Actin-based Motility by Rho	0.0954993	-0.378	MYL9/RHOQ/ACTA2/PFN2/RHOJ/MYL6B/ACTG2/GSN
Aryl Hydrocarbon Receptor Signaling	0.00275423	-0.302	CCNE2/IL1A/NFIX/CYP1B1/TGM2/NR2F1/CCNE1/NFIA/ALDH1A2/TGFB3/GSTM4/IL1B/GSTA1/GSTO2/TNF/AHR
CXCR4 Signaling	0.0489779	-0.302	CXCR4/FGFR1/ADCY3/GNB5/MYL6B/RHOJ/MYL9/GNB4/GNG11/RHOQ/GNAO1/LYN/PRKD1/PRKCB
Coagulation System	7.76247e-06	0	F8/SERPINA5/F13A1/VWF/PLAUR/PLAU/SERPINE1/A2M/FGG/PLAT
RhoGDI Signaling	0.000912011	0	GNB5/RHOJ/MYL6B/CDH11/ARHGDIB/MYL9/GNB4/CDH1/CDH2/GNG11/CDH12/RHOQ/ACTA2/EZR/CDH10/GNAO1/CD44/ACTG2/CDH13/MSN
Signaling by Rho Family GTPases	0.0123027	0	FGFR1/GNB5/RHOJ/MYL6B/DES/CDH11/STMN1/MYL9/GNB4/CDH1/CDH2/GNG11/CDH12/RHOQ/ACTA2/EZR/CDH10/GNAO1/CYBB/ACTG2/CDH13/MSN
Gαq Signaling	0.0416869	0	FGFR1/RGS7/RGS16/GNB5/RHOJ/GNB4/NFKBID/GNG11/RHOQ/NFKBIA/ARHGEF25/PRKD1/AGTR1/PRKCB
Relaxin Signaling	0.0660693	0	ENPP6/NFKBID/GNB4/NFKBIA/GNG11/NPR3/PDE3B/FGFR1/PDE12/ADCY3/GNAO1/GNB5/PDE8B
PTEN Signaling	0.0912011	0	CSNK2A2/GHR/FGFR1/FLT4/PDGFRA/BMPR2/BMPR1B/CNKSR3/IGF2R/PDGFRB
Activation of IRF by Cytosolic Pattern Recognition Receptors	0.108143	0	IFNA16/NFKBID/NFKBIA/CD40/IL10/TNF
Fcγ Receptor-mediated Phagocytosis in Macrophages and Monocytes	0.110408	0	MYO5A/ACTA2/EZR/LYN/ACTG2/FCGR1A/PRKD1/PRKCB
α-Adrenergic Signaling	0.166341	0	GNB4/GNG11/PYGM/ADCY3/GNB5/PRKD1/PRKCB
Nitric Oxide Signaling in the Cardiovascular System	0.234423	0	PRKG1/PDE3B/FGFR1/FLT4/PRKAA1/VEGFC/PRKD1/PRKCB
Lymphotoxin β Receptor Signaling	0.268534	0	NFKBID/VCAM1/NFKBIA/FGFR1/CYCS
eNOS Signaling	0.283139	0	PRKG1/FGFR1/FLT4/ADCY3/PRKAA2/PRKAA1/AQP1/VEGFC/CHRNA2/PRKD1/PRKCB
HGF Signaling	0.555904	0	ETS1/FGFR1/MAP3K8/PTGS2/PRKD1/PRKCB
mTOR Signaling	0.00186209	0.302	RPS19/DDIT4/FGFR1/VEGFC/RHOJ/EIF4EBP1/RPS28/RPS6/RPS7/RPS6KA6/RPS16/RHOQ/RPS20/RPS9/PRKAA2/PRKAA1/RPS5/RPS3/PRKD1/PRKCB/RPSA
cAMP-mediated signaling	0.399945	0.302	ENPP6/AKAP12/AKAP5/NPR3/MC3R/PDE3B/DUSP6/PDE12/ADCY3/RGS7/GNAO1/PDE8B/AGTR1
Induction of Apoptosis by HIV1	0.0040738	0.333	NFKBID/SLC25A13/NFKBIA/SLC25A4/TNFRSF1A/CXCR4/CYCS/TNFRSF1B/TNF
Acute Myeloid Leukemia Signaling	0.0223872	0.378	MAP2K6/KITLG/CSF2RB/PIM1/FGFR1/JUP/CSF1R/SPI1/EIF4EBP1/PIM2
Antioxidant Action of Vitamin C	0.199526	0.378	PLA2G16/NFKBID/PLA2G4A/CSF2RB/NFKBIA/PLA2G4B/GSTO2/TNF
CREB Signaling in Neurons	0.374111	0.378	GNB4/GNG11/GRID1/GRIA1/FGFR1/GNAO1/ADCY3/GNB5/PRKD1/PRKCB/GRIA3
Role of PI3K/AKT Signaling in the Pathogenesis of Influenza	0.392645	0.447	IFNA16/NFKBID/NFKBIA/FGFR1/CCL5
Thrombin Signaling	0.371535	0.707	MYL9/GNB4/RHOQ/GNG11/FGFR1/GNAO1/ADCY3/GNB5/RHOJ/MYL6B/PRKD1/PRKCB
PCP pathway	0.0380189	0.816	NDP/ROR2/WNT2B/PFN2/CTHRC1/LGR4/WNT11
Growth Hormone Signaling	0.074131	0.816	IGF2/RPS6KA6/GHR/IGF1/FGFR1/A2M/PRKD1/PRKCB
Neuregulin Signaling	0.30761	0.816	RPS6/DCN/TGFA/EREG/PRKD1/PRKCB
p53 Signaling	0.355631	0.816	TP53INP1/SNAI2/THBS1/PLAGL1/FGFR1/HDAC1/SERPINE2
PPARα/RXRα Activation	0.0489779	0.832	MAP2K6/CD36/ADCY3/BMPR2/NR2F1/NFKBID/ACADL/APOA1/NFKBIA/GHR/TGFB3/PRKAA1/PRKAA2/IL1B/PRKCB
Endothelin-1 Signaling	0.400867	0.905	PLA2G16/PLA2G4A/EDNRB/FGFR1/PLA2G4B/GNAO1/ADCY3/EDNRA/PTGS2/PRKD1/PRKCB
Sirtuin Signaling Pathway	0.0177828	0.943	CXCL8/PFKFB3/NDUFAF1/SLC25A4/UCP2/NR1H4/DUSP6/TRIM28/HIST1H3C/POLR1E/SIRT3/NDUFA4L2/CDH1/ACADL/NDUFA5/NDUFS1/HIST1H1E/Tomm5/UQCRC2/PRKAA2/PRKAA1/VDAC1/TNF/MAP1LC3C
Calcium Signaling	0.22751	1	MYL9/AKAP5/ACTA2/GRIA1/HDAC1/RCAN3/MYL6B/TRPC4/CHRNA2/TPM2/TPM4/GRIA3
UVB-Induced MAPK Signaling	0.258226	1	FGFR1/HIST1H3C/PRKD1/EIF4EBP1/PRKCB
G Beta Gamma Signaling	0.30761	1	GNB4/GNG11/GNAO1/GNB5/PRKD1/PRKCB
Gαi Signaling	0.432514	1	GNB4/GNG11/NPR3/RGS7/ADCY3/GNB5/AGTR1
Melatonin Signaling	0.5188	1	MAP2K6/GNAO1/PRKD1/PRKCB
VEGF Family Ligand-Receptor Interactions	0.0870964	1.134	PLA2G4A/NRP2/FGFR1/PLA2G4B/FLT4/VEGFC/PRKD1/PRKCB
Sumoylation Pathway	0.126183	1.134	ETS1/CDH1/NFKBIA/RHOQ/HDAC1/SENP5/RHOJ/ARHGDIB
fMLP Signaling in Neutrophils	0.190108	1.134	NFKBID/GNB4/NFKBIA/GNG11/FGFR1/CYBB/GNB5/PRKD1/PRKCB
Phospholipase C Signaling	0.189671	1.155	HDAC1/ADCY3/GNB5/MYL6B/RHOJ/TGM2/MYL9/PLA2G4A/GNB4/GNG11/RHOQ/PLA2G4B/LYN/FCER1G/PRKD1/PRKCB
Corticotropin Releasing Hormone Signaling	0.53827	1.342	NPR3/GNAO1/ADCY3/PTGS2/PRKD1/PRKCB
Synaptic Long Term Depression	0.0446684	1.387	PLA2G16/PLA2G4A/PRKG1/NPR3/IGF1/GRID1/GRIA1/PLA2G4B/GNAO1/LYN/PRKD1/PRKCB/GRIA3
Wnt/β-catenin Signaling	0.00831764	1.604	SFRP2/HDAC1/WNT2B/BMPR2/CSNK2A2/CDH1/CDH2/CDH12/DKK3/GNAO1/TGFB3/CD44/DKK2/NR5A2/SFRP1/LRP1/WNT11
NRF2-mediated Oxidative Stress Response	0.130918	1.633	MAP2K6/FGFR1/DNAJC6/DNAJA4/BACH1/ACTA2/GSTM4/GSTA1/ACTG2/AOX1/GSTO2/PRKD1/PRKCB/EPHX1
Sperm Motility	0.49204	1.633	PLA2G16/PLA2G4A/PRKG1/PLA2G4B/CACNA1H/PRKD1/PRKCB
LXR/RXR Activation	0.00017378	2	IL1A/MSR1/TNFRSF1A/NR1H4/CD36/SERPINF1/LY96/APOA1/CCL2/IL1RN/IL1B/CD14/PLTP/PTGS2/TNFRSF1B/TNF/APOD
PPAR Signaling	0.00125893	3.464	NR2F1/NFKBID/IL1A/NFKBIA/IL1RN/TNFRSF1A/PDGFRA/IL1B/PTGS2/TNFRSF1B/PDGFD/TNF/PDGFRB
Hepatic Fibrosis / Hepatic Stellate Cell Activation	1.99526e-22	#NUM!	CTGF/COL8A1/MYL6B/CXCL9/SERPINE1/PDGFRB/CXCL8/COL4A1/FGFR1/VEGFC/BAMBI/MMP2/MYL9/IGF2/COL21A1/ACTA2/CD40/COL6A3/TGFB3/CD14/PDGFD/TNF/AGTR1/COL8A2/IL1A/ICAM1/COL4A6/CCL5/COL4A2/COL15A1/COL1A2/COL6A1/IGF1/CCL2/PDGFRA/TNFRSF1B/VCAM1/EDNRB/TNFRSF1A/IL10/COL12A1/FLT4/COL1A1/LY96/CSF1/TGFA/IL1B/EDNRA/COL11A1/A2M
Granulocyte Adhesion and Diapedesis	3.98107e-11	#NUM!	CD99/IL1A/ICAM1/MMP14/CXCL5/CCL5/CXCL9/CXCL10/CCL2/CCL8/CCL3L3/EZR/XCL1/CCL16/TNFRSF1B/CXCL8/VCAM1/CXCL11/SDC1/TNFRSF1A/CXCR4/THY1/MMP2/MMP23B/ITGAM/CLDN5/CCL4/CLDN1/IL1RN/IL1B/CXCL2/CX3CL1/TNF/MSN
Agranulocyte Adhesion and Diapedesis	6.30957e-11	#NUM!	CD99/IL1A/ICAM1/MMP14/MYL6B/CXCL5/CCL5/CXCL9/CXCL10/CCL2/CCL8/CCL3L3/EZR/XCL1/ACTG2/CCL16/CXCL8/CXCL11/VCAM1/CXCR4/TNFRSF1A/MMP2/MYL9/MMP23B/CLDN5/CCL4/ACTA2/CLDN1/IL1RN/IL1B/CXCL2/CD34/CX3CL1/TNF/MSN
Role of Osteoblasts, Osteoclasts and Chondrocytes in Rheumatoid Arthritis	1.62181e-07	#NUM!	MAP2K6/IL1A/BMP4/SFRP2/MMP14/BMPR2/ACP5/NFKBIA/IGF1/DKK3/DKK2/TNFRSF1B/SMAD1/ADAMTS5/BMP1/ADAMTS4/CTSK/IL10/TNFRSF1A/FGFR1/WNT2B/GSN/CSF1R/NFKBID/COL1A1/CSF1/IL1RN/IL1B/SFRP1/BMP6/TNF/WNT11/LRP1
Pathogenesis of Multiple Sclerosis	1.41254e-06	#NUM!	CXCL10/CCR1/CXCL11/CCL4/CCL5/CXCL9
Atherosclerosis Signaling	2.39883e-06	#NUM!	PLA2G16/CXCL8/IL1A/VCAM1/ICAM1/MSR1/CXCR4/CD36/COL1A2/PLA2G4A/COL1A1/APOA1/CCL2/CD40/CSF1/IL1RN/PLA2G4B/IL1B/PDGFD/TNF/APOD
DNA Methylation and Transcriptional Repression Signaling	5.7544e-06	#NUM!	HIST1H4F/HIST1H4A/HIST1H4C/HIST1H4K/HDAC1/HIST2H4B/HIST1H4D/HIST1H4L/HIST1H4B/HIST1H4H
Role of Hypercytokinemia/hyperchemokinemia in the Pathogenesis of Influenza	8.70964e-06	#NUM!	IFNA16/CXCL10/CCR1/CXCL8/IL1A/CCL4/CCL2/IL1RN/IL1B/CCL5/TNF
Inhibition of Matrix Metalloproteases	2.18776e-05	#NUM!	HSPG2/SDC1/MMP23B/ADAM12/MMP14/THBS2/MMP2/TFPI2/A2M/LRP1
Role of Macrophages, Fibroblasts and Endothelial Cells in Rheumatoid Arthritis	3.89045e-05	#NUM!	MAP2K6/IL1A/ICAM1/SFRP2/CEBPD/CCL5/FCGR1A/ROR2/NFKBIA/CCL2/DKK3/DKK2/TNFRSF1B/PRKD1/ADAMTS4/CXCL8/VCAM1/IL10/TNFRSF1A/FGFR1/WNT2B/VEGFC/NFKBID/CSF1/IL1RN/GNAO1/TLR6/IL1B/SFRP1/PDGFD/TNF/WNT11/LRP1/PRKCB
Communication between Innate and Adaptive Immune Cells	9.77237e-05	#NUM!	CXCL8/IL1A/IL10/CCL5/CXCL10/CCL4/CD40/CCL3L3/IL1RN/TLR6/HLA-DRA/FCER1G/CD86/IL1B/TNF
Differential Regulation of Cytokine Production in Intestinal Epithelial Cells by IL-17A and IL-17F	0.00011749	#NUM!	IL1A/CCL4/CCL2/IL10/IL1B/CCL5/TNF
Differential Regulation of Cytokine Production in Macrophages and T Helper Cells by IL-17A and IL-17F	0.00020893	#NUM!	CCL4/CCL2/IL10/IL1B/CCL5/TNF
Transcriptional Regulatory Network in Embryonic Stem Cells	0.00040738	#NUM!	HIST1H4F/HIST1H4A/HIST1H4C/HIST1H4K/HIST2H4B/HIST1H4D/HIST1H4L/HESX1/HIST1H4B/HIST1H4H
Axonal Guidance Signaling	0.000758578	#NUM!	DPYSL2/ENPEP/RND1/BMP4/GNB5/MYL6B/ABLIM1/ADAMTS2/GNB4/GNG11/IGF1/EFNA5/ABLIM3/PFN2/ADAMTS5/PRKD1/BMP1/UNC5C/ADAMTS4/EPHA7/SEMA3E/PAPPA/PLXNC1/NRP2/CXCR4/SEMA5A/FGFR1/WNT2B/VEGFC/MMP2/MYL9/EPHA6/ADAM12/GNAO1/EPHA5/SEMA3C/PDGFD/BMP6/WNT11/PRKCB
Factors Promoting Cardiogenesis in Vertebrates	0.000912011	#NUM!	CCNE2/BMP4/BMPR2/BMPR1B/CCNE1/TGFB3/BMP6/SMAD1/LRP1/WNT11/PRKD1/BMP1/PRKCB
autophagy	0.00125893	#NUM!	CTSV/CTSA/CTSK/CTSL/CTSH/CTSS/CTSB/CTSC/MAP1LC3C/CTSF
Germ Cell-Sertoli Cell Junction Signaling	0.00169824	#NUM!	MAP2K6/TNFRSF1A/FGFR1/RHOJ/GSN/CDH1/CDH2/RHOQ/ACTA2/TGFB3/ZYX/MAP3K8/ACTG2/ACTN4/JUP/TNF/A2M/ACTN1/RAB8B
IL-10 Signaling	0.00288403	#NUM!	MAP2K6/CCR1/NFKBID/IL1A/NFKBIA/IL10/IL1RN/CD14/IL1B/TNF
Hepatic Cholestasis	0.0040738	#NUM!	CXCL8/IL1A/TNFRSF1A/NR1H4/ADCY3/NFKBID/LY96/NFKBIA/IL1RN/TGFB3/IL1B/CD14/NR5A2/TNFRSF1B/TNF/PRKD1/PRKCB
T Helper Cell Differentiation	0.00436516	#NUM!	STAT4/IL2RG/CD40/IL10/TNFRSF1A/HLA-DRA/FCER1G/CD86/TNFRSF1B/TNF
Role of PKR in Interferon Induction and Antiviral Response	0.0047863	#NUM!	MAP2K6/NFKBID/NFKBIA/TNFRSF1A/CYCS/TNF/FCGR1A
Crosstalk between Dendritic Cells and Natural Killer Cells	0.00630957	#NUM!	CSF2RB/IL2RG/CD40/ACTA2/TYROBP/FSCN1/HLA-DRA/CD86/ACTG2/TNFRSF1B/TNF
Airway Pathology in Chronic Obstructive Pulmonary Disease	0.00645654	#NUM!	CXCL8/MMP2/TNF
Altered T Cell and B Cell Signaling in Rheumatoid Arthritis	0.00691831	#NUM!	IL1A/CD40/IL10/CSF1/IL1RN/HLA-DRA/TLR6/FCER1G/CD86/IL1B/TNF
IL-17A Signaling in Gastric Cells	0.00831764	#NUM!	CXCL10/CXCL8/CXCL11/CCL5/TNF
Role of IL-17A in Arthritis	0.00912011	#NUM!	MAP2K6/CXCL8/NFKBID/NFKBIA/CCL2/FGFR1/CXCL5/PTGS2/CCL5
Dermatan Sulfate Degradation (Metazoa)	0.01	#NUM!	IDUA/GM2A/HEXB/CEMIP
Phagosome Maturation	0.0102329	#NUM!	ATP6V0E2/CTSK/ATP6AP1/CTSF/CTSV/CTSA/CTSL/CTSS/CTSH/HLA-DRA/CYBB/Atp6ap1l/CTSB/CTSC/ATP6V1B2
Graft-versus-Host Disease Signaling	0.0114815	#NUM!	IL1A/IL1RN/HLA-DRA/FCER1G/CD86/IL1B/TNF
Role of MAPK Signaling in the Pathogenesis of Influenza	0.0120226	#NUM!	MAP2K6/CXCL10/PLA2G16/PLA2G4A/CCL2/PLA2G4B/PTGS2/CCL5/TNF
FXR/RXR Activation	0.0141254	#NUM!	IL1A/APOA1/SDC1/IL1RN/CYP19A1/NR1H4/SERPINF1/FBP1/NR5A2/IL1B/PLTP/TNF/APOD
Th1 and Th2 Activation Pathway	0.0165959	#NUM!	MAP2K6/CCR1/IL2RG/ICAM1/IL10/CXCR4/FGFR1/LGALS9/BMPR2/SPI1/STAT4/CD40/HLA-DRA/CD86/JAG1/TIMD4/DLL4
Mitochondrial Dysfunction	0.0165959	#NUM!	NDUFAF1/COX7B/UCP2/NDUFA4L2/UQCRB/MAOB/NDUFA5/NDUFS1/UQCRC2/COX7A2/CYCS/CYB5A/BACE2/VDAC1/ATP5G3/AIFM1
TNFR2 Signaling	0.018197	#NUM!	NFKBID/NFKBIA/TNFAIP3/TNFRSF1B/TNF
Regulation of the Epithelial-Mesenchymal Transition Pathway	0.0199526	#NUM!	MAP2K6/ETS1/LOX/ID2/SNAI2/FGFR1/WNT2B/MMP2/CDH1/CDH2/CDH12/TGFB3/PDGFD/JAG1/FGF7/WNT11/PDGFRB
Role of Cytokines in Mediating Communication between Immune Cells	0.020893	#NUM!	IFNA16/CXCL8/IL1A/IL10/IL1RN/IL1B/TNF
CCR5 Signaling in Macrophages	0.0263027	#NUM!	GNB4/CCL4/GNG11/FCER1G/GNB5/CCL5/PRKD1/PRKCB
Remodeling of Epithelial Adherens Junctions	0.0263027	#NUM!	DNM1/CDH1/ACTA2/ZYX/ACTG2/ACTN4/DNM1L/ACTN1
Glycogen Degradation II	0.0269153	#NUM!	PYGM/PGM5/AGL
MSP-RON Signaling Pathway	0.0331131	#NUM!	CSF2RB/ITGAM/ACTA2/CCL2/CSF1/FGFR1/ACTG2/TNF
IL-17A Signaling in Fibroblasts	0.0331131	#NUM!	NFKBID/NFKBIA/CCL2/CEBPD/CXCL5
Glutathione Redox Reactions I	0.0338844	#NUM!	GPX3/CLIC2/GPX8/GSTA1
Hematopoiesis from Pluripotent Stem Cells	0.0338844	#NUM!	KITLG/CXCL8/IL1A/IL10/CSF1/FCER1G
Glycine Cleavage Complex	0.0354813	#NUM!	GCSH/GLDC
Human Embryonic Stem Cell Pluripotency	0.0354813	#NUM!	S1PR2/BMP4/FGFR1/WNT2B/BMPR2/TGFB3/PDGFRA/BMP6/PDGFD/SMAD1/WNT11/PDGFRB/BMP1
Phagosome Formation	0.0380189	#NUM!	RHOQ/ITGAM/MSR1/MRC2/FGFR1/TLR6/FCER1G/RHOJ/FCGR1A/PRKD1/PRKCB/CR2
Glycogen Degradation III	0.0398107	#NUM!	PYGM/PGM5/AGL
IL-12 Signaling and Production in Macrophages	0.040738	#NUM!	IL10/FGFR1/SPI1/IFNA16/STAT4/APOA1/CD40/TGFB3/MAP3K8/TNF/PRKD1/APOD/PRKCB
Epithelial Adherens Junction Signaling	0.040738	#NUM!	SNAI2/FGFR1/BMPR2/MYL6B/MYL9/CDH2/CDH1/ACTA2/ZYX/ACTG2/JUP/ACTN4/ACTN1
Sertoli Cell-Sertoli Cell Junction Signaling	0.0446684	#NUM!	TNFRSF1A/CDH1/PRKG1/CLDN5/ACTA2/CLDN1/TGFB3/MAP3K8/ACTG2/ACTN4/JUP/A2M/TNF/ACTN1/RAB8B
Chondroitin Sulfate Degradation (Metazoa)	0.0467735	#NUM!	GM2A/HEXB/CEMIP
Acetyl-CoA Biosynthesis I (Pyruvate Dehydrogenase Complex)	0.047863	#NUM!	DLAT/DBT
Aspartate Degradation II	0.047863	#NUM!	GOT1/MDH1
Glutamate Removal from Folates	0.0524807	#NUM!	GGH
Sulfite Oxidation IV	0.0524807	#NUM!	SUOX
γ-linolenate Biosynthesis II (Animals)	0.0549541	#NUM!	ACSL5/ACSL4/CYB5A
Mechanisms of Viral Exit from Host Cells	0.060256	#NUM!	ACTA2/ACTG2/LMNB1/PRKD1/PRKCB
Amyotrophic Lateral Sclerosis Signaling	0.0630957	#NUM!	CAPN11/IGF1/GRID1/CAPN1/GRIA1/FGFR1/VEGFC/CYCS/SSR4/GRIA3
RAR Activation	0.0707946	#NUM!	RDH10/RDH11/NR2F2/ADCY3/RPL7A/NR2F1/CSF2RB/CSNK2A2/ALDH1A2/TGFB3/RDH12/CRABP2/SMAD1/PRKD1/PRKCB
IL-17 Signaling	0.074131	#NUM!	MAP2K6/CXCL10/CXCL8/CXCL11/CCL2/FGFR1/CXCL5/PTGS2
Regulation of Cellular Mechanics by Calpain Protease	0.074131	#NUM!	CCNE1/CAPN11/EZR/CAPN1/ACTN4/ACTN1
Glutathione-mediated Detoxification	0.0758578	#NUM!	GGH/GSTM4/GSTA1/GSTO2
Caveolar-mediated Endocytosis Signaling	0.0758578	#NUM!	FLNB/ITGAM/ACTA2/FLNA/ITGA8/ACTG2/CAVIN1
Prostanoid Biosynthesis	0.0758578	#NUM!	PTGIS/PTGS2
Cardiomyocyte Differentiation via BMP Receptors	0.0831764	#NUM!	BMP4/BMPR2/BMPR1B
The Visual Cycle	0.0831764	#NUM!	RDH10/RDH11/RDH12
Inflammasome pathway	0.0831764	#NUM!	NLRP3/CTSB/IL1B
Bladder Cancer Signaling	0.0870964	#NUM!	CXCL8/CDH1/MMP23B/THBS1/MMP14/VEGFC/MMP2/FGF7
Dermatan Sulfate Biosynthesis (Late Stages)	0.0891251	#NUM!	CHST2/CHST7/HS6ST2/DSEL/SULT1B1
Triacylglycerol Biosynthesis	0.0891251	#NUM!	AGPAT4/LPCAT2/PLPP3/MBOAT1/DBT
Autoimmune Thyroid Disease Signaling	0.0954993	#NUM!	CD40/IL10/HLA-DRA/FCER1G/CD86
Inhibition of Angiogenesis by TSP1	0.0977237	#NUM!	HSPG2/SDC1/THBS1/CD36
Retinoate Biosynthesis I	0.0977237	#NUM!	RDH10/RDH11/ALDH1A2/RDH12
All-trans-decaprenyl Diphosphate Biosynthesis	0.101158	#NUM!	PDSS1
Alanine Degradation III	0.101158	#NUM!	GPT2
Alanine Biosynthesis II	0.101158	#NUM!	GPT2
L-cysteine Degradation III	0.101158	#NUM!	GOT1
Uridine-5'-phosphate Biosynthesis	0.101158	#NUM!	UMPS
Glutamine Degradation I	0.101158	#NUM!	GLS2
B Cell Development	0.106414	#NUM!	IL7R/CD40/HLA-DRA/CD86
Role of Tissue Factor in Cancer	0.107152	#NUM!	CXCL8/RPS6KA6/CTGF/CSF1/FGFR1/LYN/VEGFC/PLAUR/IL1B/FGG
Glucose and Glucose-1-phosphate Degradation	0.108893	#NUM!	PGM5/RGN
Purine Nucleotides De Novo Biosynthesis II	0.108893	#NUM!	GMPS/PPAT
Oxidative Phosphorylation	0.114025	#NUM!	NDUFS1/NDUFA5/COX7B/UQCRC2/COX7A2/CYCS/CYB5A/ATP5G3/UQCRB
TCA Cycle II (Eukaryotic)	0.114551	#NUM!	SUCLA2/IDH3A/MDH1
Glucocorticoid Receptor Signaling	0.116681	#NUM!	CXCL8/VCAM1/ICAM1/IL10/FGFR1/CCL5/CD163/FCGR1A/FGG/NFKBID/NFKBIA/CCL2/IL1RN/GTF2E1/PRKAA2/TGFB3/PRKAA1/IL1B/PTGS2/PLAU/SERPINE1/TNF/A2M
Regulation of eIF4 and p70S6K Signaling	0.11722	#NUM!	RPS28/RPS7/RPS6/RPS19/RPS16/RPS20/FGFR1/RPS9/RPS3/RPS5/RPSA/EIF4EBP1
Pyridoxal 5'-phosphate Salvage Pathway	0.12106	#NUM!	MAP2K6/PRKX/PIM1/PRKAA2/PRKAA1/MAP3K8
Hematopoiesis from Multipotent Stem Cells	0.126183	#NUM!	KITLG/CSF1
Tumoricidal Function of Hepatic Natural Killer Cells	0.126183	#NUM!	ICAM1/CYCS/AIFM1
CDP-diacylglycerol Biosynthesis I	0.126183	#NUM!	AGPAT4/LPCAT2/MBOAT1
Docosahexaenoic Acid (DHA) Signaling	0.13213	#NUM!	FGFR1/SERPINF1/IL1B/CYCS/BCL2A1
Notch Signaling	0.133352	#NUM!	CNTN1/HEY2/JAG1/DLL4
Eicosanoid Signaling	0.134276	#NUM!	PTGIS/PLA2G16/PTGFR/PLA2G4A/PLA2G4B/PTGS2
Bupropion Degradation	0.138357	#NUM!	CYP19A1/CYP2U1/CYP1B1
CD27 Signaling in Lymphocytes	0.139959	#NUM!	MAP2K6/NFKBID/NFKBIA/CYCS/MAP3K8
Semaphorin Signaling in Neurons	0.139959	#NUM!	DPYSL2/RND1/RHOQ/DPYSL3/RHOJ
Netrin Signaling	0.142889	#NUM!	PRKG1/ABLIM3/ABLIM1/UNC5C
Estrogen Biosynthesis	0.142889	#NUM!	CYP19A1/CYP2U1/CYP1B1/HSD17B14
Role of IL-17A in Psoriasis	0.144212	#NUM!	CXCL8/CXCL5
Fatty Acid Activation	0.144212	#NUM!	ACSL5/ACSL4
L-carnitine Biosynthesis	0.147911	#NUM!	BBOX1
5-aminoimidazole Ribonucleotide Biosynthesis I	0.147911	#NUM!	PPAT
1D-myo-inositol Hexakisphosphate Biosynthesis V (from Ins(1,3,4)P3)	0.147911	#NUM!	IPPK
Glutamate Degradation II	0.147911	#NUM!	GOT1
Aspartate Biosynthesis	0.147911	#NUM!	GOT1
Antiproliferative Role of TOB in T Cell Signaling	0.150661	#NUM!	CCNE1/CCNE2/TGFB3
Phosphatidylglycerol Biosynthesis II (Non-plastidic)	0.150661	#NUM!	AGPAT4/LPCAT2/MBOAT1
Small Cell Lung Cancer Signaling	0.152757	#NUM!	NFKBID/CCNE1/CCNE2/NFKBIA/FGFR1/CYCS/PTGS2
Adipogenesis pathway	0.159588	#NUM!	BMP4/TNFRSF1A/FGFR1/NR2F2/HDAC1/CEBPD/FBXW7/BMPR2/SMAD1/TNF
Virus Entry via Endocytic Pathways	0.160694	#NUM!	DNM1/FLNB/ACTA2/FLNA/FGFR1/ACTG2/PRKD1/PRKCB
tRNA Splicing	0.162555	#NUM!	ENPP6/PDE3B/PDE12/PDE8B
Phenylalanine Degradation IV (Mammalian, via Side Chain)	0.162555	#NUM!	MAOB/GOT1
Colanic Acid Building Blocks Biosynthesis	0.162555	#NUM!	GALT/PMM2
Fc Epsilon RI Signaling	0.166341	#NUM!	MAP2K6/PLA2G4A/FGFR1/PLA2G4B/LYN/FCER1G/TNF/PRKD1/PRKCB
Retinol Biosynthesis	0.172584	#NUM!	RDH10/RDH11/LIPG/RDH12
Molecular Mechanisms of Cancer	0.177011	#NUM!	MAP2K6/CCNE2/BMP4/FGFR1/WNT2B/ADCY3/BMPR2/RHOJ/BMPR1B/NFKBID/CDH1/CCNE1/RHOQ/NFKBIA/RASGRP1/GNAO1/TGFB3/CYCS/BMP6/SMAD1/PRKD1/LRP1/WNT11/BMP1/PRKCB
Xenobiotic Metabolism Signaling	0.178649	#NUM!	MAP2K6/IL1A/CHST7/FGFR1/CYP1B1/CHST2/MAOB/ALDH1A2/GSTM4/HS6ST2/IL1B/GSTA1/MAP3K8/GSTO2/TNF/PRKD1/SULT1B1/AHR/PRKCB
Telomere Extension by Telomerase	0.181552	#NUM!	TNKS/TERF2IP
Role of NANOG in Mammalian Embryonic Stem Cell Pluripotency	0.184077	#NUM!	BMP4/FGFR1/WNT2B/BMPR2/BMPR1B/BMP6/SMAD1/WNT11/BMP1
Acetone Degradation I (to Methylglyoxal)	0.189671	#NUM!	CYP19A1/CYP2U1/CYP1B1
Nur77 Signaling in T Lymphocytes	0.191426	#NUM!	HLA-DRA/HDAC1/FCER1G/CD86/CYCS
Dermatan Sulfate Biosynthesis	0.191426	#NUM!	CHST2/CHST7/HS6ST2/DSEL/SULT1B1
G-Protein Coupled Receptor Signaling	0.191426	#NUM!	ENPP6/MC3R/DUSP6/PDE12/FGFR1/RGS7/ADCY3/RGS16/NFKBID/NFKBIA/NPR3/PDE3B/RASGRP1/GNAO1/MAP3K8/PDE8B/AGTR1/PRKCB
Airway Inflammation in Asthma	0.192309	#NUM!	TNF
Uracil Degradation II (Reductive)	0.192309	#NUM!	DPYSL2
Branched-chain α-keto acid Dehydrogenase Complex	0.192309	#NUM!	DBT
Methylmalonyl Pathway	0.192309	#NUM!	PCCA
Ascorbate Recycling (Cytosolic)	0.192309	#NUM!	GSTO2
Thymine Degradation	0.192309	#NUM!	DPYSL2
Melatonin Degradation II	0.192309	#NUM!	MAOB
L-cysteine Degradation I	0.192309	#NUM!	GOT1
Systemic Lupus Erythematosus Signaling	0.194536	#NUM!	IL1A/IL10/FGFR1/FCGR1A/IFNA16/RNPC3/CD40/IL1RN/LYN/FCER1G/CD86/IL1B/TNF/SNRNP40/PIM2
Ephrin A Signaling	0.200447	#NUM!	EPHA7/EPHA6/EFNA5/FGFR1/EPHA5
Granzyme B Signaling	0.200909	#NUM!	CYCS/LMNB1
Extrinsic Prothrombin Activation Pathway	0.200909	#NUM!	F13A1/FGG
Parkinson's Signaling	0.200909	#NUM!	UCHL1/CYCS
Role of NFAT in Cardiac Hypertrophy	0.205589	#NUM!	MAP2K6/AKAP5/FGFR1/ADCY3/HDAC1/GNB5/GNB4/GNG11/IGF1/TGFB3/RCAN3/PRKD1/PRKCB
VDR/RXR Activation	0.218776	#NUM!	CXCL10/IGFBP6/CD14/CCL5/PRKD1/PRKCB
Mitochondrial L-carnitine Shuttle Pathway	0.220293	#NUM!	ACSL5/ACSL4
nNOS Signaling in Neurons	0.226986	#NUM!	CAPN11/CAPN1/PRKD1/PRKCB
G Protein Signaling Mediated by Tubby	0.230675	#NUM!	GNB4/GNG11/GNB5
Fatty Acid β-oxidation I	0.230675	#NUM!	ACSL5/ACSL4/ACAA2
Tetrahydrofolate Salvage from 5,10-methenyltetrahydrofolate	0.234423	#NUM!	MTHFD1
Serine Biosynthesis	0.234423	#NUM!	PHGDH
Tetrapyrrole Biosynthesis II	0.234423	#NUM!	ALAS1
CMP-N-acetylneuraminate Biosynthesis I (Eukaryotes)	0.234423	#NUM!	CMAS
Lysine Degradation II	0.234423	#NUM!	AADAT
Myo-inositol Biosynthesis	0.234423	#NUM!	ISYNA1
Lysine Degradation V	0.234423	#NUM!	AADAT
2-oxobutanoate Degradation I	0.234423	#NUM!	PCCA
Galactose Degradation I (Leloir Pathway)	0.234423	#NUM!	GALT
Folate Polyglutamylation	0.234423	#NUM!	MTHFD1
Clathrin-mediated Endocytosis Signaling	0.236592	#NUM!	DNM1/CSNK2A2/APOA1/IGF1/ACTA2/FGFR1/VEGFC/DAB2/ACTG2/DNM1L/PDGFD/FGF7/APOD
Valine Degradation I	0.239883	#NUM!	BCAT1/DBT
Chondroitin Sulfate Biosynthesis (Late Stages)	0.249459	#NUM!	CHST2/CHST7/HS6ST2/SULT1B1
Tight Junction Signaling	0.252348	#NUM!	MYL9/CLDN5/ACTA2/CLDN1/TNFRSF1A/TGFB3/MYL6B/ACTG2/CNKSR3/TNFRSF1B/TNF
Calcium-induced T Lymphocyte Apoptosis	0.258226	#NUM!	HLA-DRA/HDAC1/FCER1G/PRKD1/PRKCB
Role of JAK2 in Hormone-like Cytokine Signaling	0.258821	#NUM!	GHR/PRLR/SIRPA
GADD45 Signaling	0.259418	#NUM!	CCNE1/CCNE2
1D-myo-inositol Hexakisphosphate Biosynthesis II (Mammalian)	0.259418	#NUM!	ITPKB/IPPK
DNA damage-induced 14-3-3σ Signaling	0.259418	#NUM!	CCNE1/CCNE2
Allograft Rejection Signaling	0.271019	#NUM!	CD40/IL10/HLA-DRA/FCER1G/CD86/TNF
Amyloid Processing	0.272898	#NUM!	CSNK2A2/CAPN11/CAPN1/BACE2
TWEAK Signaling	0.272898	#NUM!	NFKBID/NFKBIA/CYCS
Zymosterol Biosynthesis	0.274157	#NUM!	LBR
GDP-mannose Biosynthesis	0.274157	#NUM!	PMM2
Superpathway of Melatonin Degradation	0.288403	#NUM!	MAOB/CYP19A1/CYP2U1/CYP1B1/SULT1B1
Dopamine Degradation	0.301995	#NUM!	MAOB/ALDH1A2/SULT1B1
Superpathway of Methionine Degradation	0.301995	#NUM!	PCCA/GOT1/SUOX
Ephrin Receptor Signaling	0.301995	#NUM!	EPHA7/GNB4/EPHA6/GNG11/CXCR4/EFNA5/GNAO1/GNB5/VEGFC/EPHA5/PDGFD
HER-2 Signaling in Breast Cancer	0.30761	#NUM!	CCNE1/CCNE2/FGFR1/MMP2/PRKD1/PRKCB
Superpathway of Serine and Glycine Biosynthesis I	0.311889	#NUM!	PHGDH
Ceramide Biosynthesis	0.311889	#NUM!	SPTLC3
Pentose Phosphate Pathway (Non-oxidative Branch)	0.311889	#NUM!	TKTL1
Phosphatidylcholine Biosynthesis I	0.311889	#NUM!	CHPT1
Ceramide Degradation	0.311889	#NUM!	NAAA
Gap Junction Signaling	0.3155	#NUM!	DBN1/NOV/PRKG1/NPR3/ACTA2/GRIA1/FGFR1/ADCY3/ACTG2/PRKD1/PRKCB/GRIA3
Fatty Acid α-oxidation	0.31842	#NUM!	ALDH1A2/PTGS2
Basal Cell Carcinoma Signaling	0.319154	#NUM!	BMP4/WNT2B/BMP6/WNT11/BMP1
Nicotine Degradation III	0.31989	#NUM!	CYP19A1/CYP2U1/AOX1/CYP1B1
Ephrin B Signaling	0.32961	#NUM!	GNB4/GNG11/CXCR4/GNAO1/GNB5
Putrescine Degradation III	0.337287	#NUM!	MAOB/ALDH1A2
Superpathway of Inositol Phosphate Compounds	0.338844	#NUM!	FGFR1/IPPK/ACP5/PTPRF/ATP1A1/TNS3/TMEM55A/ITPKB/NUDT11/PDGFRA/CD86/MTMR7/SIRPA/PDGFRB
Gustation Pathway	0.340408	#NUM!	ENPP6/GNG11/PDE3B/PKD2L1/PDE12/ADCY3/P2RX5/PDE8B
Chondroitin Sulfate Biosynthesis	0.34435	#NUM!	CHST2/CHST7/HS6ST2/SULT1B1
Glutamate Receptor Signaling	0.34435	#NUM!	GNG11/GRID1/GRIA1/GRIA3
Noradrenaline and Adrenaline Degradation	0.345144	#NUM!	ADH6/MAOB/ALDH1A2
Histidine Degradation III	0.347536	#NUM!	MTHFD1
Inositol Pyrophosphates Biosynthesis	0.347536	#NUM!	IPPK
Androgen Signaling	0.355631	#NUM!	GNB4/GNG11/GTF2E1/GNAO1/GNB5/PRKD1/PRKCB
IL-15 Signaling	0.36141	#NUM!	CXCL8/IL2RG/VCAM1/FGFR1/TNF
Antiproliferative Role of Somatostatin Receptor 2	0.36141	#NUM!	GNB4/GNG11/NPR3/FGFR1/GNB5
CCR3 Signaling in Eosinophils	0.363915	#NUM!	PLA2G4A/GNB4/GNG11/FGFR1/PLA2G4B/GNB5/PRKD1/PRKCB
Salvage Pathways of Pyrimidine Ribonucleotides	0.372392	#NUM!	MAP2K6/PRKX/PIM1/PRKAA2/PRKAA1/MAP3K8
Tryptophan Degradation X (Mammalian, via Tryptamine)	0.375837	#NUM!	MAOB/ALDH1A2
Sphingosine and Sphingosine-1-phosphate Metabolism	0.381944	#NUM!	NAAA
Citrulline Biosynthesis	0.381944	#NUM!	GLS2
Leucine Degradation I	0.381944	#NUM!	BCAT1
Heme Biosynthesis II	0.381944	#NUM!	ALAS1
Folate Transformations I	0.381944	#NUM!	MTHFD1
Stearate Biosynthesis I (Animals)	0.38815	#NUM!	ACSL5/DBT/ACSL4
Estrogen-mediated S-phase Entry	0.394457	#NUM!	CCNE1/CCNE2
Gluconeogenesis I	0.394457	#NUM!	FBP1/MDH1
ErbB Signaling	0.400867	#NUM!	MAP2K6/FGFR1/TGFA/EREG/PRKD1/PRKCB
Role of RIG1-like Receptors in Antiviral Innate Immunity	0.402717	#NUM!	IFNA16/NFKBID/NFKBIA
Retinoic acid Mediated Apoptosis Signaling	0.403645	#NUM!	IFNA16/TNKS/CYCS/CRABP2
Phospholipases	0.403645	#NUM!	PLA2G16/PLA2G4A/PLA2G4B/LIPG
FAK Signaling	0.410204	#NUM!	CAPN11/ACTA2/ASAP1/CAPN1/FGFR1/ACTG2
Erythropoietin Signaling	0.413048	#NUM!	NFKBID/NFKBIA/FGFR1/PRKD1/PRKCB
GDP-glucose Biosynthesis	0.414	#NUM!	PGM5
IL-9 Signaling	0.416869	#NUM!	IL2RG/FGFR1/TNF
Melatonin Degradation I	0.427563	#NUM!	CYP19A1/CYP2U1/CYP1B1/SULT1B1
Nicotine Degradation II	0.427563	#NUM!	CYP19A1/CYP2U1/AOX1/CYP1B1
Role of Oct4 in Mammalian Embryonic Stem Cell Pluripotency	0.430527	#NUM!	NR2F1/NR2F2/NR5A2
Assembly of RNA Polymerase I Complex	0.444631	#NUM!	POLR1E
Pentose Phosphate Pathway	0.444631	#NUM!	TKTL1
Dolichyl-diphosphooligosaccharide Biosynthesis	0.444631	#NUM!	ALG8
Cell Cycle: G1/S Checkpoint Regulation	0.450817	#NUM!	CCNE1/CCNE2/HDAC1/TGFB3
Primary Immunodeficiency Signaling	0.458142	#NUM!	IL7R/IL2RG/CD40
3-phosphoinositide Biosynthesis	0.467735	#NUM!	ATP1A1/TNS3/NUDT11/FGFR1/PDGFRA/CD86/MTMR7/ACP5/SIRPA/PTPRF/PDGFRB
Leukotriene Biosynthesis	0.473151	#NUM!	GGT7
Guanosine Nucleotides Degradation III	0.473151	#NUM!	GDA
Pregnenolone Biosynthesis	0.473151	#NUM!	MICAL2
Ovarian Cancer Signaling	0.475335	#NUM!	FGFR1/WNT2B/CD44/VEGFC/EDNRA/MMP2/PTGS2/WNT11
IGF-1 Signaling	0.475335	#NUM!	IGFBP6/CSNK2A2/NOV/CTGF/IGF1/FGFR1
Agrin Interactions at Neuromuscular Junction	0.485289	#NUM!	ACTA2/LAMA2/UTRN/ACTG2
Choline Biosynthesis III	0.500035	#NUM!	CHPT1
Oleate Biosynthesis II (Animals)	0.500035	#NUM!	CYB5A
Cholesterol Biosynthesis I	0.500035	#NUM!	LBR
NAD Phosphorylation and Dephosphorylation	0.500035	#NUM!	ACP5
Bile Acid Biosynthesis, Neutral Pathway	0.500035	#NUM!	AMACR
Cholesterol Biosynthesis II (via 24,25-dihydrolanosterol)	0.500035	#NUM!	LBR
Cholesterol Biosynthesis III (via Desmosterol)	0.500035	#NUM!	LBR
Cytotoxic T Lymphocyte-mediated Apoptosis of Target Cells	0.501187	#NUM!	FCER1G/CYCS
4-1BB Signaling in T Lymphocytes	0.501187	#NUM!	NFKBID/NFKBIA
Aldosterone Signaling in Epithelial Cells	0.511682	#NUM!	DNAJC24/DNAJC27/FGFR1/DNAJC6/DNAJC30/PRKD1/HSPA4L/PRKCB/HSPA12A
Telomerase Signaling	0.519996	#NUM!	ETS1/IL2RG/FGFR1/TERF2IP/HDAC1/TPP1
Triacylglycerol Degradation	0.524807	#NUM!	ABHD12/ABHD2/LIPG
Cellular Effects of Sildenafil (Viagra)	0.524807	#NUM!	MYL9/PRKG1/ACTA2/PDE3B/ADCY3/MYL6B/ACTG2
Isoleucine Degradation I	0.526017	#NUM!	BCAT1
Androgen Biosynthesis	0.526017	#NUM!	HSD17B14
γ-glutamyl Cycle	0.526017	#NUM!	GGT7
Oncostatin M Signaling	0.533335	#NUM!	OSMR/PLAU
Unfolded protein response	0.549541	#NUM!	SCAP/ERN1/CEBPD
Superpathway of Citrulline Metabolism	0.550808	#NUM!	GLS2
Histidine Degradation VI	0.550808	#NUM!	MICAL2
Heparan Sulfate Biosynthesis (Late Stages)	0.552077	#NUM!	CHST2/CHST7/HS6ST2/SULT1B1
Serotonin Degradation	0.562341	#NUM!	ADH6/MAOB/ALDH1A2/SULT1B1
Vitamin-C Transport	0.574116	#NUM!	GSTO2
Cell Cycle Regulation by BTG Family Proteins	0.579429	#NUM!	CCNE1/CCNE2
Ethanol Degradation II	0.579429	#NUM!	ADH6/ALDH1A2
Ubiquinol-10 Biosynthesis (Eukaryotic)	0.636796	#NUM!	MICAL2
Purine Nucleotides Degradation II (Aerobic)	0.636796	#NUM!	GDA
D-myo-inositol (1,3,4)-trisphosphate Biosynthesis	0.636796	#NUM!	ITPKB
Histamine Degradation	0.636796	#NUM!	ALDH1A2
