# Supplementary material for: mRNA microarray data of FACS purified bovine small and large luteal cells
Source: Data Brief. 2018 May 24;19:737–42. doi: 10.1016/j.dib.2018.05.029 (PMC5997839; doi:10.1016/j.dib.2018.05.029)
Supplement: Supplementary file 7 — Supplementary material [file mmc7.xlsx]

## Sheet: Sheet1
List of biological functions affected by differentially expressed genes
IPA biological functions - Categories	Diseases or Functions Annotation	p-Value	Activation z-score	# Molecules	Molecules
Cellular Movement	Homing of cells	7.09e-18	-5.653	97	A2M/ACKR3/ACTN1/AGTR1/AIF1/AKAP12/ANGPTL2/APOA1/AXL/BMP4/C5AR2/CAPG/CCL16/CCL2/CCL3L3/CCL4/CCL5/CCL8/CCR1/CD36/CD40/CD44/CDH13/CHST2/CLCN3/CMKLR1/CSF1/CX3CL1/CXCL10/CXCL11/CXCL2/CXCL5/CXCL8/CXCL9/CXCR4/CYP19A1/DNM1/EDNRA/EDNRB/ENPP2/FBN1/FCER1G/FGF7/FSCN1/GAS6/GNAO1/GSN/ICAM1/IGF1/IGF2R/IL10/IL1B/ITGAM/KITLG/LCP1/LGALS9/LOX/LRP1/LYN/MDK/MMP14/MMP2/NCKAP1L/NOV/NRP2/PDGFRA/PDGFRB/PLAT/PLAU/PLAUR/PR…
Cellular Movement	Chemotaxis	1.02e-17	-5.229	93	A2M/ACKR3/ACTN1/AGTR1/AIF1/AKAP12/ANGPTL2/APOA1/AXL/BMP4/C5AR2/CAPG/CCL16/CCL2/CCL3L3/CCL4/CCL5/CCL8/CCR1/CD36/CD40/CD44/CDH13/CLCN3/CMKLR1/CSF1/CX3CL1/CXCL10/CXCL11/CXCL2/CXCL5/CXCL8/CXCL9/CXCR4/CYP19A1/EDNRA/EDNRB/ENPP2/FBN1/FCER1G/FGF7/GAS6/GNAO1/GSN/ICAM1/IGF1/IGF2R/IL10/IL1B/ITGAM/KITLG/LCP1/LGALS9/LOX/LRP1/LYN/MDK/MMP14/MMP2/NCKAP1L/NOV/NRP2/PDGFRA/PDGFRB/PLAT/PLAU/PLAUR/PREX1/PRKCB/PRKG1/P…
Cellular Movement, Immune Cell Trafficking	Leukocyte migration	1.93e-27	-5.024	153	ACKR3/ACTN4/ACVRL1/ADGRG6/ADM/AHR/AIF1/ANGPTL2/APOA1/BGN/BMPR2/C2/C5AR2/CAPG/CCBE1/CCL16/CCL2/CCL3L3/CCL4/CCL5/CCL8/CCR1/CD14/CD302/CD34/CD36/CD40/CD44/CD86/CD99/CFTR/CHST2/CLEC1B/CMKLR1/CNN2/COL1A1/COL4A1/CR2/CSF1/CSF1R/CSF2RB/CTSB/CTSC/CTSS/CTSV/CX3CL1/CXCL10/CXCL11/CXCL2/CXCL5/CXCL8/CXCL9/CXCR4/CYBB/CYP19A1/CYP1B1/CYTIP/DCN/DICER1/DOCK8/DPYSL2/EDNRA/EDNRB/ENPP2/ESAM/ETS1/EZR/F13A1/FABP5/FCER1G…
Cellular Movement	Cell movement of blood cells	1.6e-27	-5.021	154	ACKR3/ACTN4/ACVRL1/ADGRG6/ADM/AHR/AIF1/ANGPTL2/APOA1/BGN/BMP4/BMPR2/C2/C5AR2/CAPG/CCBE1/CCL16/CCL2/CCL3L3/CCL4/CCL5/CCL8/CCR1/CD14/CD302/CD34/CD36/CD40/CD44/CD86/CD99/CFTR/CHST2/CLEC1B/CMKLR1/CNN2/COL1A1/COL4A1/CR2/CSF1/CSF1R/CSF2RB/CTSB/CTSC/CTSS/CTSV/CX3CL1/CXCL10/CXCL11/CXCL2/CXCL5/CXCL8/CXCL9/CXCR4/CYBB/CYP19A1/CYP1B1/CYTIP/DCN/DICER1/DOCK8/DPYSL2/EDNRA/EDNRB/ENPP2/ESAM/ETS1/EZR/F13A1/FABP5/F…
Cellular Movement	Cell movement	3.68e-45	-5.006	337	A2M/ABHD2/ACKR3/ACP5/ACSL4/ACTA2/ACTN1/ACTN4/ACVRL1/ADAM12/ADCY3/ADGRG6/ADM/AGTR1/AHR/AIF1/AKAP12/ANGPTL2/ANXA3/APOA1/AQP1/ARHGDIB/ASAP1/ATP8A1/AXL/BGN/BMP4/BMP6/BMPR2/C2/C5AR2/CADPS2/CAPG/CAPN1/CCBE1/CCL16/CCL2/CCL3L3/CCL4/CCL5/CCL8/CCR1/CD14/CD302/CD34/CD36/CD40/CD44/CD86/CD99/CDH1/CDH11/CDH13/CDH2/CEBPD/CEMIP/CENPF/CFTR/CHST2/CLCN3/CLEC1B/CMKLR1/CNN1/CNN2/COL11A1/COL1A1/COL4A1/COL4A2/COMMD3-BM…
Cellular Movement	Migration of cells	4.55e-41	-4.875	300	A2M/ABHD2/ACKR3/ACP5/ACSL4/ACTA2/ACTN4/ACVRL1/ADAM12/ADGRG6/ADM/AGTR1/AHR/AIF1/AKAP12/ANGPTL2/ANXA3/APOA1/AQP1/ARHGDIB/ASAP1/ATP8A1/AXL/BGN/BMP4/BMP6/BMPR2/C2/C5AR2/CADPS2/CAPG/CCBE1/CCL16/CCL2/CCL3L3/CCL4/CCL5/CCL8/CCR1/CD14/CD302/CD34/CD36/CD40/CD44/CD86/CD99/CDH1/CDH11/CDH13/CDH2/CEMIP/CENPF/CFTR/CHST2/CLEC1B/CMKLR1/CNN2/COL11A1/COL1A1/COL4A1/COL4A2/COMMD3-BMI1/CR2/CREB3L1/CSF1/CSF1R/CSF2RB/CT…
Cell-To-Cell Signaling and Interaction, Cellular Movement, Hematological System Development and Function, Immune Cell Trafficking, Inflammatory Response	Recruitment of phagocytes	1.22e-17	-4.851	55	ACVRL1/ADGRG6/AHR/APOA1/CCL2/CCL3L3/CCL4/CCL5/CCR1/CD14/CD36/CD40/CD44/CMKLR1/CNN2/CR2/CSF1/CSF1R/CTSC/CXCL10/CXCL2/CXCL8/CYP1B1/ETS1/F13A1/FGFR1/GSN/ICAM1/IL10/IL1A/IL1B/IL1RN/ITGAM/LRP1/LY96/LYN/MAP3K8/MDK/MGAT5/MMP2/NFKBIA/NLRP3/OLR1/PREX1/RARRES2/S100A4/SERPINE1/THBS1/THBS2/TNF/TNFRSF1A/TNFRSF1B/UCP2/VCAM1/VWF
Cellular Movement	Cell movement of myeloid cells	1.25e-20	-4.828	100	ADM/AIF1/ANGPTL2/APOA1/BMPR2/C2/C5AR2/CAPG/CCL16/CCL2/CCL3L3/CCL4/CCL5/CCL8/CCR1/CD36/CD44/CD99/CFTR/CMKLR1/CNN2/COL1A1/COL4A1/CSF1/CSF1R/CTSB/CTSS/CTSV/CX3CL1/CXCL10/CXCL2/CXCL5/CXCL8/CXCL9/CXCR4/CYBB/CYP19A1/DICER1/EDNRA/EDNRB/FCER1G/FLNA/GAS6/GSN/ICAM1/IL10/IL1A/IL1B/IL1RN/ITGAM/KITLG/LGALS9/LMNB1/LRP1/LYN/MAP3K8/MDK/MGAT5/MMP14/MSR1/NAAA/NCKAP1L/NFKBIA/NLRP3/PLA2G4A/PLAT/PLAU/PLAUR/PLTP/PREX1…
Cellular Movement	Homing of blood cells	1.28e-13	-4.682	65	ACKR3/AIF1/ANGPTL2/APOA1/BMP4/C5AR2/CAPG/CCL16/CCL2/CCL3L3/CCL4/CCL5/CCL8/CCR1/CD40/CD44/CHST2/CMKLR1/CSF1/CX3CL1/CXCL10/CXCL11/CXCL2/CXCL5/CXCL8/CXCL9/CXCR4/CYP19A1/EDNRA/EDNRB/FCER1G/GNAO1/GSN/ICAM1/IL10/IL1B/ITGAM/KITLG/LCP1/LGALS9/LYN/MDK/NCKAP1L/NRP2/PLAU/PLAUR/PREX1/PRKCB/PRKG1/RARRES2/RPS19/S100A4/SCG2/SERPINE1/SPI1/STIM1/THBS1/THBS2/TNF/TNFRSF1A/TNFSF18/TRPM4/VCAM1/VEGFC/XCL1
Cell-To-Cell Signaling and Interaction, Cellular Movement	Recruitment of cells	1.35e-16	-4.647	66	ACVRL1/ADGRG6/AHR/APOA1/CCL2/CCL3L3/CCL4/CCL5/CCR1/CD14/CD36/CD40/CD44/CMKLR1/CNN2/CR2/CSF1/CSF1R/CSF2RB/CTSC/CXCL10/CXCL2/CXCL8/CXCL9/CXCR4/CYP1B1/ETS1/F13A1/FABP5/FGFR1/GSN/HDAC1/ICAM1/IL10/IL1A/IL1B/IL1RN/ITGAM/KITLG/LRP1/LY96/LYN/MAP3K8/MDK/MGAT5/MMP2/NFKBIA/NLRP3/OLR1/PDGFRB/PREX1/PTHLH/RARRES2/S100A4/S1PR2/SDC1/SERPINE1/THBS1/THBS2/TNF/TNFRSF1A/TNFRSF1B/UCP2/UNC13B/VCAM1/VWF
Cell-To-Cell Signaling and Interaction, Cellular Movement	Recruitment of myeloid cells	3.68e-18	-4.6	59	ACVRL1/ADGRG6/AHR/APOA1/CCL2/CCL3L3/CCL4/CCL5/CCR1/CD14/CD36/CD40/CD44/CMKLR1/CNN2/CR2/CSF1/CSF1R/CSF2RB/CTSC/CXCL10/CXCL2/CXCL8/CXCL9/CXCR4/CYP1B1/ETS1/FGFR1/GSN/HDAC1/ICAM1/IL10/IL1A/IL1B/IL1RN/ITGAM/KITLG/LRP1/LY96/LYN/MAP3K8/MDK/MGAT5/MMP2/NFKBIA/NLRP3/OLR1/PREX1/RARRES2/S100A4/SERPINE1/THBS1/THBS2/TNF/TNFRSF1A/TNFRSF1B/UCP2/VCAM1/VWF
Cellular Movement	Chemotaxis of myeloid cells	4.77e-14	-4.596	55	AIF1/ANGPTL2/APOA1/C5AR2/CAPG/CCL16/CCL2/CCL3L3/CCL4/CCL5/CCL8/CCR1/CMKLR1/CSF1/CX3CL1/CXCL10/CXCL2/CXCL5/CXCL8/CXCL9/CXCR4/CYP19A1/EDNRA/EDNRB/FCER1G/GSN/ICAM1/IL10/IL1B/ITGAM/KITLG/LGALS9/LYN/MDK/NCKAP1L/PLAU/PLAUR/PREX1/PRKCB/PRKG1/RARRES2/RPS19/S100A4/SCG2/SERPINE1/SPI1/STIM1/THBS1/THBS2/TNF/TNFRSF1A/TNFSF18/VCAM1/VEGFC/XCL1
Cellular Movement, Hematological System Development and Function, Immune Cell Trafficking	Homing of leukocytes	3e-13	-4.585	64	ACKR3/AIF1/ANGPTL2/APOA1/C5AR2/CAPG/CCL16/CCL2/CCL3L3/CCL4/CCL5/CCL8/CCR1/CD40/CD44/CHST2/CMKLR1/CSF1/CX3CL1/CXCL10/CXCL11/CXCL2/CXCL5/CXCL8/CXCL9/CXCR4/CYP19A1/EDNRA/EDNRB/FCER1G/GNAO1/GSN/ICAM1/IL10/IL1B/ITGAM/KITLG/LCP1/LGALS9/LYN/MDK/NCKAP1L/NRP2/PLAU/PLAUR/PREX1/PRKCB/PRKG1/RARRES2/RPS19/S100A4/SCG2/SERPINE1/SPI1/STIM1/THBS1/THBS2/TNF/TNFRSF1A/TNFSF18/TRPM4/VCAM1/VEGFC/XCL1
Cell-To-Cell Signaling and Interaction, Cellular Movement, Hematological System Development and Function, Immune Cell Trafficking	Recruitment of leukocytes	3.44e-17	-4.479	63	ACVRL1/ADGRG6/AHR/APOA1/CCL2/CCL3L3/CCL4/CCL5/CCR1/CD14/CD36/CD40/CD44/CMKLR1/CNN2/CR2/CSF1/CSF1R/CSF2RB/CTSC/CXCL10/CXCL2/CXCL8/CXCL9/CXCR4/CYP1B1/ETS1/F13A1/FABP5/FGFR1/GSN/HDAC1/ICAM1/IL10/IL1A/IL1B/IL1RN/ITGAM/KITLG/LRP1/LY96/LYN/MAP3K8/MDK/MGAT5/MMP2/NFKBIA/NLRP3/OLR1/PREX1/RARRES2/S100A4/S1PR2/SDC1/SERPINE1/THBS1/THBS2/TNF/TNFRSF1A/TNFRSF1B/UCP2/VCAM1/VWF
Cellular Movement	Transmigration of cells	6.17e-20	-4.472	44	ACKR3/ACTA2/BMPR2/CCL2/CCL3L3/CCL4/CCL5/CCR1/CD40/CD44/CD86/CD99/CDH1/CNN2/COL1A1/COL4A1/COMMD3-BMI1/CSF1/CTSS/CTSV/CX3CL1/CXCL11/CXCL2/CXCL5/CXCL8/CXCR4/DCN/DOCK8/ENPP2/ICAM1/IGF1/IL1B/ITGAM/KITLG/MMP14/MMP2/PREX1/SERPINE1/SIRPA/STAB1/TGM2/THY1/TNF/VCAM1
Cellular Movement, Hematological System Development and Function, Immune Cell Trafficking, Inflammatory Response	Chemotaxis of leukocytes	1.86e-13	-4.452	62	ACKR3/AIF1/ANGPTL2/APOA1/C5AR2/CAPG/CCL16/CCL2/CCL3L3/CCL4/CCL5/CCL8/CCR1/CD40/CMKLR1/CSF1/CX3CL1/CXCL10/CXCL11/CXCL2/CXCL5/CXCL8/CXCL9/CXCR4/CYP19A1/EDNRA/EDNRB/FCER1G/GNAO1/GSN/ICAM1/IL10/IL1B/ITGAM/KITLG/LCP1/LGALS9/LYN/MDK/NCKAP1L/NRP2/PLAU/PLAUR/PREX1/PRKCB/PRKG1/RARRES2/RPS19/S100A4/SCG2/SERPINE1/SPI1/STIM1/THBS1/THBS2/TNF/TNFRSF1A/TNFSF18/TRPM4/VCAM1/VEGFC/XCL1
Cellular Movement	Migration of myeloid cells	1.71e-11	-4.417	36	BMPR2/CCL16/CCL2/CCL3L3/CCL4/CCL5/CCR1/CD44/CD99/CNN2/COL1A1/COL4A1/CSF1/CTSS/CTSV/CXCL10/CXCL2/CXCL5/CXCL8/CXCR4/CYBB/ICAM1/IL1B/ITGAM/MGAT5/MMP14/NLRP3/PLAU/PLAUR/PREX1/SIRPA/STAB1/TGM2/TNF/TNFRSF1A/VCAM1
Cellular Movement, Hematological System Development and Function, Immune Cell Trafficking	Cell movement of leukocytes	6.26e-26	-4.376	138	ACKR3/ACTN4/ADM/AIF1/ANGPTL2/APOA1/BGN/BMPR2/C2/C5AR2/CAPG/CCL16/CCL2/CCL3L3/CCL4/CCL5/CCL8/CCR1/CD14/CD302/CD36/CD40/CD44/CD86/CD99/CFTR/CHST2/CLEC1B/CMKLR1/CNN2/COL1A1/COL4A1/CR2/CSF1/CSF1R/CTSB/CTSS/CTSV/CX3CL1/CXCL10/CXCL11/CXCL2/CXCL5/CXCL8/CXCL9/CXCR4/CYBB/CYP19A1/CYTIP/DCN/DICER1/DOCK8/DPYSL2/EDNRA/EDNRB/ENPP2/ETS1/EZR/FABP5/FCER1G/FHL2/FLNA/GAS6/GNAO1/GSN/ICAM1/IL10/IL18BP/IL1A/IL1B/IL1RN…
Cellular Movement, Hematological System Development and Function, Immune Cell Trafficking	Transmigration of leukocytes	3.67e-18	-4.371	36	ACKR3/BMPR2/CCL2/CCL3L3/CCL4/CCL5/CCR1/CD40/CD44/CD86/CD99/CNN2/COL1A1/COL4A1/CSF1/CTSS/CTSV/CXCL11/CXCL2/CXCL5/CXCL8/DCN/DOCK8/ENPP2/ICAM1/IL1B/ITGAM/KITLG/MMP14/PREX1/SIRPA/STAB1/TGM2/THY1/TNF/VCAM1
Cellular Movement	Cell movement of tumor cell lines	3.66e-29	-4.306	173	A2M/ACKR3/ACSL4/ACTA2/ACTN1/ACTN4/ADAM12/AHR/AIF1/AKAP12/ARHGDIB/ASAP1/AXL/BMP6/BMPR2/CAPN1/CCL16/CCL2/CCL4/CCL5/CCL8/CD36/CD40/CD44/CD99/CDH1/CDH11/CDH13/CDH2/CLCN3/CLEC1B/CNN1/COL11A1/COL1A1/COMMD3-BMI1/CREB3L1/CSF1/CSF1R/CTGF/CTSB/CTSH/CTSL/CX3CL1/CXCL10/CXCL11/CXCL2/CXCL5/CXCL8/CXCL9/CXCR4/DAB2/DCN/DKK3/DPYSL2/DSP/DUSP6/EDNRB/EFEMP1/EFNA5/ENPP2/EREG/ETS1/EZR/FBLIM1/FBLN2/FBN1/FBXL2/FBXW7/FGF7…
Cellular Movement	Invasion of tumor cell lines	2.65e-14	-4.301	109	ABLIM1/ACSL4/ACTA2/ACTN4/ADAM12/ADM/AKAP12/ASAP1/ATP6AP1/AXL/BMP4/BMP6/CCL2/CCR1/CD44/CD99/CDH1/CDH11/CDH13/CDH2/COL11A1/CTGF/CTSB/CTSH/CTSK/CTSS/CXCL8/CXCR4/CYP1B1/DAB2/DCN/DICER1/DKK3/DPYSL2/DPYSL3/DSP/DUSP6/EFEMP1/ENPP2/EREG/ETS1/EZR/FABP5/FAP/FBLIM1/FBLN1/FBLN2/FGFR1/FHL2/FSCN1/HTATIP2/HTRA1/ID2/IGF1/IGF2/LARP1/LASP1/LCP1/LGR4/LIMA1/LMNA/LOX/LOXL2/LRP1/LYN/MAP2K6/MDK/MGAT5/MMP14/MMP2/NFKBIA/N…
Cell Death and Survival	Cell survival	1.12e-13	-4.294	174	ACKR3/ACSL5/ACTN4/ACVRL1/AHR/AIFM1/AKAP5/ANLN/APOD/AURKB/AXL/BCL2A1/BCL6B/BEX2/BHLHE40/BMP4/BMP6/BUB1B/BUD23/C5AR2/CADM1/CALB2/CAPN1/CCL2/CCL5/CCR1/CD40/CD44/CD86/CDH1/CDH2/CEBPD/CENPA/COL1A1/COMMD3-BMI1/CSF1/CSF1R/CSF2RB/CST3/CTGF/CTSB/CX3CL1/CXCL10/CXCL11/CXCL2/CXCL8/CXCL9/CXCR4/CYBB/DAB2/DCLRE1A/DICER1/DNAJC24/DNM1/DNM1L/DOCK8/DUSP6/FBXL2/FBXO32/FCER1G/FGFR1/FLNA/FLT4/GAS6/GHR/GMFG/GPNMB/HDAC1…
Cell Death and Survival	Cell viability	3.39e-13	-4.264	167	ACKR3/ACSL5/ACTN4/ACVRL1/AHR/AIFM1/AKAP5/ANLN/APOD/AURKB/AXL/BCL2A1/BCL6B/BEX2/BHLHE40/BMP4/BMP6/BUB1B/BUD23/C5AR2/CADM1/CALB2/CAPN1/CCL2/CCL5/CCR1/CD40/CD44/CD86/CDH1/CDH2/CEBPD/CENPA/COL1A1/COMMD3-BMI1/CSF1/CSF1R/CSF2RB/CST3/CTGF/CTSB/CX3CL1/CXCL10/CXCL2/CXCL8/CXCL9/CXCR4/CYBB/DAB2/DCLRE1A/DICER1/DNAJC24/DNM1/DNM1L/DOCK8/DUSP6/FBXL2/FBXO32/FCER1G/FGFR1/FLNA/FLT4/GAS6/GHR/GMFG/GPNMB/HDAC1/HTATIP…
Cell-To-Cell Signaling and Interaction	Adhesion of blood cells	4.75e-17	-4.257	69	A2M/AXL/C5AR2/CADM1/CCL2/CCL3L3/CCL4/CCL5/CCR1/CD14/CD36/CD40/CD44/CDH1/CERCAM/CR2/CSF1/CSF2RB/CX3CL1/CXCL10/CXCL2/CXCL8/CXCL9/CXCR4/CYBB/DCN/ENTPD1/EZR/FCER1G/FCGR1A/GAS6/ICAM1/IL10/IL1A/IL1B/IL7R/ITGAM/KITLG/LGALS9/LIPG/LOX/LYN/MGAT5/MSN/MSR1/MYADM/OLR1/PLAU/PLAUR/PLTP/PLXNC1/PREX1/PTGS2/RASGRP1/RGS16/SEMA3E/SERPINE1/SERPING1/SIRPA/SPI1/ST6GALNAC2/STAB1/TGM2/THBS1/THY1/TNF/TNFRSF1A/VCAM1/VWF
Cellular Movement, Hematological System Development and Function, Immune Cell Trafficking	Cell movement of granulocytes	4.48e-15	-4.156	68	ADM/APOA1/BMPR2/C2/C5AR2/CAPG/CCL16/CCL2/CCL3L3/CCL4/CCL5/CCL8/CCR1/CD36/CD44/CD99/CFTR/CMKLR1/CNN2/CSF1/CTSB/CX3CL1/CXCL10/CXCL2/CXCL5/CXCL8/CXCL9/CYBB/DICER1/EDNRA/FCER1G/GSN/ICAM1/IL10/IL1A/IL1B/IL1RN/ITGAM/LGALS9/LYN/MAP3K8/MDK/MGAT5/MSR1/NCKAP1L/NFKBIA/NLRP3/PLAT/PLAU/PLAUR/PLTP/PREX1/PRKCB/PRKG1/PTGS2/REN/SCG2/SIRPA/SPI1/STIM1/TGM2/TNF/TNFAIP3/TNFRSF1A/TNFRSF1B/VCAM1/VWF/XCL1
Cell-To-Cell Signaling and Interaction	Binding of blood cells	6.85e-16	-4.118	73	A2M/AXL/C5AR2/CADM1/CCL2/CCL3L3/CCL4/CCL5/CCR1/CD14/CD36/CD40/CD44/CD86/CDH1/CERCAM/CLEC1B/CR2/CSF1/CSF2RB/CX3CL1/CXCL10/CXCL11/CXCL2/CXCL8/CXCL9/CXCR4/CYBB/DCN/DOCK8/ENTPD1/EZR/FCER1G/FCGR1A/GAS6/ICAM1/IL10/IL1A/IL1B/IL7R/ITGAM/KITLG/LGALS9/LIPG/LOX/LYN/MGAT5/MSN/MSR1/MYADM/OLR1/PLAU/PLAUR/PLTP/PLXNC1/PREX1/PTGS2/RASGRP1/RGS16/SEMA3E/SERPINE1/SERPING1/SIRPA/SPI1/ST6GALNAC2/STAB1/TGM2/THBS1/THY1/…
Inflammatory Response	Inflammatory response	2.74e-17	-4.08	116	ABHD12/ACKR3/ACOD1/ADAMTS12/AGTR1/AHR/AIF1/ANGPTL2/APOA1/AXL/BCL2A1/C5AR2/CAPG/CCL16/CCL2/CCL3L3/CCL4/CCL5/CCL8/CCR1/CD14/CD36/CD40/CD44/CEBPD/CLEC12A/CMKLR1/CSF1/CSF1R/CST3/CTSB/CTSS/CX3CL1/CXCL10/CXCL11/CXCL2/CXCL5/CXCL8/CXCL9/CXCR4/CYBB/CYP19A1/DICER1/EDNRA/EDNRB/ETS1/FCER1G/FCGR1A/FGG/GNAO1/GSN/ICAM1/IGF1/IL10/IL1A/IL1B/IL1RN/ITGAM/KITLG/LCP1/LGALS9/LOXL2/LRP1/LY75/LYN/MAOB/MDK/MMP2/NCKAP1L/N…
Cell-To-Cell Signaling and Interaction, Cellular Movement, Hematological System Development and Function, Immune Cell Trafficking, Inflammatory Response	Recruitment of neutrophils	4.3e-11	-4.041	36	ACVRL1/AHR/APOA1/CCL3L3/CCL4/CCR1/CD14/CD44/CR2/CSF1/CTSC/CXCL10/CXCL2/CXCL8/CYP1B1/GSN/ICAM1/IL10/IL1A/IL1B/IL1RN/ITGAM/LY96/LYN/MAP3K8/MDK/MGAT5/MMP2/NLRP3/OLR1/PREX1/RARRES2/SERPINE1/TNF/TNFRSF1A/VWF
Cellular Movement, Hematological System Development and Function, Immune Cell Trafficking	Cell movement of mononuclear leukocytes	6.05e-15	-4.032	78	ACKR3/ACTN4/AIF1/APOA1/BGN/BMPR2/CCL16/CCL2/CCL3L3/CCL4/CCL5/CCL8/CCR1/CD40/CD44/CD86/CD99/CHST2/COL1A1/COL4A1/CTSS/CTSV/CX3CL1/CXCL10/CXCL11/CXCL8/CXCL9/CXCR4/CYTIP/DICER1/DOCK8/DPYSL2/ENPP2/ETS1/EZR/FABP5/GNAO1/ICAM1/IL10/IL18BP/IL1B/IL7R/ITGAM/KITLG/LCP1/LRP1/MMP14/MSN/MYADM/NFKBIA/NLRP3/PLAU/PLAUR/PRKCB/PTGS2/RARRES2/RASGRP1/REN/RGS16/RPS19/S100A4/S1PR2/SAMSN1/SEMA3E/SERPINE1/SERPINE2/SIRPA/S…
Cell-To-Cell Signaling and Interaction, Cellular Movement, Hematological System Development and Function, Immune Cell Trafficking	Recruitment of antigen presenting cells	3.66e-12	-4.02	29	ADGRG6/CCL2/CCL3L3/CCL5/CCR1/CD36/CD40/CD44/CMKLR1/CNN2/CSF1/CSF1R/CXCL10/CXCL8/ETS1/FGFR1/IL1B/IL1RN/ITGAM/LYN/MAP3K8/MDK/NFKBIA/S100A4/THBS1/THBS2/TNF/UCP2/VCAM1
Cellular Movement, Hematological System Development and Function, Immune Cell Trafficking, Inflammatory Response	Cell movement of monocytes	2.16e-10	-4.018	31	AIF1/APOA1/CCL16/CCL2/CCL4/CCL5/CCL8/CCR1/CD99/COL1A1/COL4A1/CTSS/CTSV/CX3CL1/CXCL10/CXCL8/CXCR4/IL10/IL1B/ITGAM/MMP14/PLAUR/PRKCB/REN/RPS19/SERPINE1/SIRPA/TNF/TNFRSF1A/TNFSF18/VCAM1
Cellular Movement, Hematological System Development and Function, Immune Cell Trafficking, Inflammatory Response	Cell movement of phagocytes	1.22e-24	-3.998	107	ADM/AIF1/ANGPTL2/APOA1/BMPR2/C2/C5AR2/CAPG/CCL16/CCL2/CCL3L3/CCL4/CCL5/CCL8/CCR1/CD302/CD36/CD40/CD44/CD86/CD99/CFTR/CLEC1B/CMKLR1/CNN2/COL1A1/COL4A1/CSF1/CSF1R/CTSB/CTSS/CTSV/CX3CL1/CXCL10/CXCL11/CXCL2/CXCL5/CXCL8/CXCL9/CXCR4/CYBB/CYP19A1/DICER1/DOCK8/EDNRA/EDNRB/FCER1G/FHL2/FLNA/GAS6/GSN/ICAM1/IL10/IL1A/IL1B/IL1RN/ITGAM/KITLG/LMNB1/LRP1/LYN/MAP3K8/MDK/MGAT5/MMP14/NAAA/NCKAP1L/NFKBIA/NLRP3/NRP2/…
Cellular Movement	Migration of tumor cell lines	5.37e-27	-3.95	148	A2M/ACKR3/ACSL4/ACTA2/ACTN4/ADAM12/AHR/AIF1/AKAP12/ARHGDIB/AXL/BMP6/BMPR2/CCL2/CCL5/CD36/CD40/CD44/CD99/CDH1/CDH11/CDH13/CDH2/COL11A1/COL1A1/COMMD3-BMI1/CREB3L1/CSF1/CSF1R/CTGF/CTSB/CTSH/CTSL/CX3CL1/CXCL10/CXCL11/CXCL2/CXCL5/CXCL8/CXCL9/CXCR4/DAB2/DCN/DPYSL2/DSP/DUSP6/EFEMP1/EFNA5/ENPP2/EREG/ETS1/EZR/FBLIM1/FBLN2/FBXL2/FBXW7/FGF7/FGFR1/FHL2/FLNA/FLNB/FSCN1/GAS6/GMFG/HDAC1/HTATIP2/HTRA1/ID2/IGF1/I…
Cellular Movement	Invasion of cells	7.31e-19	-3.897	134	ABLIM1/ACKR3/ACSL4/ACTA2/ACTN4/ADAM12/ADM/AKAP12/ASAP1/ATP6AP1/AXL/BMP4/BMP6/CCL2/CCR1/CD14/CD44/CD53/CD99/CDH1/CDH11/CDH13/CDH2/COL11A1/CSF1/CSNK2A2/CTGF/CTSB/CTSH/CTSK/CTSL/CTSS/CTSV/CXCL10/CXCL8/CXCR4/CYP1B1/DAB2/DCN/DICER1/DKK3/DPYSL2/DPYSL3/DSP/DUSP6/EDNRB/EFEMP1/ENPP2/EREG/ETS1/EZR/FABP5/FAM105A/FAP/FBLIM1/FBLN1/FBLN2/FGFR1/FHL2/FLT4/FSCN1/FST/GSN/HTATIP2/HTRA1/ID2/IGF1/IGF2/IL1B/ITGAM/JUP/…
Cellular Movement, Hematological System Development and Function, Immune Cell Trafficking	Transmigration of mononuclear leukocytes	8.79e-15	-3.871	25	ACKR3/BMPR2/CCL2/CCL3L3/CCL4/CCL5/CD40/CD44/CD86/CD99/COL1A1/COL4A1/CTSS/CTSV/CXCL11/CXCL8/ENPP2/ICAM1/KITLG/MMP14/SIRPA/STAB1/TGM2/TNF/VCAM1
Cell-To-Cell Signaling and Interaction, Hematological System Development and Function	Binding of leukocytes	1.07e-14	-3.861	65	A2M/AXL/C5AR2/CADM1/CCL2/CCL3L3/CCL4/CCL5/CCR1/CD14/CD40/CD44/CD86/CDH1/CERCAM/CSF1/CSF2RB/CX3CL1/CXCL10/CXCL11/CXCL2/CXCL8/CXCR4/CYBB/DCN/DOCK8/ENTPD1/EZR/FCGR1A/GAS6/ICAM1/IL10/IL1A/IL1B/IL7R/ITGAM/KITLG/LGALS9/LIPG/LYN/MGAT5/MSN/MSR1/MYADM/OLR1/PLAU/PLAUR/PLTP/PLXNC1/PREX1/PTGS2/RASGRP1/RGS16/SEMA3E/SERPINE1/SERPING1/SIRPA/SPI1/STAB1/TGM2/THBS1/THY1/TNF/TNFRSF1A/VCAM1
Cellular Movement, Hematological System Development and Function, Immune Cell Trafficking, Inflammatory Response	Chemotaxis of phagocytes	3.11e-14	-3.856	56	AIF1/ANGPTL2/APOA1/C5AR2/CAPG/CCL16/CCL2/CCL3L3/CCL4/CCL5/CCL8/CCR1/CMKLR1/CSF1/CX3CL1/CXCL10/CXCL11/CXCL2/CXCL5/CXCL8/CXCL9/CXCR4/CYP19A1/EDNRA/EDNRB/FCER1G/GSN/ICAM1/IL10/IL1B/ITGAM/KITLG/LYN/MDK/NCKAP1L/NRP2/PLAU/PLAUR/PREX1/PRKCB/PRKG1/RARRES2/RPS19/S100A4/SERPINE1/SPI1/STIM1/THBS1/THBS2/TNF/TNFRSF1A/TNFSF18/TRPM4/VCAM1/VEGFC/XCL1
Cell-To-Cell Signaling and Interaction, Cellular Movement, Hematological System Development and Function, Immune Cell Trafficking	Recruitment of granulocytes	8.82e-12	-3.823	41	ACVRL1/AHR/APOA1/CCL3L3/CCL4/CCL5/CCR1/CD14/CD44/CR2/CSF1/CSF2RB/CTSC/CXCL10/CXCL2/CXCL8/CXCL9/CYP1B1/GSN/HDAC1/ICAM1/IL10/IL1A/IL1B/IL1RN/ITGAM/KITLG/LY96/LYN/MAP3K8/MDK/MGAT5/MMP2/NLRP3/OLR1/PREX1/RARRES2/SERPINE1/TNF/TNFRSF1A/VWF
Cell-To-Cell Signaling and Interaction, Cellular Movement, Hematological System Development and Function, Immune Cell Trafficking, Inflammatory Response	Recruitment of macrophages	2.15e-12	-3.816	27	ADGRG6/CCL2/CCR1/CD36/CD40/CD44/CMKLR1/CNN2/CSF1/CSF1R/CXCL10/CXCL8/ETS1/FGFR1/IL1B/IL1RN/ITGAM/LYN/MAP3K8/MDK/NFKBIA/S100A4/THBS1/THBS2/TNF/UCP2/VCAM1
Cell-To-Cell Signaling and Interaction, Hematological System Development and Function, Immune Cell Trafficking	Adhesion of immune cells	3.01e-15	-3.789	62	A2M/AXL/C5AR2/CADM1/CCL2/CCL3L3/CCL4/CCL5/CCR1/CD14/CD40/CD44/CDH1/CERCAM/CSF1/CSF2RB/CX3CL1/CXCL10/CXCL2/CXCL8/CXCR4/CYBB/DCN/ENTPD1/EZR/FCGR1A/GAS6/ICAM1/IL10/IL1A/IL1B/IL7R/ITGAM/KITLG/LGALS9/LIPG/LYN/MGAT5/MSN/MSR1/MYADM/OLR1/PLAU/PLAUR/PLTP/PLXNC1/PREX1/PTGS2/RASGRP1/RGS16/SEMA3E/SERPINE1/SERPING1/SIRPA/SPI1/STAB1/TGM2/THBS1/THY1/TNF/TNFRSF1A/VCAM1
Cardiovascular Disease, Organismal Injury and Abnormalities	Arteriosclerosis	5.58e-16	-3.76	87	AADAT/ACTA2/ADM/AGTR1/AHR/AMY2A/APOA1/BMPR1B/CA13/CA5B/CCL2/CCL3L3/CCR1/CD14/CD163/CD36/CD40/CD44/CD68/CDH13/CSF1/CST3/CTSS/CTSV/CX3CL1/CXCL10/CXCL2/CYP19A1/ECSCR/ERN1/F13A1/FABP5/FGG/FLT4/FOSB/GHR/GRIA1/HSPG2/IBSP/ICAM1/IGF1/IGF2/IL10/IL1A/IL1B/IL1RN/ITGA8/ITGAM/JUP/LIPG/LRP1/LRRC17/LTBP1/MATN2/MGP/MICAL2/MKI67/MMP14/MMP2/MSR1/NFKBIA/NPR3/NR1H4/OLR1/PAPPA/PDE3B/PLAT/PLAU/PLAUR/PLTP/PRKCB/PRKG1/P…
Cardiovascular Disease, Organismal Injury and Abnormalities	Atherosclerosis	2.35e-15	-3.76	85	AADAT/ACTA2/ADM/AGTR1/AHR/AMY2A/APOA1/BMPR1B/CA13/CA5B/CCL2/CCL3L3/CCR1/CD14/CD163/CD36/CD40/CD44/CD68/CDH13/CSF1/CST3/CTSS/CTSV/CX3CL1/CXCL10/CXCL2/CYP19A1/ECSCR/ERN1/F13A1/FABP5/FGG/FLT4/FOSB/GHR/GRIA1/HSPG2/ICAM1/IGF1/IGF2/IL10/IL1A/IL1B/IL1RN/ITGA8/ITGAM/JUP/LIPG/LRP1/LRRC17/LTBP1/MATN2/MICAL2/MKI67/MMP14/MMP2/MSR1/NFKBIA/NPR3/NR1H4/OLR1/PAPPA/PDE3B/PLAT/PLAU/PLAUR/PLTP/PRKCB/PRKG1/PTGS2/REN/…
Cellular Movement, Hematological System Development and Function, Immune Cell Trafficking	Migration of mononuclear leukocytes	1.06e-13	-3.705	64	ACKR3/APOA1/BMPR2/CCL2/CCL3L3/CCL4/CCL5/CCL8/CCR1/CD40/CD44/CD86/CD99/COL1A1/COL4A1/CTSS/CTSV/CX3CL1/CXCL10/CXCL11/CXCL8/CXCL9/CXCR4/CYTIP/DOCK8/DPYSL2/ENPP2/ETS1/EZR/FABP5/ICAM1/IL10/IL18BP/IL1B/IL7R/ITGAM/KITLG/LCP1/LRP1/MMP14/MSN/MYADM/NLRP3/PLAU/PTGS2/RARRES2/RASGRP1/REN/RGS16/S100A4/S1PR2/SEMA3E/SERPINE2/SIRPA/STAB1/TGM2/THBS1/TNF/TNFRSF1A/TNFRSF1B/TNFSF18/TRPM4/VCAM1/XCL1
Cellular Movement, Hematological System Development and Function, Immune Cell Trafficking, Inflammatory Response	Chemotaxis of granulocytes	2.1e-09	-3.456	34	APOA1/C5AR2/CAPG/CCL2/CCL3L3/CCL5/CCL8/CSF1/CX3CL1/CXCL10/CXCL2/CXCL5/CXCL8/CXCL9/EDNRA/FCER1G/GSN/ICAM1/IL1B/ITGAM/LGALS9/LYN/MDK/NCKAP1L/PLAUR/PREX1/PRKCB/PRKG1/SCG2/SPI1/STIM1/TNF/TNFRSF1A/XCL1
Inflammatory Response	Immune response of cells	2.29e-10	-3.44	77	ANXA3/APOA1/AXL/BHLHE40/C1QA/CAPG/CCL2/CD14/CD302/CD36/CD40/CD44/CD68/CD86/CLCN3/CNN2/COLEC12/CSF1/CSF2RB/CTSB/CTSS/CXCL10/CXCL8/CYP1B1/DICER1/DNM1L/DOCK8/EIF4EBP1/ETS1/F8/FBXO32/FCER1G/FCGR1A/FGF7/GAS6/GSN/GSTM4/ICAM1/IFNA16/IL10/IL1B/IL7R/ITGAM/LGALS9/LY75/LYN/MAP3K8/MID1/MSR1/NLRP3/PFN2/PLA2G4A/PLAU/PLAUR/POSTN/PRKAA1/PRKCB/PRKX/RAB8B/SERPINE1/SIRPA/SLC1A5/SPI1/SPRY2/STIM1/TGM2/THBS1/THY1/TIMD…
Cellular Movement, Hematological System Development and Function, Immune Cell Trafficking, Inflammatory Response	Cell movement of neutrophils	6.67e-15	-3.422	59	ADM/APOA1/BMPR2/C2/C5AR2/CAPG/CCL2/CCL3L3/CCL4/CCL5/CCL8/CCR1/CD36/CD44/CD99/CFTR/CMKLR1/CNN2/CSF1/CTSB/CX3CL1/CXCL10/CXCL2/CXCL5/CXCL8/CYBB/DICER1/EDNRA/FCER1G/GSN/ICAM1/IL10/IL1A/IL1B/IL1RN/ITGAM/LYN/MAP3K8/MDK/MGAT5/NCKAP1L/NFKBIA/NLRP3/PLAT/PLAU/PLTP/PREX1/PRKCB/PRKG1/PTGS2/REN/SPI1/STIM1/TNF/TNFAIP3/TNFRSF1A/TNFRSF1B/VWF/XCL1
Cell-To-Cell Signaling and Interaction	Binding of myeloid cells	4.59e-11	-3.417	38	AXL/CADM1/CCL2/CCL5/CCR1/CD14/CD44/CSF1/CX3CL1/CXCL10/CXCL2/CXCL8/CYBB/FCGR1A/GAS6/ICAM1/IL10/IL1A/IL1B/ITGAM/KITLG/LGALS9/LIPG/LYN/MGAT5/MSN/MSR1/PLAU/PLAUR/PLTP/PREX1/PTGS2/SERPINE1/SPI1/STAB1/THY1/TNF/VCAM1
Cell-To-Cell Signaling and Interaction, Hematological System Development and Function, Inflammatory Response	Binding of professional phagocytic cells	1.71e-13	-3.385	40	A2M/AXL/CADM1/CCL2/CCL5/CCR1/CD14/CD44/CSF1/CX3CL1/CXCL10/CXCL2/CXCL8/CXCR4/CYBB/FCGR1A/GAS6/ICAM1/IL10/IL1A/IL1B/ITGAM/KITLG/LIPG/LYN/MGAT5/MSN/MSR1/PLAU/PLAUR/PLTP/PLXNC1/PREX1/PTGS2/SERPINE1/SPI1/STAB1/THY1/TNF/VCAM1
Cell-To-Cell Signaling and Interaction, Inflammatory Response	Immune response of leukocytes	1.2e-10	-3.368	51	APOA1/AXL/BHLHE40/CAPG/CCL2/CD14/CD36/CD40/CD44/CD68/CD86/CLCN3/CNN2/CSF2RB/CTSS/CXCL10/CXCL8/DOCK8/ETS1/F8/FCER1G/FCGR1A/GSN/ICAM1/IL1B/IL7R/ITGAM/LGALS9/LYN/MAP3K8/MSR1/PLAU/PLAUR/POSTN/PRKAA1/SERPINE1/SIRPA/SLC1A5/SPI1/STIM1/TGM2/THBS1/THY1/TIMD4/TNF/TNFRSF1A/TNFRSF1B/TYROBP/UCP2/UVRAG/VCAM1
Cellular Movement, Immune Cell Trafficking	Migration of lymphatic system cells	3.51e-12	-3.354	60	ACKR3/APOA1/BMPR2/CCBE1/CCL2/CCL3L3/CCL4/CCL5/CCR1/CD40/CD44/CD86/CLEC1B/COL1A1/COL4A1/CTSV/CX3CL1/CXCL10/CXCL11/CXCL8/CXCL9/CXCR4/CYTIP/DOCK8/DPYSL2/ENPP2/ETS1/EZR/FABP5/FLT4/ICAM1/IL10/IL18BP/IL1B/IL7R/LCP1/LRP1/MSN/MYADM/NLRP3/PLAU/PTGS2/RARRES2/RASGRP1/REN/RGS16/S100A4/S1PR2/SEMA3E/SERPINE2/STAB1/TGM2/THBS1/TNF/TNFRSF1A/TNFRSF1B/TRPM4/VCAM1/VEGFC/XCL1
Cellular Movement, Hematological System Development and Function, Immune Cell Trafficking	Transmigration of lymphocytes	6.06e-12	-3.349	17	ACKR3/BMPR2/CCL3L3/CCL4/CCL5/CD40/CD44/CD86/COL1A1/COL4A1/CTSV/CXCL11/ENPP2/ICAM1/STAB1/TGM2/TNF
Cellular Movement, Hematological System Development and Function, Immune Cell Trafficking, Inflammatory Response	Migration of phagocytes	3.07e-18	-3.332	56	APOA1/BMPR2/CCL2/CCL3L3/CCL4/CCL5/CCL8/CCR1/CD302/CD40/CD44/CD99/CLEC1B/CNN2/COL1A1/COL4A1/CSF1/CSF1R/CTSS/CTSV/CX3CL1/CXCL10/CXCL11/CXCL2/CXCL5/CXCL8/CXCR4/CYBB/DOCK8/FHL2/FLNA/ICAM1/IL10/IL1B/ITGAM/KITLG/LRP1/MGAT5/MMP14/NLRP3/PLAU/PLXNC1/PREX1/PTGS2/RARRES2/S100A10/SCN9A/SDC1/SERPINE1/SIRPA/STAB1/TNF/TNFRSF1A/TNFSF18/TYROBP/VCAM1
Cellular Movement, Hematological System Development and Function, Immune Cell Trafficking	Lymphocyte migration	4.83e-11	-3.255	56	ACKR3/APOA1/BMPR2/CCL2/CCL3L3/CCL4/CCL5/CCR1/CD40/CD44/CD86/COL1A1/COL4A1/CTSV/CX3CL1/CXCL10/CXCL11/CXCL8/CXCL9/CXCR4/CYTIP/DOCK8/DPYSL2/ENPP2/ETS1/EZR/FABP5/ICAM1/IL10/IL18BP/IL1B/IL7R/LCP1/LRP1/MSN/MYADM/NLRP3/PLAU/PTGS2/RARRES2/RASGRP1/REN/RGS16/S100A4/S1PR2/SEMA3E/SERPINE2/STAB1/TGM2/THBS1/TNF/TNFRSF1A/TNFRSF1B/TRPM4/VCAM1/XCL1
Cardiovascular Disease, Organismal Injury and Abnormalities	Occlusion of artery	6.18e-14	-3.254	89	AADAT/ACTA2/ADM/AGTR1/AHR/AMY2A/APOA1/BMPR1B/CA13/CA5B/CCL2/CCL3L3/CCR1/CD14/CD163/CD36/CD40/CD44/CD68/CDH13/CSF1/CST3/CTSS/CTSV/CX3CL1/CXCL10/CXCL2/CYP19A1/DPF3/ECSCR/ENTPD1/ERN1/F13A1/F8/FABP5/FGG/FLT4/FOSB/GHR/GRIA1/HSPG2/ICAM1/IGF1/IGF2/IL10/IL1A/IL1B/IL1RN/ITGA8/ITGAM/JUP/LIPG/LOX/LRP1/LRRC17/LTBP1/MATN2/MICAL2/MKI67/MMP14/MMP2/MSR1/NFKBIA/NPR3/NR1H4/OLR1/PAPPA/PDE3B/PLAT/PLAU/PLAUR/PLTP/PRK…
Cellular Movement, Hematological System Development and Function, Immune Cell Trafficking	Cell movement of lymphocytes	1.68e-12	-3.241	65	ACKR3/ACTN4/APOA1/BMPR2/CCL2/CCL3L3/CCL4/CCL5/CCL8/CCR1/CD40/CD44/CD86/CHST2/COL1A1/COL4A1/CTSV/CX3CL1/CXCL10/CXCL11/CXCL8/CXCL9/CXCR4/CYTIP/DICER1/DOCK8/DPYSL2/ENPP2/ETS1/EZR/FABP5/GNAO1/ICAM1/IL10/IL18BP/IL1B/IL7R/LCP1/LRP1/MMP14/MSN/MYADM/NFKBIA/NLRP3/PLAU/PTGS2/RARRES2/RASGRP1/REN/RGS16/S100A4/S1PR2/SAMSN1/SEMA3E/SERPINE2/STAB1/TGM2/THBS1/TNF/TNFRSF1A/TNFRSF1B/TRPM4/UCP2/VCAM1/XCL1
Cell-mediated Immune Response, Cellular Movement, Hematological System Development and Function, Immune Cell Trafficking	Transmigration of T lymphocytes	6.97e-12	-3.208	16	BMPR2/CCL3L3/CCL4/CCL5/CD40/CD44/CD86/COL1A1/COL4A1/CTSV/CXCL11/ENPP2/ICAM1/STAB1/TGM2/TNF
Cardiovascular Disease	Occlusion of blood vessel	2.4e-14	-3.167	91	AADAT/ACTA2/ADM/AGTR1/AHR/AMY2A/APOA1/BMPR1B/CA13/CA5B/CCL2/CCL3L3/CCR1/CD14/CD163/CD36/CD40/CD44/CD68/CDH13/CSF1/CST3/CTSS/CTSV/CX3CL1/CXCL10/CXCL2/CYP19A1/DPF3/ECSCR/ENTPD1/ERN1/F13A1/F8/FABP5/FGG/FLT4/FOSB/GHR/GRIA1/HSPG2/ICAM1/IGF1/IGF2/IL10/IL1A/IL1B/IL1RN/ITGA8/ITGAM/JUP/LIPG/LOX/LRP1/LRRC17/LTBP1/MATN2/MICAL2/MKI67/MMP14/MMP2/MSR1/NFKBIA/NOV/NPR3/NR1H4/OLR1/PAPPA/PDE3B/PLAT/PLAU/PLAUR/PLTP…
Cellular Movement, Hematological System Development and Function, Immune Cell Trafficking, Inflammatory Response	Cell movement of macrophages	8.78e-15	-3.163	52	ANGPTL2/APOA1/BMPR2/CCL2/CCL3L3/CCL4/CCL5/CCR1/CD44/CMKLR1/CNN2/CSF1/CSF1R/CX3CL1/CXCL10/CXCL8/CXCL9/CYP19A1/EDNRB/FLNA/GAS6/ICAM1/IL10/IL1A/IL1B/IL1RN/LMNB1/LRP1/MAP3K8/NAAA/NLRP3/PLA2G4A/PLAU/PLTP/PTGS2/RARRES2/REN/S100A10/S100A4/S1PR2/SDC1/SERPINE1/SERPING1/SIRPA/STAB1/THBS1/THBS2/TNF/TNFAIP3/TNFSF18/TYROBP/VCAM1
Cellular Movement, Immune Cell Trafficking	Cell movement of lymphatic system cells	2.28e-14	-3.13	71	ACKR3/ACTN4/APOA1/BMPR2/CCBE1/CCL2/CCL3L3/CCL4/CCL5/CCL8/CCR1/CD40/CD44/CD86/CHST2/CLEC1B/COL1A1/COL4A1/CSF2RB/CTSV/CX3CL1/CXCL10/CXCL11/CXCL8/CXCL9/CXCR4/CYTIP/DICER1/DOCK8/DPYSL2/ENPP2/ETS1/EZR/FABP5/FLT4/GNAO1/ICAM1/IL10/IL18BP/IL1B/IL7R/KITLG/LCP1/LRP1/MMP14/MSN/MYADM/NFKBIA/NLRP3/PLAU/PTGS2/RARRES2/RASGRP1/REN/RGS16/S100A4/S1PR2/SAMSN1/SEMA3E/SERPINE2/STAB1/TGM2/THBS1/TNF/TNFRSF1A/TNFRSF1B/T…
Cellular Movement, Immune Cell Trafficking	Cell movement of lymphoid cells	7.39e-13	-3.122	66	ACKR3/ACTN4/APOA1/BMPR2/CCL2/CCL3L3/CCL4/CCL5/CCL8/CCR1/CD40/CD44/CD86/CHST2/COL1A1/COL4A1/CSF2RB/CTSV/CX3CL1/CXCL10/CXCL11/CXCL8/CXCL9/CXCR4/CYTIP/DICER1/DOCK8/DPYSL2/ENPP2/ETS1/EZR/FABP5/GNAO1/ICAM1/IL10/IL18BP/IL1B/IL7R/LCP1/LRP1/MMP14/MSN/MYADM/NFKBIA/NLRP3/PLAU/PTGS2/RARRES2/RASGRP1/REN/RGS16/S100A4/S1PR2/SAMSN1/SEMA3E/SERPINE2/STAB1/TGM2/THBS1/TNF/TNFRSF1A/TNFRSF1B/TRPM4/UCP2/VCAM1/XCL1
Cellular Assembly and Organization, Cellular Function and Maintenance	Organization of cytoskeleton	1.44e-18	-3.063	193	A2M/ABLIM1/ABLIM3/ACTN1/ACTN4/ACVRL1/ADAM12/ADAMTS4/ADCY3/ADGRG6/ADM/AHR/AKAP12/AKAP5/AQP1/ARHGEF25/ARL6/ASAP1/AURKB/AXL/BCL6B/BMP4/C1QA/CAPG/CAPRIN2/CAVIN3/CC2D2A/CCDC113/CCL2/CCL5/CD44/CDH1/CDH13/CDH2/CENPF/CLEC1B/CNN2/CNTN1/CSF1/CSF1R/CSNK2A2/CSRP1/CTGF/CTSS/CTSV/CXCL10/CXCL8/CXCL9/CXCR4/CYBB/CYP19A1/DBN1/DES/DICER1/DLL4/DNM1/DNM1L/DOCK10/DPYSL2/DPYSL3/DSP/DZIP1/EDNRA/EFNA5/EHD2/EIF4EBP1/EPB41…
Cellular Assembly and Organization, Cellular Function and Maintenance	Organization of cytoplasm	5.85e-17	-3.063	202	A2M/ABLIM1/ABLIM3/ACTN1/ACTN4/ACVRL1/ADAM12/ADAMTS4/ADCY3/ADGRG6/ADM/AHR/AKAP12/AKAP5/AQP1/ARHGEF25/ARL6/ASAP1/AURKB/AXL/BCL6B/BMP4/C1QA/CAPG/CAPRIN2/CAVIN3/CC2D2A/CCDC113/CCL2/CCL5/CD44/CDH1/CDH13/CDH2/CENPF/CHCHD10/CLEC1B/CLN6/CNN2/CNTN1/CSF1/CSF1R/CSNK2A2/CSRP1/CTGF/CTSS/CTSV/CXCL10/CXCL8/CXCL9/CXCR4/CYBB/CYP19A1/DBN1/DES/DICER1/DLL4/DNM1/DNM1L/DOCK10/DPYSL2/DPYSL3/DSP/DZIP1/EDNRA/EFNA5/EHD2/E…
Cell-To-Cell Signaling and Interaction, Hematological System Development and Function, Immune Cell Trafficking, Inflammatory Response	Adhesion of phagocytes	5.44e-10	-3.06	28	CADM1/CD44/CSF1/CX3CL1/CXCL2/CXCL8/CYBB/GAS6/ICAM1/IL10/IL1A/IL1B/ITGAM/LIPG/LYN/MGAT5/PLAU/PLAUR/PLTP/PLXNC1/PREX1/PTGS2/SERPINE1/SPI1/STAB1/THY1/TNF/VCAM1
Cellular Movement	Migration of breast cancer cell lines	4.9e-10	-3.034	48	ACSL4/ADAM12/AHR/ARHGDIB/AXL/BMP6/CCL2/CCL5/CD44/CDH1/CDH2/CTGF/CTSL/CXCL10/CXCL11/CXCL5/CXCL8/CXCL9/CXCR4/DUSP6/EFNA5/ETS1/FBLIM1/FGF7/FLNA/IGF1/IL1B/ITGBL1/LASP1/MMP14/MMP2/PLAU/PLAUR/PRKD1/PTHLH/RACGAP1/S100A4/SDC1/SEMA3C/SERPINA5/SERPINE1/SMAD1/SNAI2/TGFA/TGFB3/TGM2/TNN/WNT11
Cell-mediated Immune Response, Cellular Movement, Hematological System Development and Function, Immune Cell Trafficking	T cell migration	1.61e-10	-3.007	45	ACKR3/APOA1/BMPR2/CCL2/CCL3L3/CCL4/CCL5/CCR1/CD40/CD44/CD86/COL1A1/COL4A1/CTSV/CX3CL1/CXCL10/CXCL11/CXCL8/CXCL9/CXCR4/DOCK8/DPYSL2/ENPP2/EZR/ICAM1/IL10/IL18BP/IL1B/LCP1/LRP1/MSN/NLRP3/PLAU/PTGS2/REN/RGS16/S100A4/SERPINE2/STAB1/TGM2/THBS1/TNF/TNFRSF1A/TRPM4/XCL1
Cellular Assembly and Organization, Cellular Function and Maintenance	Microtubule dynamics	8.52e-13	-3.001	154	A2M/ABLIM1/ABLIM3/ACTN4/ADAMTS4/ADCY3/ADGRG6/ADM/AHR/AKAP12/AKAP5/AQP1/ARHGEF25/ARL6/ASAP1/AXL/BCL6B/BMP4/C1QA/CAPG/CAPRIN2/CC2D2A/CCDC113/CCL2/CCL5/CD44/CDH1/CDH13/CDH2/CENPF/CLEC1B/CNTN1/CSF1/CSF1R/CSNK2A2/CSRP1/CTGF/CTSS/CTSV/CXCL10/CXCL8/CXCR4/CYBB/CYP19A1/DBN1/DICER1/DLL4/DNM1/DNM1L/DOCK10/DPYSL2/DPYSL3/DSP/DZIP1/EDNRA/EFNA5/EIF4EBP1/EPB41L3/EPHA7/ERN1/EZR/FCGR1A/FGF7/FGFR1/FLNA/FLT4/Fnbp1l/…
Cellular Assembly and Organization, Tissue Development	Fibrogenesis	2.49e-10	-2.994	61	A2M/AIF1/APOA1/CCL2/CD14/CD44/CENPF/COL6A3/CTGF/CXCL8/Cyb5r3/DBN1/DES/DPYSL2/DPYSL3/EDNRA/FBLIM1/FBXW7/FHOD3/GDA/GNAO1/GSN/HSD11B1/ICAM1/IGF1/IL1A/IL1B/JAG1/KANK2/LMCD1/LRP1/MMP2/MYADM/NCKAP1L/PFN2/PKP2/PLAT/PLAUR/POSTN/PREX1/RPS3/S100A10/S1PR2/SH3PXD2A/SIRPA/SPRY2/STAB1/STMN1/TGFB3/TGFBI/THY1/TNF/TNFRSF1A/TNFRSF1B/TNS3/TPM2/TPM4/TRPC4/WNT11/WTIP/ZYX
Cell Morphology, Cellular Assembly and Organization, Cellular Function and Maintenance	Formation of cellular protrusions	1.72e-10	-2.973	119	A2M/ABLIM1/ABLIM3/ACTN4/ADAMTS4/ADCY3/ADGRG6/AHR/AKAP12/AKAP5/AQP1/ARHGEF25/ARL6/ASAP1/CAPG/CAPRIN2/CC2D2A/CCDC113/CCL5/CD44/CDH1/CDH13/CDH2/CENPF/CLEC1B/CNTN1/CSF1/CSNK2A2/CSRP1/CTGF/CXCL10/CXCL8/CYBB/CYP19A1/DBN1/DICER1/DNM1/DNM1L/DOCK10/DPYSL2/DPYSL3/DZIP1/EDNRA/EFNA5/EIF4EBP1/EPB41L3/EPHA7/EZR/FGF7/FGFR1/FLNA/Fnbp1l/FSCN1/GDA/GNAO1/GPM6A/GSN/IGF1/IL1B/KCNJ2/KITLG/KLF9/LASP1/LCP1/LOX/LRP1/LRP4…
Cardiovascular Disease, Organismal Injury and Abnormalities	Vaso-occlusion	7.92e-15	-2.967	93	AADAT/ACTA2/ADM/AGTR1/AHR/AMY2A/APOA1/BMPR1B/CA13/CA5B/CCL2/CCL3L3/CCR1/CD14/CD163/CD36/CD40/CD44/CD68/CDH13/CSF1/CST3/CTSS/CTSV/CX3CL1/CXCL10/CXCL2/CYP19A1/DPF3/ECSCR/EDNRA/EDNRB/ENTPD1/ERN1/F13A1/F8/FABP5/FGG/FLT4/FOSB/GHR/GRIA1/HSPG2/ICAM1/IGF1/IGF2/IL10/IL1A/IL1B/IL1RN/ITGA8/ITGAM/JUP/LIPG/LOX/LRP1/LRRC17/LTBP1/MATN2/MICAL2/MKI67/MMP14/MMP2/MSR1/NFKBIA/NOV/NPR3/NR1H4/OLR1/PAPPA/PDE3B/PLA2G4A/…
Cell Morphology	Shape change of blood cells	3.42e-09	-2.926	23	ANGPTL2/CAPG/CCL2/CCL5/CCL8/CD36/CD40/CD44/CLEC1B/CNN2/CSF1/CXCL8/FLNA/ICAM1/ITGAM/KITLG/LYN/PLXNC1/SAMSN1/SIRPA/THBS1/TNF/VWF
Cellular Movement	Cell movement of breast cancer cell lines	4.59e-10	-2.917	54	ACSL4/ADAM12/AHR/ARHGDIB/AXL/BMP6/CCL2/CCL5/CD44/CD99/CDH1/CDH2/CTGF/CTSL/CXCL10/CXCL11/CXCL5/CXCL8/CXCL9/CXCR4/DUSP6/EFNA5/ETS1/FBLIM1/FGF7/FLNA/FOSB/IGF1/IL1B/ITGBL1/JUP/LASP1/LIMA1/MGAT5/MMP14/MMP2/NFKBIA/PLAU/PLAUR/PRKD1/PTHLH/RACGAP1/S100A4/SDC1/SEMA3C/SERPINA5/SERPINE1/SMAD1/SNAI2/TGFA/TGFB3/TGM2/TNN/WNT11
Cell Morphology, Cellular Movement	Cell spreading	1.22e-15	-2.883	54	ACTN4/AKAP12/ANGPTL2/ASAP1/CCL5/CD36/CD40/CD44/CDH11/CLEC1B/CNN2/CXCL8/DAB2/EDNRB/ETS1/FBN1/FHL3/FLNA/FLNB/HOOK1/HSPG2/ICAM1/IGF1/ITGAM/KITLG/LAMA2/LYN/MGAT5/MSR1/MYADM/PDE3B/PEAK1/PLAU/PLXNC1/PMP22/POSTN/PREX1/PRKCB/PRKD1/RACGAP1/SAMSN1/SDC1/SERPINE1/SIRPA/SNAI2/SPRY2/TGFBI/THBS1/THBS2/TNF/UCHL1/VCAM1/VWF/ZYX
Cardiovascular System Development and Function	Vascularization	3.19e-11	-2.881	43	ADAMTS12/AXL/CD40/CD44/CDH13/CSF1/CTGF/CXCR4/ECSCR/FGFR1/HTATIP2/HTRA1/ICAM1/IGF1/IGF2/IL10/IL1B/IL1RN/MGAT5/MMP14/MMP2/NDP/NRP2/PDGFD/PLA2G4A/PLAT/PLAU/PLAUR/PTGS2/PTHLH/RHOJ/S100A10/S1PR2/SERPINE1/SERPINF1/SFRP1/TGFA/THBS1/THBS2/TNF/TNFAIP3/VCAM1/VEGFC
Cell-To-Cell Signaling and Interaction	Attachment of cells	1.4e-09	-2.87	24	BMP4/CADM1/CD36/CD44/CDH13/CSF1/CSF2RB/DCN/ETS1/FGFR1/HSPG2/IL1B/LOX/LRP1/MGAT5/MMP2/RPSA/SIRPA/SPI1/SPRY2/TFPI2/TGFA/TGFBI/THBS2
Cardiovascular System Development and Function, Organismal Development, Visual System Development and Function	Neovascularization of eye	1.57e-10	-2.836	26	AXL/CDH13/CTGF/FGFR1/HTRA1/ICAM1/IGF1/IGF2/IL10/IL1B/MGAT5/MMP2/NDP/PDGFD/PLA2G4A/PLAT/PLAU/PLAUR/PTGS2/S1PR2/SERPINF1/SFRP1/TGFA/TNF/VCAM1/VEGFC
Cardiovascular System Development and Function, Organismal Development	Vascularization of absolute anatomical region	1.11e-10	-2.814	31	AXL/CD40/CDH13/CTGF/FGFR1/HTRA1/ICAM1/IGF1/IGF2/IL10/IL1B/MGAT5/MMP14/MMP2/NDP/PDGFD/PLA2G4A/PLAT/PLAU/PLAUR/PTGS2/RHOJ/S1PR2/SERPINF1/SFRP1/TGFA/THBS1/THBS2/TNF/VCAM1/VEGFC
Cellular Movement, Hair and Skin Development and Function	Cell movement of epithelial cell lines	7.05e-10	-2.814	30	AGTR1/AHR/APOA1/CCL16/CCL5/CCR1/CDH1/CDH11/CDH13/CXCL10/CXCR4/DNM1/FBLN2/FGFR1/FLNA/FLT4/FSCN1/ICAM1/IGF1/ITGAM/MMP2/MSN/MSR1/PEAK1/PLAU/PLAUR/POSTN/PTGS2/TGFBI/TNF
Cellular Movement	Cell movement of connective tissue cells	6.06e-11	-2.805	39	CAPN1/CCL4/CCL5/CD44/CSF1/CTGF/CX3CL1/CXCL10/CXCL8/CXCR4/ENPP2/EZR/FBN1/FGFR1/FLNB/GSN/IGF1/IGF2R/IL1B/LIMA1/LRP1/MAP3K8/MMP14/MRC2/NOV/PLAU/PLAUR/POSTN/RAMP2/RAMP3/RASGRP1/STMN1/TGFB3/THBS1/THBS2/TMEM30A/TNF/UTRN/ZYX
Cellular Movement, Skeletal and Muscular System Development and Function	Cell movement of smooth muscle cells	1.55e-13	-2.786	33	ADM/AIF1/BMPR2/CCL2/CCL5/CD44/CSF1/CTSV/CXCL2/ENPP2/FBN1/FGFR1/IGF1/IL1A/IL1B/ITGAM/LAMA2/LOX/MMP2/PAPPA/PDGFRB/PLA2G4A/PLAT/PLAU/PLAUR/PTGS2/PTPRF/RAMP2/RAMP3/S100A4/S1PR2/THBS1/TNF
Connective Tissue Development and Function, Skeletal and Muscular System Development and Function, Tissue Development	Ossification of bone	1.32e-11	-2.772	35	BGN/BMP4/BMP6/BMPR2/Cdkn1c/COL12A1/COMMD3-BMI1/CREB3L1/CSF1R/CTGF/FLNB/FMOD/GHR/GPC3/HSPG2/IGF1/IGF2/MGP/MMP14/MMP2/NFIX/NOV/NPR3/PAPPA/PCSK5/PDGFRA/PLAGL1/PRLR/PTGS2/PTHLH/ROR2/SFRP2/TGFB3/THBS3/TMEM119
Cardiovascular System Development and Function, Organismal Development, Visual System Development and Function	Vascularization of eye	1.97e-11	-2.745	29	AXL/CDH13/CTGF/FGFR1/HTRA1/ICAM1/IGF1/IGF2/IL10/IL1B/MGAT5/MMP14/MMP2/NDP/PDGFD/PLA2G4A/PLAT/PLAU/PLAUR/PTGS2/RHOJ/S1PR2/SERPINF1/SFRP1/TGFA/THBS1/TNF/VCAM1/VEGFC
Skeletal and Muscular System Development and Function	Osteoclastogenesis	2.87e-10	-2.727	26	ADM/AHR/CAPN1/CCL2/CCR1/CD40/CSF1/CSF1R/CXCL11/CYP1B1/DICER1/FLNA/GPNMB/IL1A/IL1B/IL1RN/IL7R/ITGBL1/MAFB/MAP3K8/PRKAA1/TBX3/TNF/TNFAIP3/TNFRSF1A/TSPAN13
Free Radical Scavenging	Metabolism of reactive oxygen species	3.24e-09	-2.721	61	ACOD1/AGTR1/AHR/AIFM1/ARHGDIB/BACE2/CCL5/CD14/CD36/CD40/CD44/CLCN3/CR2/CSF1/CST3/CXCL2/CXCL8/CXCL9/CYBB/CYCS/CYP1B1/DDIT4/DNM1L/ETS1/GPX3/GSN/IGF1/IL10/IL1B/ITGAM/LTBP1/LYN/MAOB/MAP3K8/NDUFAF1/NDUFS1/NFKBIA/OLR1/PDGFRB/PIM1/PLAU/PLAUR/PREX1/PRKAA2/PRKCB/PTGS2/REN/RGS6/SESN3/SH3PXD2A/SIRT3/SLC25A27/SPI1/TGFA/TGM2/TNF/TNFRSF1A/TYROBP/UCP2/VCAM1/VDAC1
Cell-To-Cell Signaling and Interaction, Hematological System Development and Function, Immune Cell Trafficking, Inflammatory Response	Activation of leukocytes	5.92e-10	-2.7	80	ABHD12/AHR/AXL/BHLHE40/CADM1/CCL2/CCL5/CD14/CD163/CD36/CD40/CD44/CD86/CFTR/CLEC1B/CR2/CSF1/CSF1R/CSF2RB/CST3/CTSH/CTSL/CTSS/CXCL10/CXCL8/CYBB/DLL4/ETS1/FCER1G/FCGR1A/FGG/GPNMB/HLA-DRA/HSD11B1/ICAM1/IL10/IL1A/IL1B/IL1RN/IL2RG/ITGAM/ITPKB/KITLG/LAPTM5/LRP1/LY96/LYN/MAOB/MAP3K8/MGAT5/NFKBIA/NFKBID/NR4A2/NR4A3/PAG1/PLAT/PREX1/PRKAA1/PRKCB/PTGS2/PTPRE/RAB8B/RARRES2/RASGRP1/REN/SAMSN1/SCN9A/SERPING1/SI…
Cellular Movement	Cell movement of muscle cells	1.25e-13	-2.675	36	ADM/AIF1/BMPR2/CCL2/CCL5/CD44/CSF1/CTSV/CXCL10/CXCL2/ENPP2/FBN1/FGFR1/IGF1/IL1A/IL1B/ITGAM/LAMA2/LOX/MMP2/PAPPA/PDGFRB/PLA2G4A/PLAT/PLAU/PLAUR/PLEKHO1/PTGS2/PTPRF/RAMP2/RAMP3/S100A4/S1PR2/SERPINE1/THBS1/TNF
Cellular Movement	Cell movement of carcinoma cell lines	2.13e-13	-2.664	49	ACTA2/AXL/BMPR2/CCL2/CCL4/CCL5/CD44/CDH1/CTGF/CTSB/CTSH/CXCL8/CXCR4/DSP/ETS1/EZR/FBLN2/FBXL2/HTATIP2/IGF1/IL1B/JUP/LRP1/LYN/NCAM1/NEU3/NFKBIA/NOV/NR1H4/NR5A2/NRP2/POSTN/PTGS2/RASSF8/RPS6KA6/S100A10/S100A4/SERPINE1/SNAI2/SPINT1/STMN1/TGFA/TGFBI/TGM2/TMPO/TNF/VCAM1/VEGFC/ZYX
Cellular Movement, Hematological System Development and Function, Immune Cell Trafficking, Inflammatory Response	Migration of macrophages	2.48e-09	-2.652	20	BMPR2/CCL2/CCL3L3/CCL4/CCL5/CNN2/CSF1/CSF1R/CXCL10/CXCL8/FLNA/LRP1/PLAU/PTGS2/RARRES2/S100A10/SDC1/SERPINE1/STAB1/TYROBP
Cellular Movement, Skeletal and Muscular System Development and Function	Migration of muscle cells	4.17e-09	-2.624	27	ADM/AIF1/BMPR2/CCL2/CCL5/CD44/CTSV/CXCL2/FGFR1/IGF1/IL1A/IL1B/ITGAM/PAPPA/PDGFRB/PLAT/PLAU/PLAUR/PLEKHO1/PTGS2/PTPRF/RAMP2/RAMP3/S100A4/S1PR2/THBS1/TNF
Cellular Movement, Skeletal and Muscular System Development and Function	Migration of smooth muscle cells	6.22e-10	-2.623	26	ADM/AIF1/BMPR2/CCL2/CCL5/CD44/CTSV/CXCL2/FGFR1/IGF1/IL1A/IL1B/ITGAM/PAPPA/PDGFRB/PLAT/PLAU/PLAUR/PTGS2/PTPRF/RAMP2/RAMP3/S100A4/S1PR2/THBS1/TNF
Cell-To-Cell Signaling and Interaction	Binding of leukemia cell lines	9.1e-10	-2.618	28	CCL2/CCL4/CD14/CD36/CD44/CD68/CD99/CDH1/CSF1/CX3CL1/CXCR4/CYBB/CYTIP/DAB2/DOCK8/FLNA/GMFG/ICAM1/ITGAM/PLAU/PLAUR/PRKAA1/RPSA/SERPINB2/ST6GALNAC2/TGM2/TNF/VCAM1
Cellular Movement	Cellular infiltration	4.14e-18	-2.603	84	ADM/AHR/ANXA3/APOA1/BGN/BMPR2/C2/CCL2/CCL3L3/CCL4/CCL5/CCR1/CD36/CD40/CD44/CD86/CDH13/CFTR/CMKLR1/CR2/CSF1/CSF2RB/CTSB/CTSS/CX3CL1/CXCL10/CXCL2/CXCL5/CXCL8/CXCL9/CYBB/CYP19A1/DCN/DICER1/FCER1G/FST/GAS6/ICAM1/IL10/IL18BP/IL1A/IL1B/IL1RN/ITGAM/KITLG/LMNB1/LOX/MAP3K8/MDK/MGAT5/MMP14/MMP2/MSR1/NAAA/NFKBIA/NLRP3/PLA2G4A/PLAT/PLAU/PLTP/PREX1/PRKG1/PTGS2/REN/S100A10/S1PR2/SELENBP1/SERPINE1/SERPINE2/SERP…
Cellular Development, Cellular Growth and Proliferation, Connective Tissue Development and Function, Tissue Development	Development of connective tissue cells	2.12e-13	-2.599	47	AHR/ASAP1/BMP4/BMPR2/CCL2/CCL3L3/CDH11/COL11A1/CSF1/CSF1R/CXCL11/CYP19A1/CYP1B1/DZIP1/F13A1/FHL2/FLNA/FST/GPNMB/GSN/ICAM1/IL10/IL1A/IL1B/IL7R/INHA/KITLG/LGMN/MAP7/NFIA/PLA2G4A/PLEKHO1/PTGS2/PTHLH/ROR2/SERPINE1/SFRP1/SFRP2/SH3PXD2A/SULF2/TBX3/TNF/TNFRSF1A/TNFRSF1B/TNN/VCAN/VNN1
Post-Translational Modification	Phosphorylation of protein	1.57e-11	-2.58	96	ACVRL1/ADM/AIF1/AKAP5/APOA1/AURKB/BMP4/BMPR1B/BMPR2/CCL2/CCL4/CCL5/CCNE1/CD34/CD36/CD40/CD44/Cdkn1c/CDON/CLEC1B/CSF1/CSF1R/CSNK2A2/CTGF/CX3CL1/CXCR4/DAB2/DCN/DICER1/DUSP6/EDNRA/EDNRB/EPHA7/EREG/ERN1/FBLN1/FCER1G/FCGR1A/FGFR1/FLNA/FLT4/GAS6/GHR/GMFG/GPNMB/IGF1/IGF2/IL1B/INHA/ITGAM/ITPKB/KITLG/LRP4/LYN/MAP2K6/MAP3K8/MYADM/NCKAP1L/NOP53/OGT/OXT/PAG1/PDGFRA/PDGFRB/PEAK1/PID1/PIM1/PIM2/PIM3/PLAUR/PLPP…
Cell-To-Cell Signaling and Interaction	Activation of cells	1.04e-18	-2.549	132	ABHD12/ACKR3/ACSL5/ACVRL1/AHR/AXL/BAMBI/BCL2A1/BHLHE40/C1QTNF1/CADM1/CCL2/CCL5/CD14/CD163/CD36/CD40/CD44/CD86/CDH1/Cdkn1c/CFTR/CLEC12A/CLEC1B/CLIC1/COMMD3-BMI1/CR2/CREB3L1/CSF1/CSF1R/CSF2RB/CST3/CTGF/CTSH/CTSL/CTSS/CX3CL1/CXCL10/CXCL2/CXCL5/CXCL8/CXCR4/CYBB/DDIT4/DLL4/ENPEP/ENTPD1/ERN1/ETS1/F13A1/FBXW7/FCER1G/FCGR1A/FGFR1/FGG/GAS6/GPNMB/HLA-DRA/HSD11B1/ICAM1/IGF1/IGF2/IL10/IL1A/IL1B/IL1RN/IL2RG/I…
Cell-To-Cell Signaling and Interaction, Hematological System Development and Function, Immune Cell Trafficking, Inflammatory Response	Activation of phagocytes	5.61e-10	-2.518	47	ABHD12/AXL/CCL2/CCL5/CD14/CD163/CD36/CD40/CD44/CFTR/CSF1/CSF1R/CST3/CXCL10/CXCL8/CYBB/FCER1G/FGG/HSD11B1/IL10/IL1A/IL1B/IL1RN/ITGAM/KITLG/LRP1/LY96/LYN/MAOB/PLAT/PREX1/PTGS2/PTPRE/RARRES2/SCN9A/SERPING1/SIRPA/STAT4/THBS1/THY1/TLR6/TNF/TNFRSF1A/TNFRSF1B/TRPM4/TYROBP/UVRAG
Cellular Development, Connective Tissue Development and Function, Tissue Development	Differentiation of bone cells	5.07e-17	-2.497	73	ATP6AP1/BMP4/BMP6/BMPR1B/BMPR2/CCL2/CCL3L3/CCL5/CCR1/CEBPD/CITED1/CLIC1/COL6A1/CREB3L1/CSF1/CSF1R/CST3/CTHRC1/CXCL8/DICER1/DKK2/FAM213A/FBLIM1/FBN1/FBN2/FBXW7/FCER1G/FGFR1/FHL2/FLT4/GPC3/GPNMB/GSN/IBSP/ID2/IGF1/IL10/IL1A/JAG1/LGR4/LMNA/LRP4/LRRC17/MAFB/MDK/MFAP2/MMP14/MRC2/NPNT/PDGFRA/POSTN/PPARGC1B/PRKD1/PTGS2/PTHLH/PTPRE/SERPINF1/SFRP1/SFRP2/SIRPA/SMAD1/SNAI2/SNX10/SUCO/TMEM119/TNF/TNN/TPM4/TRP…
Cell-To-Cell Signaling and Interaction, Hematological System Development and Function	Activation of myeloid cells	7.42e-10	-2.491	43	ABHD12/CCL2/CCL5/CD14/CD163/CD36/CD40/CD44/CFTR/CSF1/CSF1R/CST3/CXCL10/CXCL8/CYBB/FCER1G/FGG/HSD11B1/IL10/IL1A/IL1B/IL1RN/ITGAM/KITLG/LRP1/LY96/LYN/MAOB/PLAT/PREX1/PTGS2/PTPRE/RARRES2/SERPING1/SIRPA/STAT4/THBS1/THY1/TLR6/TNF/TRPM4/TYROBP/UVRAG
Cellular Movement, Hematological System Development and Function, Immune Cell Trafficking	Cell movement of antigen presenting cells	9.63e-17	-2.479	65	ANGPTL2/APOA1/BMPR2/CCL2/CCL3L3/CCL4/CCL5/CCR1/CD302/CD40/CD44/CD86/CLEC1B/CMKLR1/CNN2/CSF1/CSF1R/CX3CL1/CXCL10/CXCL11/CXCL8/CXCL9/CXCR4/CYBB/CYP19A1/DOCK8/EDNRB/FHL2/FLNA/GAS6/ICAM1/IL10/IL1A/IL1B/IL1RN/LMNB1/LRP1/MAP3K8/NAAA/NLRP3/NRP2/PLA2G4A/PLAU/PLTP/PLXNC1/PTGS2/RARRES2/REN/S100A10/S100A4/S1PR2/SCN9A/SDC1/SERPINE1/SERPING1/SIRPA/STAB1/THBS1/THBS2/TNF/TNFAIP3/TNFSF18/TRPM4/TYROBP/VCAM1
Cell-To-Cell Signaling and Interaction, Hematological System Development and Function	Interaction of antigen presenting cells	2.8e-11	-2.439	23	A2M/AXL/CD14/CD44/CSF1/CXCR4/FCGR1A/ICAM1/IL10/ITGAM/LYN/MSN/MSR1/PLAU/PLXNC1/PTGS2/SEMA3E/SERPINE1/SPI1/STAB1/THY1/TNF/VCAM1
Cell-To-Cell Signaling and Interaction, Hematological System Development and Function, Immune Cell Trafficking	Binding of antigen presenting cells	5.23e-11	-2.439	22	A2M/AXL/CD14/CD44/CSF1/CXCR4/FCGR1A/ICAM1/IL10/ITGAM/LYN/MSN/MSR1/PLAU/PLXNC1/PTGS2/SERPINE1/SPI1/STAB1/THY1/TNF/VCAM1
Cancer, Gastrointestinal Disease, Organismal Injury and Abnormalities	Upper gastrointestinal tract tumor	2.09e-19	-2.433	329	A2M/ABCA6/ABHD12B/ACSL4/ADAM12/ADAMTS12/AHR/AIFM1/AMY2A/ANGPTL5/ANLN/AOX1/ARHGAP20/ARHGEF25/ARV1/ASAP1/ASCC1/ASPN/ATF7IP2/ATP5G3/ATP8A1/AXL/BACE2/BAMBI/BCHE/BEX2/BGN/BMP4/BMPR1B/BMPR2/C12orf4/C1QC/CA10/CACNA1H/CACNA2D3/CAPN1/CCDC102B/CCL8/CCNJ/CCSER1/CD44/CDH1/CDH10/CDH11/CDH12/CDH13/CDH2/CENPF/CFI/CFTR/CHRNA2/CLCN3/CLSTN2/CNN1/CNOT4/COL11A1/COL12A1/COL14A1/COL15A1/COL1A1/COL1A2/COL21A1/COL4A1/CO…
Cell-To-Cell Signaling and Interaction, Cellular Assembly and Organization	Cell-cell contact	2.22e-10	-2.432	81	ACTN1/ACTN4/ADAM12/CACNA1H/CADM1/CCL2/CCL5/CD44/CDH1/CDH11/CDH13/CDH2/CDON/CERCAM/CLDN1/CLDN5/CLSTN2/CNTN1/COL4A1/CSF1/CTSB/CTSV/CX3CL1/CXCL8/CXCR4/CYP19A1/DAB2/DES/DNM1/DNM1L/DSP/EFNA5/ENTPD1/EPHA7/ESAM/FBLIM1/FSCN1/FST/GLDN/GPM6A/HDAC1/HSPG2/ICAM1/IGF1/IGF2/IL10/IL1B/ITGAM/JUP/LAMA2/LIMS1/LINGO2/LRP4/MMP14/MMP2/MSN/NCAM1/NFIA/NLGN1/NR1H4/OGT/OLR1/OXT/PKP2/PLEKHO1/PMP22/PRLR/PTPRF/SEZ6L/SH3PXD2A…
Cellular Movement, Hematological System Development and Function, Immune Cell Trafficking	Cellular infiltration by granulocytes	1.01e-11	-2.421	42	ADM/C2/CCL4/CCL5/CCR1/CD36/CD44/CFTR/CMKLR1/CSF1/CTSB/CXCL10/CXCL2/CXCL5/CXCL8/DICER1/FCER1G/ICAM1/IL10/IL1A/IL1B/IL1RN/ITGAM/MAP3K8/MDK/MSR1/NFKBIA/NLRP3/PLAT/PLTP/PREX1/PRKG1/PTGS2/REN/STIM1/TGM2/TNF/TNFAIP3/TNFRSF1A/TNFRSF1B/VWF/XCL1
Cardiovascular System Development and Function	Development of vasculature	1.15e-38	-2.418	201	ACE2/ACKR3/ACTA2/ACTN4/ACVRL1/ADAMTS12/ADM/AGTR1/AHR/AIF1/ALDH1A2/ANGPTL2/ANXA3/APOA1/AQP1/AXL/BACH1/BCL6B/BMP1/BMP4/BMP6/BMPR2/C1QA/CACNA1H/CCBE1/CCL2/CCL5/CCNE1/CCNE2/CD34/CD36/CD40/CD44/CDH1/CDH13/CDH2/CDON/CITED1/CLEC1B/CNN1/COL15A1/COL1A1/COL1A2/COL4A1/COL4A2/COL8A1/COL8A2/COMMD3-BMI1/CSF1/CSF1R/CSF2RB/CST3/CTGF/CTSB/CTSH/CTSS/CX3CL1/CXCL10/CXCL2/CXCL8/CXCR4/CYBB/CYCS/CYP1B1/DAB2/DCN/DICER1/…
Cardiovascular System Development and Function, Organismal Development	Angiogenesis	5.25e-35	-2.416	177	ACE2/ACVRL1/ADAMTS12/ADM/AGTR1/AHR/AIF1/ALDH1A2/ANGPTL2/ANXA3/APOA1/AQP1/AXL/BCL6B/BMP4/BMP6/BMPR2/C1QA/CCBE1/CCL2/CCL5/CCNE1/CCNE2/CD34/CD36/CD40/CD44/CDH1/CDH13/CDH2/CITED1/CLEC1B/COL15A1/COL1A1/COL1A2/COL4A1/COL4A2/COL8A1/COL8A2/CSF1/CSF1R/CSF2RB/CST3/CTGF/CTSB/CTSH/CTSS/CX3CL1/CXCL10/CXCL2/CXCL8/CXCR4/CYBB/CYCS/CYP1B1/DAB2/DCN/DICER1/DLL4/ECSCR/EDNRA/EDNRB/EFEMP2/EHD3/ENPEP/ENPP2/EREG/ERN1/ES…
Cellular Development, Connective Tissue Development and Function, Skeletal and Muscular System Development and Function, Tissue Development	Differentiation of osteoblasts	8.36e-11	-2.414	46	ATP6AP1/BMP4/BMP6/BMPR1B/BMPR2/CEBPD/CITED1/CLIC1/COL6A1/CREB3L1/CSF1/CTHRC1/DKK2/FBLIM1/FBN2/FBXW7/FGFR1/FHL2/FLT4/IBSP/ID2/IGF1/IL10/JAG1/LGR4/LMNA/LRP4/MMP14/MRC2/NPNT/POSTN/PRKD1/PTHLH/SERPINF1/SFRP1/SFRP2/SMAD1/SNAI2/SUCO/TMEM119/TNF/TNN/TPM4/TRPM4/VCAN/WNT11
Cell-To-Cell Signaling and Interaction	Interaction of tumor cell lines	1.28e-16	-2.411	78	ACTN4/ADAM12/AKAP12/ASAP1/CCL2/CCL4/CD14/CD36/CD44/CD68/CD99/CDH1/CDH2/COMMD3-BMI1/CR2/CSF1/CTSB/CX3CL1/CXCL10/CXCL2/CXCL8/CXCL9/CXCR4/CYBB/CYTIP/DAB2/DCN/DKK3/DOCK8/DSP/EFEMP1/EMILIN1/ETS1/EZR/FBLIM1/FLNA/GAS6/GMFG/GPC3/ICAM1/IGF1/IGF2/IL1B/ITGAM/KITLG/LRP1/MAP3K8/MGAT5/MMP14/MMP2/NEU3/NFKBIA/NID1/NOV/NR1H4/PLAU/PLAUR/PRKAA1/RAMP2/RPSA/S100A10/S1PR2/SDC1/SERPINA5/SERPINB2/SERPINE1/SERPINF1/SERPI…
Cellular Development	Differentiation of tumor cell lines	2.43e-09	-2.368	59	AHR/AKAP5/BEX2/BHLHE40/BMP4/BMPR2/CD14/CDH11/CEBPD/CREB3L1/CSF1/CSF2RB/CTGF/CTSK/DAB2/DICER1/FGFR1/FST/GNAO1/IGF1/IGF2/IL1B/IL1RN/ITGAM/JAG1/KITLG/LOXL2/LYN/MAP2K6/NCAM1/NFKBIA/NOV/NR2F1/PDGFRB/PLAGL1/PLAT/PLAUR/PRKCB/PRKX/PTGS2/RACGAP1/RASGRP1/RGS6/RHOQ/SERPINB2/SIRPA/SMAD1/SPI1/SPRY2/ST8SIA2/STIM1/TGFA/TGM2/THY1/TNF/TNFRSF1A/TNFRSF1B/VCAN/ZNF536
Cellular Movement, Hematological System Development and Function, Immune Cell Trafficking, Inflammatory Response	Transmigration of phagocytes	2.07e-12	-2.353	23	BMPR2/CCL2/CCL4/CCL5/CD99/CNN2/COL1A1/COL4A1/CSF1/CTSS/CTSV/CXCL2/CXCL5/CXCL8/DOCK8/IL1B/ITGAM/MMP14/PREX1/SIRPA/STAB1/TNF/VCAM1
Embryonic Development, Organ Development, Organismal Development, Respiratory System Development and Function, Tissue Development	Formation of lung	1.67e-12	-2.345	56	ADAMTS2/AKAP12/ALDH1A2/BMP4/BMPR2/CCBE1/CDH11/Cdkn1c/CFTR/CITED1/CLEC1B/CMKLR1/CSF2RB/CTGF/CTSH/CTSK/DICER1/FBLN1/FBN1/FBXW7/FGF7/FGFR1/FLT4/GPC3/HEY2/HSD11B1/IGF1/IGF2/IGF2R/ITGA8/LMNB1/LOX/LOXL1/MFAP4/MGP/MMP14/MMP2/NEDD4L/PDGFRA/PKDCC/PPARGC1B/PTHLH/RASGRP1/RDH10/RGN/ROR2/SERPINE1/SPRY2/TGFB3/TGFBI/THBS1/TIE1/TNF/TNFRSF1A/TNFRSF1B/TNS3
Cell-To-Cell Signaling and Interaction	Binding of tumor cell lines	6.68e-16	-2.339	75	ACTN4/ADAM12/AKAP12/ASAP1/CCL2/CCL4/CD14/CD36/CD44/CD68/CD99/CDH1/CDH2/COMMD3-BMI1/CR2/CSF1/CTSB/CX3CL1/CXCL10/CXCL2/CXCL8/CXCL9/CXCR4/CYBB/CYTIP/DAB2/DCN/DKK3/DOCK8/DSP/EFEMP1/EMILIN1/ETS1/FLNA/GAS6/GMFG/GPC3/ICAM1/IGF1/IGF2/IL1B/ITGAM/LRP1/MAP3K8/MGAT5/MMP14/MMP2/NEU3/NFKBIA/NID1/NOV/NR1H4/PLAU/PLAUR/PRKAA1/RAMP2/RPSA/S100A10/S1PR2/SDC1/SERPINA5/SERPINB2/SERPINE1/SERPINF1/SERPING1/ST6GALNAC2/TG…
Cardiovascular System Development and Function, Cellular Development, Tissue Development	Differentiation of cardiovascular tissue	7.88e-10	-2.324	21	ACVRL1/BMP4/BMP6/BMPR2/CD44/CSF1/CSF1R/CXCL10/CXCR4/DCN/IGF1/IL1B/JAG1/LMNA/LRP1/PIM1/PTGS2/RASIP1/TGFA/TGFB3/VNN1
Cellular Movement	Migration of carcinoma cell lines	5.85e-12	-2.321	42	ACTA2/AXL/BMPR2/CD44/CDH1/CTGF/CTSB/CTSH/CXCL8/DSP/ETS1/EZR/FBLN2/FBXL2/HTATIP2/IGF1/IL1B/JUP/LRP1/LYN/NCAM1/NFKBIA/NOV/NR1H4/NR5A2/NRP2/POSTN/PTGS2/RASSF8/S100A10/SERPINE1/SNAI2/SPINT1/STMN1/TGFA/TGFBI/TGM2/TMPO/TNF/VCAM1/VEGFC/ZYX
Hematological System Development and Function, Immune Cell Trafficking, Inflammatory Response, Tissue Development	Accumulation of phagocytes	2.43e-09	-2.313	28	APOA1/CCL2/CCL5/CCR1/CD40/CD44/CD99/CMKLR1/CSF1/CTSC/CX3CL1/CXCL10/CXCL2/CXCL8/DOCK8/ENTPD1/FGFR1/IL10/IL1B/IL1RN/ITGAM/MAP3K8/PLAT/PLAU/TNF/TNFRSF1B/TYROBP/VCAM1
Cellular Development, Cellular Growth and Proliferation, Connective Tissue Development and Function, Skeletal and Muscular System Development and Function, Tissue Development	Formation of osteoclasts	3.03e-09	-2.255	24	AHR/CCL2/CCL3L3/CSF1/CSF1R/CXCL11/CYP1B1/F13A1/FHL2/FLNA/ICAM1/IL10/IL1A/IL1B/IL7R/INHA/LGMN/NFIA/PLA2G4A/PTGS2/PTHLH/TNF/TNFRSF1A/TNFRSF1B
Cardiovascular System Development and Function	Neovascularization	6.9e-13	-2.246	36	AXL/CD40/CD44/CDH13/CSF1/CTGF/ECSCR/FGFR1/HTRA1/ICAM1/IGF1/IGF2/IL10/IL1B/IL1RN/MGAT5/MMP2/NDP/PDGFD/PLA2G4A/PLAT/PLAU/PLAUR/PTGS2/PTHLH/S100A10/S1PR2/SERPINF1/SFRP1/TGFA/THBS1/THBS2/TNF/TNFAIP3/VCAM1/VEGFC
Cellular Movement, Hematological System Development and Function, Immune Cell Trafficking	Migration of antigen presenting cells	4.59e-14	-2.223	36	APOA1/BMPR2/CCL2/CCL3L3/CCL4/CCL5/CD302/CD40/CD44/CLEC1B/CNN2/CSF1/CSF1R/CXCL10/CXCL11/CXCL8/CXCR4/DOCK8/FHL2/FLNA/ICAM1/IL10/IL1B/LRP1/PLAU/PLXNC1/PTGS2/RARRES2/S100A10/SCN9A/SDC1/SERPINE1/SIRPA/STAB1/TNF/TYROBP
Cell-To-Cell Signaling and Interaction, Connective Tissue Development and Function	Binding of fibroblast cell lines	6.77e-11	-2.203	26	ADAM12/AKAP12/CD44/CDH1/CDH11/CDH2/COLEC12/CTGF/CXCL2/FHL2/ICAM1/IGF1/IL2RG/ITGAM/JAG1/JUP/LIPG/LOX/MGAT5/MSR1/PLAUR/PMP22/RAMP2/RAMP3/TGM2/VEGFC
Cellular Development, Connective Tissue Development and Function, Tissue Development	Differentiation of connective tissue cells	8.28e-20	-2.185	110	ACVRL1/ADAMTS12/ADIRF/ATP6AP1/BMP4/BMP6/BMPR1B/BMPR2/CAVIN1/CCL2/CCL3L3/CCL5/CCR1/CD44/CEBPD/CITED1/CLIC1/CMKLR1/COL6A1/CPXM1/CREB3L1/CREBL2/CSF1/CSF1R/CST3/CTGF/CTHRC1/CXCL8/DICER1/DKK2/EFEMP1/FAM213A/FBLIM1/FBN1/FBN2/FBXW7/FCER1G/FGFR1/FHL2/FLT4/GPC3/GPNMB/GSN/HDAC1/HSD11B1/HSPG2/IBSP/ID2/IGF1/IL10/IL1A/IL1B/JAG1/JUP/LAMA4/LGR4/LMNA/LOXL2/LRP4/LRRC17/MAFB/MAP2K6/MDK/MFAP2/MGP/MMP14/MRAP/MRC2/NL…
Organismal Development	Size of body	9.54e-16	-2.169	131	ADCY3/ADGRG6/AEBP1/AGTR1/AHR/ALDH1A2/ANGPTL2/APLP1/AQP1/BACE2/BAMBI/BGN/BMP4/CA5B/CACNA1H/CADPS2/CAVIN3/CD36/Cdkn1c/CDON/CFTR/CLCN3/CNTN1/COL12A1/COMMD3-BMI1/CPE/CSF1/CSF1R/CTSA/CTSK/CXCR4/CYBB/DCN/DKK2/DNAJC6/EDNRB/EFEMP1/EFNA5/EHD3/EIF4EBP1/ESAM/ETS1/FABP5/FBLN1/FCER1G/FMOD/FOSB/FOXL2/FST/GHR/GNAO1/GNB5/GPC3/GRIA1/GRIA3/GRID1/HEY2/HSD11B1/HSPG2/IBSP/ID2/IGF1/IGF2/IGF2R/IKZF2/IL10/IL1RN/INHA/LAM…
Cardiovascular System Development and Function, Organismal Development	Vasculogenesis	3.83e-31	-2.141	149	ACE2/ACVRL1/ADM/AHR/AIF1/ALDH1A2/ANGPTL2/APOA1/AXL/BCL6B/BMP4/BMP6/BMPR2/C1QA/CCL2/CCNE1/CCNE2/CD34/CD36/CD40/CD44/CDH1/CDH13/CDH2/CITED1/CLEC1B/COL15A1/COL1A1/COL4A1/COL4A2/COL8A1/COL8A2/CSF1/CSF1R/CSF2RB/CST3/CTGF/CTSB/CX3CL1/CXCL10/CXCL2/CXCL8/CXCR4/CYBB/CYCS/CYP1B1/DAB2/DCN/DICER1/DLL4/EDNRA/EDNRB/EFEMP2/EHD3/ENPP2/ERN1/ESAM/ETS1/FBLN1/FBXW7/FGFR1/FLNA/FLT4/GAS6/GPC3/GSN/HEY2/HS6ST2/HSPG2/HTR…
Cellular Development, Cellular Growth and Proliferation, Hematological System Development and Function, Hematopoiesis, Lymphoid Tissue Structure and Development, Tissue Development	Leukopoiesis	1.99e-09	-2.141	103	ADM/AHR/AXL/BCL2A1/BHLHE40/BMP4/C1QC/CADM1/CCL2/CCL5/CD14/CD36/CD40/CD44/CD86/Cdkn1c/COMMD3-BMI1/CR2/CSF1/CSF1R/CSF2RB/CST3/CXCL10/CXCL11/CXCL5/CXCL8/CXCR4/DICER1/DLL4/DOCK8/ECSCR/EEF1D/ETS1/EZR/FCER1G/FCGR1A/GAB3/GAS6/HDAC1/ICAM1/ID2/IFNA16/IGF1/IGF2/IGF2R/IKZF3/IL10/IL1A/IL1B/IL1RN/IL2RG/IL7R/INHA/INSL3/ITGAM/ITPKB/JAG1/KITLG/LCP1/LTBP1/LY9/LYN/MAFB/MAP3K8/MDK/MFAP2/MMP14/MSN/MSR1/NCKAP1L/NFKBI…
Cardiovascular System Development and Function, Cellular Development, Tissue Development	Differentiation of endothelial cells	3.97e-09	-2.138	20	ACVRL1/BMP4/BMP6/BMPR2/CD44/CSF1/CSF1R/CXCL10/CXCR4/DCN/IGF1/IL1B/JAG1/LMNA/LRP1/PIM1/PTGS2/RASIP1/TGFA/TGFB3
Cellular Movement, Hematological System Development and Function, Immune Cell Trafficking	Cellular infiltration by leukocytes	4.4e-16	-2.111	72	ADM/APOA1/BGN/BMPR2/C2/CCL2/CCL3L3/CCL4/CCL5/CCR1/CD36/CD40/CD44/CD86/CFTR/CMKLR1/CR2/CSF1/CTSB/CX3CL1/CXCL10/CXCL2/CXCL5/CXCL8/CXCL9/CYBB/CYP19A1/DCN/DICER1/FCER1G/GAS6/ICAM1/IL10/IL18BP/IL1A/IL1B/IL1RN/ITGAM/KITLG/LMNB1/MAP3K8/MDK/MMP14/MMP2/MSR1/NAAA/NFKBIA/NLRP3/PLA2G4A/PLAT/PLAU/PLTP/PREX1/PRKG1/PTGS2/REN/S100A10/S1PR2/SERPINE1/SERPINE2/SERPING1/STIM1/TGM2/THBS1/TNF/TNFAIP3/TNFRSF1A/TNFRSF1B…
Cell-To-Cell Signaling and Interaction	Adhesion of tumor cell lines	1.08e-12	-2.1	57	ACTN4/ADAM12/AKAP12/ASAP1/CCL2/CCL4/CD44/CD99/CDH1/CDH2/COMMD3-BMI1/CR2/CTSB/CX3CL1/CXCL10/CXCL2/CXCL8/CXCR4/CYBB/CYTIP/DAB2/DCN/DKK3/DSP/EFEMP1/EMILIN1/ETS1/FLNA/GMFG/ICAM1/IGF1/ITGAM/MAP3K8/MGAT5/MMP14/MMP2/NEU3/NFKBIA/NID1/NOV/PLAU/PLAUR/PRKAA1/RPSA/S1PR2/SDC1/SERPINB2/SERPINE1/ST6GALNAC2/TGM2/THBS1/TNF/UCHL1/VCAM1/VCAN/VEGFC/ZYX
Cellular Movement	Infiltration by myeloid cells	4.98e-12	-2.095	54	ADM/APOA1/C2/CCL2/CCL4/CCL5/CCR1/CD36/CD44/CFTR/CMKLR1/CSF1/CTSB/CXCL10/CXCL2/CXCL5/CXCL8/DICER1/FCER1G/GAS6/ICAM1/IL10/IL1A/IL1B/IL1RN/ITGAM/KITLG/LMNB1/LOX/MAP3K8/MDK/MSR1/NAAA/NFKBIA/NLRP3/PLA2G4A/PLAT/PLAU/PLTP/PREX1/PRKG1/PTGS2/REN/S100A10/S1PR2/SERPING1/STIM1/TGM2/TNF/TNFAIP3/TNFRSF1A/TNFRSF1B/VWF/XCL1
Cellular Movement	Infiltration by leukocytes	1.63e-16	-2.09	74	ADM/AHR/APOA1/BGN/BMPR2/C2/CCL2/CCL3L3/CCL4/CCL5/CCR1/CD36/CD40/CD44/CD86/CFTR/CMKLR1/CR2/CSF1/CTSB/CX3CL1/CXCL10/CXCL2/CXCL5/CXCL8/CXCL9/CYBB/CYP19A1/DCN/DICER1/FCER1G/GAS6/ICAM1/IL10/IL18BP/IL1A/IL1B/IL1RN/ITGAM/KITLG/LMNB1/LOX/MAP3K8/MDK/MMP14/MMP2/MSR1/NAAA/NFKBIA/NLRP3/PLA2G4A/PLAT/PLAU/PLTP/PREX1/PRKG1/PTGS2/REN/S100A10/S1PR2/SERPINE1/SERPINE2/SERPING1/STIM1/TGM2/THBS1/TNF/TNFAIP3/TNFRSF1A/…
Cell-To-Cell Signaling and Interaction	Adhesion of connective tissue cells	2.8e-12	-2.084	34	ADAM12/ADM/AKAP12/BMP4/CADM1/CD44/CDH1/CDH11/CDH2/COL1A1/CTGF/DNM1/ICAM1/IGF2/IGF2R/IL1B/ITGAM/JAG1/JUP/LRP1/MGAT5/MMP2/PLAU/PLAUR/PMP22/POSTN/RAMP2/TGFBI/THBS2/THY1/TNF/VCAM1/VEGFC/ZYX
Cell-To-Cell Signaling and Interaction	Aggregation of cells	2.97e-15	-2.078	60	ANGPTL2/AXL/C1QTNF1/CADM1/CAPN1/CD40/CD44/CDH1/CDH11/CDH13/CDH2/CITED1/CLEC1B/CLIC1/COL14A1/CSRP1/CST3/CXCL10/CXCL9/DAB2/ENTPD1/ESAM/FCER1G/FGG/FLNA/GAS6/GPX3/GSN/ICAM1/JUP/KITLG/LOX/LYN/MMP14/MYL9/NCAM1/OLR1/PDGFRA/PDGFRB/PLA2G4A/PLAT/PLEK/PLPP3/PRKD1/PRKG1/PTGS2/PTHLH/RASGRP1/RGS16/SERPINE2/SERPINF1/SIRPA/THBS1/THBS2/TNF/TNFRSF1A/UBASH3B/VCAM1/VWF/WNT11
Cell-To-Cell Signaling and Interaction, Hematological System Development and Function	Activation of blood cells	2.84e-12	-2.058	91	ABHD12/AHR/AXL/BHLHE40/C1QTNF1/CADM1/CCL2/CCL5/CD14/CD163/CD36/CD40/CD44/CD86/CFTR/CLEC1B/CLIC1/COMMD3-BMI1/CR2/CSF1/CSF1R/CSF2RB/CST3/CTSH/CTSL/CTSS/CX3CL1/CXCL10/CXCL8/CYBB/DLL4/ENTPD1/ETS1/FCER1G/FCGR1A/FGG/GAS6/GPNMB/HLA-DRA/HSD11B1/ICAM1/IL10/IL1A/IL1B/IL1RN/IL2RG/ITGAM/ITPKB/KITLG/LAPTM5/LRP1/LY96/LYN/MAOB/MAP3K8/MGAT5/NFKBIA/NFKBID/NR4A2/NR4A3/PAG1/PDGFRA/PLAT/PLEK/PREX1/PRKAA1/PRKCB/PTGS2…
Cellular Movement, Hematological System Development and Function, Immune Cell Trafficking, Inflammatory Response	Infiltration by neutrophils	4.14e-13	-2.032	38	ADM/C2/CCL4/CD36/CD44/CFTR/CMKLR1/CSF1/CTSB/CXCL10/CXCL2/CXCL5/CXCL8/DICER1/FCER1G/ICAM1/IL10/IL1A/IL1B/IL1RN/ITGAM/MAP3K8/MDK/NFKBIA/NLRP3/PLAT/PLTP/PREX1/PRKG1/PTGS2/REN/STIM1/TNF/TNFAIP3/TNFRSF1A/TNFRSF1B/VWF/XCL1
Cell-To-Cell Signaling and Interaction	Binding of connective tissue cells	1.17e-15	-1.971	41	ADAM12/ADM/AKAP12/BGN/BMP4/CADM1/CD44/CDH1/CDH11/CDH2/COL1A1/CTGF/DCN/DNM1/GSN/ICAM1/IGF1/IGF2/IGF2R/IL1B/ITGAM/JAG1/JUP/LRP1/MGAT5/MMP2/MRC2/PLAU/PLAUR/PMP22/POSTN/RAMP2/SDC1/TGFBI/TGM2/THBS2/THY1/TNF/VCAM1/VEGFC/ZYX
Nutritional Disease	Obesity	5.45e-10	-1.962	77	ACE2/ADAM12/AEBP1/AGTR1/AMY2A/AURKB/CA13/CA5B/CACNA1H/CCL2/CCL5/CD14/CD44/CD68/CENPA/CHRNA2/CMKLR1/CPE/CPXM1/CTSS/CX3CL1/CXCL10/CXCL11/CXCL2/CXCL8/CXCR4/CYP19A1/DICER1/EIF4EBP1/ENTPD1/FABP5/GAS6/GHR/GPT2/HSD11B1/ICAM1/IL10/IL1B/IL1RN/ITGAM/KIF20A/LMNA/LOX/LRP1/MAOB/MC3R/MKI67/NLRP3/NPY5R/NR1H4/NR4A3/OGT/OSMR/OXT/PDE3B/PLA2G16/PPARGC1B/PRKAA1/PRKAA2/PRKCB/PRLR/PTGS2/RARRES2/REN/SCN1A/SCN9A/SDC1/SE…
Cellular Movement, Hematological System Development and Function, Immune Cell Trafficking, Inflammatory Response	Cellular infiltration by phagocytes	7.87e-14	-1.934	52	ADM/APOA1/C2/CCL2/CCL4/CCR1/CD36/CD44/CD86/CFTR/CMKLR1/CSF1/CTSB/CXCL10/CXCL2/CXCL5/CXCL8/CYBB/DICER1/FCER1G/GAS6/ICAM1/IL10/IL1A/IL1B/IL1RN/ITGAM/KITLG/LMNB1/MAP3K8/MDK/NAAA/NFKBIA/NLRP3/PLA2G4A/PLAT/PLAU/PLTP/PREX1/PRKG1/PTGS2/REN/S100A10/S1PR2/SERPING1/STIM1/TNF/TNFAIP3/TNFRSF1A/TNFRSF1B/VWF/XCL1
Cellular Growth and Proliferation, Connective Tissue Development and Function, Tissue Development	Proliferation of connective tissue cells	2.57e-11	-1.905	83	AEBP1/AHR/AIF1/AKAP12/AQP1/BMP4/BMP6/BMPR1B/CCL2/CCNE1/CD40/CD44/CDH1/CDH13/Cdkn1c/COL14A1/COL1A1/CSF1/CSF1R/CTGF/CTHRC1/CTSB/CTSV/CXCL8/DICER1/DNM1L/EDNRA/EREG/FBLN1/FBXW7/FGF7/FGFR1/FOSB/FST/GAS6/GHR/HS6ST2/ID2/IGF1/IGF2/IGFBP6/IL10/IL1A/IL1B/JUP/KITLG/KLF9/LIMA1/LMNA/LMNB1/LOX/MAP2K6/MKI67/MMP14/NFKBIA/NFKBID/NPR3/OGT/OSR2/PDGFD/PDGFRA/PDGFRB/PLAU/PLAUR/POSTN/PPAT/PRKD1/PTGS2/PTHLH/PTPRF/S1PR2…
Cancer, Organismal Injury and Abnormalities	Neoplasia of cells	1.37e-14	-1.901	392	ABCA6/ABLIM1/ABLIM3/ACADL/ACSL4/ACTA2/ADAM12/ADAMTS12/AGTR1/AIFM1/AKAP12/ANGPTL2/ANLN/AQP1/ARV1/ASAP1/ASCC1/ASPN/ATF7IP2/ATP1A1/ATP6V0E2/AXL/BACH1/BAMBI/BCL6B/BGN/BICC1/BMP4/BMPR1B/BUD23/C12orf4/C1orf162/C1QTNF1/C9orf24/CADM1/CADPS2/CALB2/CAPN11/CCDC66/CCDC91/CCL2/CCL8/CCNE1/CCNJ/CCSER1/CD14/CD163/CD34/CD40/CD44/CD86/CD99/CDH1/CDH10/CDH11/CDH13/CDH2/CDON/CENPF/CFD/CFI/CFTR/CLCN3/CLIC2/CMKLR1/CNN1…
Hematological System Development and Function, Immune Cell Trafficking, Inflammatory Response, Tissue Development	Accumulation of leukocytes	8.27e-10	-1.9	43	APOA1/BCL2A1/BMP4/CCL2/CCL3L3/CCL5/CCR1/CD40/CD44/CD86/CD99/CMKLR1/CSF1/CTSC/CX3CL1/CXCL10/CXCL2/CXCL8/CYBB/DOCK8/ENPP2/ENTPD1/FGFR1/FLT4/ICAM1/IL10/IL1B/IL1RN/IL2RG/ITGAM/LYN/MAP3K8/PLAT/PLAU/RASGRP1/RGS16/S1PR2/TNF/TNFRSF1A/TNFRSF1B/TYROBP/VCAM1/VEGFC
Connective Tissue Development and Function, Tissue Development	Growth of connective tissue	5.89e-10	-1.894	85	AEBP1/AHR/AIF1/AKAP12/AQP1/BMP4/BMP6/BMPR1B/CCL2/CCNE1/CD163/CD40/CD44/CDH1/CDH13/Cdkn1c/COL14A1/COL1A1/CSF1/CSF1R/CTGF/CTHRC1/CTSB/CTSV/CXCL8/DICER1/DNM1L/EDNRA/EREG/FBLN1/FBXW7/FGF7/FGFR1/FOSB/FST/GAS6/GHR/HS6ST2/ID2/IGF1/IGF2/IGFBP6/IL10/IL1A/IL1B/JUP/KITLG/KLF9/LIMA1/LMNA/LMNB1/LOX/MAP2K6/MKI67/MMP14/NFKBIA/NFKBID/NPR3/OGT/OSR2/PDGFD/PDGFRA/PDGFRB/PLAU/PLAUR/POSTN/PPAT/PRKD1/PTGS2/PTHLH/PTPRF…
Cell Signaling	Tyrosine phosphorylation	2.17e-09	-1.89	32	ADM/CADM1/CCL4/CCL5/CD34/CD36/CD40/CD44/CLEC1B/CSF1/CSF1R/CX3CL1/DCN/FCER1G/FCGR1A/FGFR1/FLNA/GHR/IGF1/IL1B/ITGAM/KITLG/LYN/OXT/PAG1/PDGFRB/SAMSN1/SPI1/SYN3/THBS1/TNF/TYROBP
Embryonic Development, Nervous System Development and Function, Organ Development, Organismal Development, Tissue Development, Visual System Development and Function	Formation of eye	2.24e-10	-1.874	69	ALDH1A2/AQP1/ARL6/BMP4/BMP6/BMPR1B/CCDC66/CCL2/Cdkn1c/CLCN3/COL8A1/COL8A2/CPAMD8/CXCL8/CYP1B1/DKK2/DLL4/DPT/EFEMP1/FBXW7/FGF7/FGFR1/FLT4/FMOD/FOXL2/FST/GDF11/HESX1/HEXB/HEY2/HS6ST2/HSPG2/ICAM1/IDUA/IGF1/IGF2/IL18BP/JAG1/MAN2B1/MEIS2/MGAT5/MMP2/NCAM1/NDP/NID1/OGN/PLTP/PRKCB/PTPRF/RDH10/RDH12/RGS7/RP2/SEMA3E/SEMA5A/SERPINE1/SNAI2/SPI1/TGFA/TGFB3/THBS1/THBS2/THY1/TNF/TNFRSF1A/TNFRSF1B/VCAM1/VEGFC/WN…
Cellular Movement, Skeletal and Muscular System Development and Function	Cell movement of vascular smooth muscle cells	2.02e-09	-1.874	21	ADM/AIF1/BMPR2/CCL2/CCL5/CD44/FGFR1/IGF1/IL1A/IL1B/MMP2/PAPPA/PDGFRB/PLA2G4A/PLAUR/PTGS2/PTPRF/RAMP2/RAMP3/S100A4/TNF
Cell-To-Cell Signaling and Interaction, Hematological System Development and Function	Aggregation of blood cells	1.14e-10	-1.862	40	ANGPTL2/C1QTNF1/CAPN1/CD40/CD44/CDH1/CLEC1B/CLIC1/CSRP1/CXCL10/CXCL9/DAB2/ENTPD1/FCER1G/FGG/FLNA/GAS6/GPX3/GSN/ICAM1/KITLG/LOX/LYN/MYL9/OLR1/PDGFRA/PLA2G4A/PLAT/PLEK/PRKG1/PTGS2/RASGRP1/RGS16/SERPINE2/THBS1/THBS2/TNF/TNFRSF1A/UBASH3B/VWF
Respiratory System Development and Function	Respiratory system development	7.99e-13	-1.841	62	ADAMTS2/ADCY3/AKAP12/ALDH1A2/BMP4/BMPR2/CCBE1/CDH11/Cdkn1c/CFTR/CITED1/CLEC1B/CMKLR1/CSF2RB/CTGF/CTSH/CTSK/DICER1/FBLN1/FBN1/FBXW7/FGF7/FGFR1/FLT4/GDF11/GNAO1/GPC3/HESX1/HEY2/HSD11B1/IGF1/IGF2/IGF2R/ITGA8/LMNB1/LOX/LOXL1/MFAP4/MGP/MMP14/MMP2/NEDD4L/PCSK5/PDGFRA/PKDCC/PPARGC1B/PTHLH/RASGRP1/RDH10/RGN/ROR2/SERPINE1/SPEF2/SPRY2/TGFB3/TGFBI/THBS1/TIE1/TNF/TNFRSF1A/TNFRSF1B/TNS3
Cellular Assembly and Organization, Cellular Function and Maintenance	Organization of actin cytoskeleton	3.5e-10	-1.841	49	ACTN1/ACVRL1/ADAM12/AKAP12/AXL/CAVIN3/CDH1/CSRP1/CXCL9/DBN1/EFNA5/EHD2/EPHA5/EZR/FGF7/FHL3/FLNA/FLNB/FMNL2/FSCN1/GAS6/GHR/ICAM1/IGF1/IL1A/JUP/LCP1/LRP1/MGAT5/MSN/NCKAP1L/NLRP3/PDGFD/PDGFRB/Pdlim3/PLAU/PLEK/PPARGC1B/PRKG1/RHOJ/RHOQ/RND1/RPS6/S1PR2/SFRP1/SIRPA/TGM2/TNF/VWF
Cancer, Organismal Injury and Abnormalities	Advanced malignant tumor	6.32e-24	-1.825	162	ABLIM1/ACKR3/ACP5/ACTA2/ADAM12/ADIRF/ADM/AKAP12/ALDH1A2/AMY2A/ANGPTL2/APOA1/ARL4C/ASAP1/AURKB/AXL/BACH1/BMP4/BMPR2/BUD23/CALB2/CAPG/CCL2/CCL5/CCL8/CD36/CD40/CD44/CD86/CD99/CDH1/CDH2/CEBPD/CEMIP/CLCN3/CLGN/CNN1/COL15A1/COL4A1/COL4A2/COL6A3/COLEC12/COMMD3-BMI1/CRABP2/CSF1/CSF1R/CSF2RB/CST3/CTGF/CTSB/CTSH/CXCL2/CXCL5/CXCL8/CXCL9/CXCR4/CYBB/CYP19A1/CYP1B1/DAB2/DICER1/DPYSL2/DPYSL3/DUSP6/EDNRA/EDNRB/E…
Cancer, Organismal Injury and Abnormalities	Metastasis	2.61e-23	-1.825	147	ABLIM1/ACKR3/ACP5/ACTA2/ADAM12/ADIRF/ADM/AKAP12/AMY2A/ANGPTL2/APOA1/ASAP1/AURKB/AXL/BACH1/BMP4/BMPR2/BUD23/CAPG/CCL2/CCL5/CCL8/CD36/CD40/CD44/CD86/CD99/CDH1/CDH2/CEBPD/CEMIP/CLCN3/CLGN/CNN1/COL4A1/COL4A2/COL6A3/COLEC12/COMMD3-BMI1/CRABP2/CSF1/CSF1R/CSF2RB/CST3/CTGF/CTSB/CTSH/CXCL2/CXCL5/CXCL8/CXCL9/CXCR4/CYBB/CYP19A1/CYP1B1/DICER1/DPYSL2/DPYSL3/DUSP6/EDNRA/EDNRB/EFEMP1/ENPP2/EPB41L3/EZR/FABP5/FBN…
Cancer, Organismal Injury and Abnormalities	Neoplasia of tumor cell lines	3.12e-11	-1.8	60	ABLIM1/ADAM12/ASAP1/BACH1/BCL6B/BMP4/BUD23/CCL2/CCL8/CD44/CD99/CDH1/CDH2/CNN1/COL4A1/COL4A2/COMMD3-BMI1/CTSB/CXCL2/CXCL5/CXCL8/CXCR4/DICER1/ENPP2/EREG/ETS1/EZR/FABP5/Fnbp1l/FSCN1/HTATIP2/HTRA1/IGF1/ITGBL1/JUP/LGR4/LOXL1/MGAT5/NFKBIA/PDGFRA/PIM1/PLAU/PLAUR/PLPP3/PRKAA2/PRLR/PTGS2/ROR2/S100A4/SERPINF1/SMOC2/SNAI2/SPRY2/STIM1/TBX3/THBS1/THY1/TNF/UTRN/VEGFC
Embryonic Development, Organismal Development	Development of body axis	2.41e-14	-1.789	150	ADCY3/ALDH1A2/APLP1/AQP1/ARL6/ASPN/AXL/BMP4/BMP6/BMPR1B/BMPR2/C1QB/C1QTNF5/CC2D2A/CCDC66/CCL2/CDH2/Cdkn1c/CDON/CEBPD/CLCN3/CLDN5/CNTN1/COL11A1/COL1A1/COL4A1/COL8A1/COL8A2/COMMD3-BMI1/CPAMD8/CRISPLD2/CSF1/CSF1R/CST3/CTHRC1/CTSK/CXCL8/CXCR4/CYP19A1/CYP1B1/DDIT4/DICER1/DKK2/DLL4/DPT/DSP/EDNRA/EFEMP1/EFNA5/ENPP2/EPHA5/EPHA7/FBXW7/FGF7/FGFR1/FLT4/FMOD/FOXL2/FST/GDF11/GNAO1/GPC3/HDAC1/HESX1/HEXB/HEY2/H…
Cardiovascular System Development and Function, Cell-To-Cell Signaling and Interaction	Adhesion of endothelial cells	8.76e-10	-1.776	29	CCL2/CCL4/CD36/CD44/CDH2/CX3CL1/CXCL2/CXCL8/CXCR4/ETS1/GAS6/ICAM1/IL1A/IL1B/ITGAM/MYADM/NAGA/NFKBIA/NLGN1/OLR1/PLAUR/PLPP3/PRKAA1/S1PR2/SERPING1/THBS1/THY1/TNF/VCAM1
Cardiovascular Disease, Organismal Injury and Abnormalities	Formation of vascular lesion	4.38e-11	-1.775	26	AHR/APOA1/CCL2/CCL3L3/CCR1/CD44/COL1A1/CST3/CXCL10/CXCL2/CYP19A1/EFEMP2/FBN1/FGG/HSPG2/LIPG/LOX/LRP1/MGP/MMP2/MSR1/NFKBIA/NR1H4/PPARGC1B/SERPINE1/VCAM1
Embryonic Development, Organ Development, Organismal Development, Tissue Development	Development of sensory organ	1.82e-12	-1.772	88	ADCY3/ALDH1A2/AQP1/ARL6/BMP4/BMP6/BMPR1B/C1QB/C1QTNF5/CCDC66/CCL2/Cdkn1c/CEBPD/CLCN3/COL11A1/COL8A1/COL8A2/CPAMD8/CTHRC1/CXCL8/CYP1B1/DKK2/DLL4/DPT/EFEMP1/FBXW7/FGF7/FGFR1/FLT4/FMOD/FOXL2/FST/GDF11/GNAO1/HESX1/HEXB/HEY2/HS6ST2/HSPG2/ICAM1/IDUA/IGF1/IGF2/IL18BP/ITGA8/JAG1/LIN7A/LMO4/LRIG3/MAFB/MAN2B1/MEIS2/MGAT5/MMP2/NCAM1/NDP/NID1/NR2F1/NR4A3/OGN/OSR2/PCSK5/PLTP/PRKCB/PTPRF/RDH10/RDH12/RGS7/ROR2/…
Cancer, Organismal Injury and Abnormalities	Connective tissue tumor	1.19e-09	-1.771	112	ACP5/ACTA2/ADAMTS5/ASPN/ATP6V1B2/AURKB/BMP4/BUB1B/BUD23/CACNA1H/CACNA2D3/CCNE1/CCNE2/CCNJ/CD163/CD40/CD44/CD99/CDH1/CDH11/CKS2/CNN1/CNN2/COL11A1/COL12A1/COL14A1/COL15A1/COL1A1/COL1A2/COL21A1/COL4A1/COL4A2/COL4A6/COL6A1/COL6A3/COL8A1/COL8A2/CPAMD8/CRABP2/CSF1/CSF1R/CSF2RB/CTSL/CYP19A1/CYTIP/DCLRE1A/DCN/DICER1/DLL4/ETFDH/FAP/FBN2/FBXW7/FGFR1/FKBP10/FLNA/FLT4/FOXL2/HSPG2/ID2/IGF1/IGF2/IGF2R/IL1B/KIF…
Cell Morphology, Cellular Assembly and Organization, Cellular Function and Maintenance	Reorganization of actin cytoskeleton	2.62e-09	-1.758	25	ACVRL1/ADAM12/AKAP12/AXL/CDH1/CXCL9/EFNA5/EZR/FGF7/FLNA/GAS6/GHR/ICAM1/IGF1/JUP/LCP1/MGAT5/NLRP3/PDGFD/PLAU/PLEK/RHOQ/RPS6/S1PR2/VWF
Cellular Development, Cellular Growth and Proliferation	Cell proliferation of tumor cell lines	1.03e-17	-1.721	220	A2M/ABLIM1/ACKR3/ACSL4/ACSL5/ACTN1/ACTN4/ADAM12/ADAMTS4/ADAMTS5/ADM/AGTR1/AHR/AKAP12/AMACR/AQP1/ATP6AP1/AURKB/AXL/BACE2/BEX2/BMP4/BMP6/BMPR1B/BMPR2/CCL2/CCNE1/CCNE2/CD163/CD40/CD44/CD99/CDC42SE2/CDH1/CDH11/CDH13/CEBPD/CENPA/CENPE/CITED1/CLCN3/CNN1/CNN2/COL1A1/COL4A2/COL6A3/CSF1/CSF2RB/CSNK2A2/CTGF/CTSB/CX3CL1/CXCL10/CXCL8/CXCR4/CYP19A1/CYP1B1/DAB2/DCN/DKK3/DLL4/DTL/DUSP6/EFEMP1/EFNA5/EIF4EBP1/EMI…
Cell Morphology, Cellular Assembly and Organization, Cellular Function and Maintenance	Reorganization of cytoskeleton	2.54e-10	-1.699	31	ACVRL1/ADAM12/AKAP12/AXL/CDH1/CXCL9/EFNA5/EZR/FGF7/FLNA/GAS6/GHR/ICAM1/IGF1/IL10/JUP/KITLG/LCP1/MGAT5/NLRP3/PDGFD/PLAU/PLAUR/PLEK/PTPRF/RHOQ/RPS6/S1PR2/SEMA3E/VEGFC/VWF
Embryonic Development, Organ Development, Organismal Development, Skeletal and Muscular System Development and Function, Tissue Development	Formation of muscle	5.85e-10	-1.692	59	ADAM12/AEBP1/AHR/ALDH1A2/ANKRD1/ARHGEF25/BGN/BMP4/BVES/CACNA1H/CDH2/Cdkn1c/CDON/CENPF/COL11A1/COL6A3/CXCL10/CXCR4/DES/DNM1/FGFR1/FHL2/FHL3/FHOD3/FLNB/FMNL2/FMOD/GSN/HSPG2/IGF1/IGF2/ITGA8/JAG1/LAMA2/LOX/MMP14/MMP2/MYL6B/NFKBIA/NOV/NR2F2/PAPPA/PDGFRA/PDGFRB/PKP2/PLAU/PLEKHO1/PRKAA1/SDC1/SERPINE1/SPRY2/STIM1/TGM2/THBS1/TNF/UCHL1/UTRN/VCAM1/XIRP1
Embryonic Development, Organismal Development	Development of head	3.72e-15	-1.673	145	ADCY3/ALDH1A2/APLP1/AQP1/ARL6/ASPN/AXL/BMP4/BMP6/BMPR1B/C1QB/C1QTNF5/CC2D2A/CCDC66/CCL2/CDH2/Cdkn1c/CDON/CEBPD/CLCN3/CLDN5/CNTN1/COL11A1/COL1A1/COL4A1/COL8A1/COL8A2/COMMD3-BMI1/CPAMD8/CRISPLD2/CSF1/CSF1R/CST3/CTHRC1/CTSK/CXCL8/CXCR4/CYP19A1/CYP1B1/DDIT4/DICER1/DKK2/DLL4/DPT/DSP/EDNRA/EFEMP1/EFNA5/ENPP2/EPHA5/EPHA7/FBXW7/FGF7/FGFR1/FLT4/FMOD/FOXL2/FST/GDF11/GNAO1/GPC3/HDAC1/HESX1/HEXB/HEY2/HS6ST2/…
Hematological System Development and Function, Tissue Development	Accumulation of blood cells	8.05e-10	-1.646	45	APOA1/BCL2A1/BMP4/CCL2/CCL3L3/CCL5/CCR1/CD40/CD44/CD86/CD99/CMKLR1/CSF1/CTSC/CX3CL1/CXCL10/CXCL2/CXCL8/CYBB/DOCK8/ENPP2/ENTPD1/FGFR1/FLT4/ICAM1/IL10/IL1B/IL1RN/IL2RG/ITGAM/LYN/MAP3K8/PIM1/PIM2/PLAT/PLAU/RASGRP1/RGS16/S1PR2/TNF/TNFRSF1A/TNFRSF1B/TYROBP/VCAM1/VEGFC
Connective Tissue Development and Function, Tissue Morphology	Quantity of connective tissue	1.75e-12	-1.642	92	ACADL/ADAM12/AEBP1/AHR/AMACR/ANGPTL2/AQP1/BCL6B/BGN/BMP4/CAPN1/CCBE1/CD14/CD34/CD44/CDH11/Cdkn1c/CEBPD/CFD/COL1A1/CPE/CSF1/CTGF/CTSK/CTSV/CXCL8/CYP19A1/DCN/DICER1/DKK2/DOCK8/DPT/EFEMP1/EIF4EBP1/F13A1/FABP5/FBLIM1/FBXW7/FOSB/GHR/GPNMB/GRID1/HEXB/HSD11B1/HSPG2/IBSP/ID2/IDUA/IGF1/IGF2R/IL10/IL1A/IL1RN/ITGAM/KITLG/LAMA4/LGMN/LMNA/LYN/MC3R/MFAP2/MMP14/MMP2/MSR1/NPR3/NR1H4/NR2F1/PDGFRB/PIM1/PIM2/PIM3/P…
Cancer, Organismal Injury and Abnormalities	Cancer of cells	4.76e-14	-1.641	381	ABCA6/ABLIM1/ABLIM3/ACADL/ACSL4/ACTA2/ADAM12/ADAMTS12/AGTR1/AIFM1/AKAP12/ANGPTL2/ANLN/AQP1/ARV1/ASAP1/ASCC1/ASPN/ATF7IP2/ATP1A1/ATP6V0E2/AXL/BACH1/BAMBI/BCL6B/BGN/BICC1/BMP4/BMPR1B/BUD23/C12orf4/C1orf162/C1QTNF1/C9orf24/CADM1/CADPS2/CALB2/CAPN11/CCDC66/CCDC91/CCL2/CCL8/CCNE1/CCNJ/CCSER1/CD14/CD163/CD34/CD40/CD44/CD86/CD99/CDH1/CDH10/CDH11/CDH13/CDH2/CDON/CENPF/CFD/CFI/CFTR/CLCN3/CLIC2/CMKLR1/CNN1…
Cancer, Organismal Injury and Abnormalities, Tumor Morphology	Invasion of tumor	2.3e-09	-1.639	23	ASAP1/CD14/CD53/CDH1/CSNK2A2/CTGF/CTSB/CTSL/CTSS/CTSV/CXCR4/DICER1/EZR/JUP/MMP14/PDGFRA/PLAUR/PTGS2/RASGRP1/SDC1/SERPINE1/SPINT1/TGFA
Lipid Metabolism, Small Molecule Biochemistry	Synthesis of lipid	8.49e-12	-1.628	95	ACADL/ACSL4/ACSL5/ADM/AGTR1/ALDH1A2/AMACR/APOA1/ARV1/ATP1A1/BMP4/BMP6/BMPR2/C5AR2/CACNA1H/CADM1/CBR4/CCL2/CCL5/CD14/CD36/CD40/CFTR/CHPT1/COTL1/CREBL2/CSF1/CXCL10/CXCL8/CYP19A1/CYP1B1/DAB2/DKK3/DLAT/EDNRA/ENPP2/FABP5/FAR2/FCER1G/FGF7/GHR/GSTA1/HACD4/HEXB/HSD11B1/IGF1/IGF2/IL10/IL1A/IL1B/IL1RN/INHA/KITLG/LPCAT2/LYN/MAP3K8/MMP2/MYO5A/NFKBIA/NR1H4/NR2F1/NR2F2/NR5A2/OLR1/OPA1/OXT/PDGFRB/PDSS1/PIGH/PLA…
Cell Death and Survival	Cell death of immune cells	1.04e-11	-1.62	90	AHR/AIFM1/AURKB/BCL2A1/BMP4/C1QA/CCL4/CCL5/CD40/CD44/CD86/CD99/COL1A1/CR2/CSF1/CSF1R/CSF2RB/CSNK2A2/CST3/CTSB/CXCL2/CXCL8/CXCR4/CYBB/DDIT4/DICER1/DKK3/DLL4/DOCK8/EIF4EBP1/ENTPD1/ETS1/EZR/FBXW7/FCER1G/FCGR1A/FGFR1/GHR/GSN/ICAM1/ID2/IGF1/IKZF2/IKZF3/IL10/IL1A/IL1B/IL1RN/IL2RG/IL7R/ITGAM/ITPKB/KITLG/LGALS9/LRP1/LYN/MAP2K6/MGAT5/MSR1/NFKBIA/NFKBID/NLRP3/OGT/PDGFRA/PDGFRB/PIM1/PIM2/PLA2G4A/PLAT/PRKAA1…
Cell Death and Survival	Cell death of blood cells	1.54e-11	-1.616	94	AHR/AIFM1/AURKB/BCL2A1/BMP4/C1QA/CCL3L3/CCL4/CCL5/CD40/CD44/CD86/CD99/COL1A1/CR2/CSF1/CSF1R/CSF2RB/CSNK2A2/CST3/CTSB/CXCL2/CXCL8/CXCR4/CYBB/DDIT4/DICER1/DKK3/DLL4/DOCK8/EDNRB/EIF4EBP1/ENTPD1/ETS1/EZR/FBXW7/FCER1G/FCGR1A/FGFR1/GHR/GSN/HDAC1/ICAM1/ID2/IGF1/IKZF2/IKZF3/IL10/IL1A/IL1B/IL1RN/IL2RG/IL7R/ITGAM/ITPKB/KITLG/LGALS9/LRP1/LYN/MAP2K6/MGAT5/MSR1/NFKBIA/NFKBID/NLRP3/OGT/PDGFRA/PDGFRB/PIM1/PIM2/…
Cancer, Organismal Injury and Abnormalities	Malignant solid tumor	5.58e-27	-1.603	1022	A2M/AADAT/ABCA6/ABCA9/ABHD12B/ABHD2/ABI3BP/ABLIM1/ABLIM3/ACAA2/ACADL/ACBD5/ACE2/ACKR3/ACOX2/ACP5/ACSL4/ACSL5/ACTA2/ACTG2/ACTN1/ACTN4/ACVRL1/ADAM12/ADAMTS12/ADAMTS2/ADAMTS4/ADAMTS5/ADCY3/ADGRG6/ADH6/ADIRF/ADM/AEBP1/AGL/AGPAT4/AGTR1/AHR/AIF1/AIFM1/AIG1/AKAP12/AKAP5/ALAS1/ALDH1A2/ALG11/ALG8/AMACR/AMY2A/ANGPTL2/ANGPTL5/ANKRD1/ANKRD49/ANLN/ANO4/ANXA3/AOX1/APLP1/APOA1/APOD/AQP1/ARFGEF3/ARHGAP20/ARHGDIB…
Cancer, Organismal Injury and Abnormalities	Metastasis of tumor cell lines	7.74e-14	-1.595	47	ABLIM1/ADAM12/ASAP1/BACH1/BMP4/BUD23/CCL2/CCL8/CD44/CD99/CDH1/CDH2/CNN1/COL4A1/COL4A2/COMMD3-BMI1/CTSB/CXCL2/CXCL5/CXCL8/CXCR4/DICER1/ENPP2/EZR/FABP5/Fnbp1l/FSCN1/HTATIP2/HTRA1/IGF1/ITGBL1/JUP/LGR4/NFKBIA/PDGFRA/PLAUR/PTGS2/ROR2/S100A4/SERPINF1/SMOC2/SNAI2/STIM1/THBS1/THY1/TNF/VEGFC
Cell-To-Cell Signaling and Interaction, Connective Tissue Development and Function	Binding of fibroblasts	4.32e-12	-1.592	21	CADM1/CD44/CDH1/CDH2/CTGF/GSN/ICAM1/IGF1/IGF2R/ITGAM/LRP1/MGAT5/MRC2/PLAU/PLAUR/POSTN/SDC1/THBS2/THY1/TNF/ZYX
Cancer, Organismal Injury and Abnormalities	Connective or soft tissue tumor	1.64e-14	-1.582	151	ACP5/ACTA2/ADAM12/ADAMTS5/AHR/AIG1/ASPN/ATP6V1B2/AURKB/BMP4/BMPR1B/BUB1B/BUD23/CACNA1H/CACNA2D3/CALB2/CAVIN2/CCNE1/CCNE2/CCNJ/CD163/CD34/CD40/CD44/CD99/CDH1/CDH11/CKS2/CNN1/CNN2/COL11A1/COL12A1/COL14A1/COL15A1/COL1A1/COL1A2/COL21A1/COL4A1/COL4A2/COL4A6/COL6A1/COL6A3/COL8A1/COL8A2/CPAMD8/CRABP2/CSF1/CSF1R/CSF2RB/CTSC/CTSL/CYP19A1/CYP1B1/CYTIP/DCLRE1A/DCN/DES/DICER1/DLL4/DPT/ECM2/EDNRB/EIF4EBP1/ETF…
Tissue Development	Accumulation of cells	6.18e-10	-1.566	51	ACKR3/APOA1/BCL2A1/BMP4/BUB1B/CCL2/CCL3L3/CCL5/CCR1/CD40/CD44/CD86/CD99/Cdkn1c/CMKLR1/CSF1/CTSC/CX3CL1/CXCL10/CXCL2/CXCL8/CYBB/DICER1/DOCK8/ENPP2/ENTPD1/FGFR1/FLT4/ICAM1/IGF1/IL10/IL1B/IL1RN/IL2RG/ITGAM/LAMA2/LYN/MAP3K8/PIM1/PIM2/PLAT/PLAU/RASGRP1/RGS16/S1PR2/TNF/TNFRSF1A/TNFRSF1B/TYROBP/VCAM1/VEGFC
Organ Development, Skeletal and Muscular System Development and Function, Tissue Development	Growth of muscle tissue	1.59e-11	-1.551	57	ACE2/ADM/AIF1/ALDH1A2/APOD/ARHGEF25/BMP4/BMPR2/CCL2/CCL5/CCNE1/CDH13/Cdkn1c/CEBPD/CTSB/CX3CL1/CXCL8/EDNRA/EREG/HEY2/ID2/IGF1/IGF2/IL10/IL1A/IL1B/LMNA/LRP1/NDRG4/NOV/NPR3/NPY5R/NR4A2/NR4A3/OGN/OXT/P2RX5/PAPPA/PDGFD/PDGFRB/PLAT/PLAU/PLAUR/PPARGC1B/PRKG1/PTGS2/PTHLH/PTPRF/S1PR2/SERPINE1/SIRPA/STIM1/TGFB3/TGM2/THBS1/TNF/TNFAIP3
Cellular Development, Cellular Growth and Proliferation, Organ Development, Skeletal and Muscular System Development and Function, Tissue Development	Proliferation of muscle cells	3.29e-11	-1.551	56	ACE2/ADM/AIF1/ALDH1A2/APOD/ARHGEF25/BMP4/BMPR2/CCL2/CCL5/CCNE1/CDH13/Cdkn1c/CEBPD/CTSB/CX3CL1/CXCL8/EDNRA/EREG/HEY2/ID2/IGF1/IGF2/IL10/IL1A/IL1B/LMNA/LRP1/NDRG4/NOV/NPR3/NPY5R/NR4A2/NR4A3/OGN/OXT/PAPPA/PDGFD/PDGFRB/PLAT/PLAU/PLAUR/PPARGC1B/PRKG1/PTGS2/PTHLH/PTPRF/S1PR2/SERPINE1/SIRPA/STIM1/TGFB3/TGM2/THBS1/TNF/TNFAIP3
Cancer, Organismal Injury and Abnormalities	Genitourinary tumor	5.03e-22	-1.549	646	A2M/ABCA6/ABCA9/ABHD12B/ABI3BP/ABLIM3/ACE2/ACP5/ACSL4/ACTG2/ACTN1/ACTN4/ACVRL1/ADAM12/ADAMTS12/ADAMTS2/ADAMTS4/ADAMTS5/ADM/AEBP1/AGL/AGPAT4/AGTR1/AHR/AIF1/AIFM1/AIG1/AKAP12/ALAS1/ALDH1A2/ALG11/AMACR/ANGPTL5/ANKRD1/ANLN/ANO4/ANXA3/AOX1/APOA1/APOD/AQP1/ARFGEF3/ARHGAP20/ARHGDIB/ARHGEF25/ARL4C/ASAP1/ASB14/ASCC1/ASPN/ATF7IP2/ATP1A1/ATP6AP1/ATP6V0E2/ATP6V1B2/ATP8A1/AURKB/AXL/B3GALNT1/BACH1/BAMBI/BCAT1/…
Cancer, Organismal Injury and Abnormalities	Non-melanoma solid tumor	6.38e-25	-1.538	975	A2M/AADAT/ABCA6/ABCA9/ABHD12B/ABHD2/ABI3BP/ABLIM1/ABLIM3/ACAA2/ACADL/ACBD5/ACE2/ACKR3/ACP5/ACSL4/ACTA2/ACTG2/ACTN1/ACTN4/ACVRL1/ADAM12/ADAMTS12/ADAMTS2/ADAMTS4/ADAMTS5/ADCY3/ADH6/ADM/AEBP1/AGL/AGPAT4/AGTR1/AHR/AIF1/AIFM1/AIG1/AKAP12/AKAP5/ALAS1/ALDH1A2/ALG11/ALG8/AMACR/AMY2A/ANGPTL2/ANGPTL5/ANKRD1/ANKRD49/ANLN/ANO4/ANXA3/AOX1/APLP1/APOA1/APOD/AQP1/ARFGEF3/ARHGAP20/ARHGEF25/ARL4C/ARL6/ARV1/ASAP1/A…
Cancer, Hematological Disease, Organismal Injury and Abnormalities	Lymphohematopoietic neoplasia	4.17e-11	-1.481	289	ABCA9/ABHD12B/ABHD2/ABI3BP/ACP5/ACSL4/ACVRL1/ADAM12/ADAMTS12/ADAMTS5/ADCY3/AGL/AGTR1/AHR/AIG1/AKAP12/AKAP5/AMACR/ANGPTL2/ANO4/ATP6AP1/ATP6V1B2/AURKB/AXL/BCAT1/BCHE/BEST1/BICC1/BMP1/BMP6/BMPR2/BUB1B/C1QTNF1/CADM1/CAPRIN2/CAVIN2/CCDC113/CCL2/CCL4/CCL5/CCL8/CD14/CD163/CD34/CD36/CD40/CD44/CD68/CD86/CD99/CDH1/CDH10/CDH11/Cdkn1c/CDON/CEBPD/CLDN5/COL12A1/COL15A1/COL1A1/COL1A2/COL4A1/COL4A2/COL4A6/COL6A1…
Cancer, Organismal Injury and Abnormalities	Squamous-cell carcinoma	1.15e-09	-1.473	329	ABCA6/ABLIM3/ACADL/ACSL4/ACTA2/ADAM12/ADAMTS12/AGTR1/AIFM1/AKAP12/ANGPTL2/ANLN/AQP1/ARV1/ASAP1/ASCC1/ASPN/ATF7IP2/ATP1A1/ATP6V0E2/AXL/BAMBI/BCL6B/BGN/BICC1/BMP4/BMPR1B/BUD23/C12orf4/C1orf162/C9orf24/CADM1/CADPS2/CALB2/CAPN11/CCDC66/CCDC91/CCL8/CCNE1/CCNJ/CCSER1/CD163/CD34/CD44/CDH1/CDH10/CDH11/CDH13/CDH2/CDON/CENPF/CFD/CFI/CFTR/CLCN3/CLIC2/CMKLR1/CNN1/CNN2/CNOT4/CNTN1/COL11A1/COL12A1/COL15A1/COL1…
Cell Death and Survival	Removal of cells	4.71e-10	-1.453	25	AXL/CCL2/CCL3L3/CD14/CD36/CD44/EDNRB/FABP5/FCER1G/FGF7/FLNA/IL10/IL1B/IL1RN/NLRP3/PLA2G4A/PLAT/PLAU/SIRPA/STAT4/TGM2/TNF/TNFAIP3/TRIM28/UCP2
Cancer, Organismal Injury and Abnormalities	Nonhematologic malignant neoplasm	5.17e-26	-1.424	1015	A2M/AADAT/ABCA6/ABCA9/ABHD12B/ABHD2/ABI3BP/ABLIM1/ABLIM3/ACAA2/ACADL/ACBD5/ACE2/ACKR3/ACOX2/ACP5/ACSL4/ACSL5/ACTA2/ACTG2/ACTN1/ACTN4/ACVRL1/ADAM12/ADAMTS12/ADAMTS2/ADAMTS4/ADAMTS5/ADCY3/ADGRG6/ADH6/ADIRF/ADM/AEBP1/AGL/AGPAT4/AGTR1/AHR/AIF1/AIFM1/AIG1/AKAP12/AKAP5/ALAS1/ALDH1A2/ALG11/ALG8/AMACR/AMY2A/ANGPTL2/ANGPTL5/ANKRD1/ANKRD49/ANLN/ANO4/ANXA3/AOX1/APLP1/APOA1/APOD/AQP1/ARFGEF3/ARHGAP20/ARHGDIB…
Cardiovascular System Development and Function, Cell-To-Cell Signaling and Interaction	Binding of vascular endothelial cells	1.1e-09	-1.419	27	AXL/BGN/CCL2/CD36/CD44/CDH2/CX3CL1/CXCL8/CXCR4/DCN/ICAM1/IL1A/IL1B/ITGAM/KITLG/NAGA/NFKBIA/NLGN1/PLAUR/PRKAA1/S1PR2/STAB1/THBS1/THY1/TNF/VCAM1/VWF
Cellular Development, Cellular Growth and Proliferation, Hematological System Development and Function, Lymphoid Tissue Structure and Development	Cell proliferation of T lymphocytes	2.22e-09	-1.413	79	A2M/AHR/AIF1/AMACR/APOA1/ARHGDIB/AXL/BCL6B/BHLHE40/BMP4/CCL4/CCL5/CD14/CD36/CD40/CD44/CD86/CDH1/COMMD3-BMI1/CSF2RB/CXCR4/CYTIP/DICER1/DLL4/DOCK8/ETS1/FCER1G/GPNMB/ICAM1/ID2/IGF1/IGF2/IKZF3/IL10/IL1A/IL1B/IL2RG/IL7R/ITGAM/JAG1/KITLG/LAPTM5/LCP1/LGALS9/LY9/MAP3K8/MGAT5/MSN/NCKAP1L/NFKBIA/NFKBID/PAG1/PIM1/PIM2/PIM3/PLAU/PPAT/PRKD1/PTGS2/RASGRP1/RASGRP3/RPS3/SAMSN1/Sectm1b/SPI1/ST3GAL5/STAT4/THBS1/TI…
Cellular Development, Cellular Growth and Proliferation, Nervous System Development and Function, Tissue Development	Development of neurons	1.87e-09	-1.394	104	A2M/ADAMTS4/ADCY3/ADGRG6/AHR/AKAP5/ARHGEF25/BMP4/CADM1/CADPS2/CAPRIN2/CD44/CDH1/CDH2/Cdkn1c/CLSTN2/CNTN1/COL4A1/CSF1/CSNK2A2/CSRP1/CXCR4/CYBB/CYP19A1/DBN1/DICER1/DNM1L/DOCK10/DPYSL2/DPYSL3/EDNRA/EFNA5/EIF4EBP1/EPB41L3/EPHA7/FGF7/FGFR1/FLNA/GDA/GPM6A/GSN/HDAC1/HEY2/ID2/IGF1/IL1B/KCNJ2/KLF9/LINGO2/LOX/LRP1/LRP4/LYN/MATN2/MFSD8/MID1/MSN/MYO5A/NCAM1/NEU3/NFIA/NFKBIA/NLGN1/NR2F1/NR4A2/NRP2/OPA1/OXT/PD…
Cancer, Hematological Disease, Organismal Injury and Abnormalities	Hematological neoplasia	1.32e-10	-1.363	285	ABCA9/ABHD12B/ABHD2/ABI3BP/ACP5/ACSL4/ACVRL1/ADAMTS12/ADAMTS5/ADCY3/AGL/AGTR1/AHR/AIG1/AKAP12/AKAP5/AMACR/ANGPTL2/ANO4/ATP6AP1/ATP6V1B2/AURKB/AXL/BCAT1/BCHE/BEST1/BICC1/BMP1/BMP6/BMPR2/BUB1B/C1QTNF1/CADM1/CAPRIN2/CAVIN2/CCDC113/CCL2/CCL4/CCL5/CCL8/CD14/CD163/CD34/CD36/CD40/CD44/CD68/CD86/CD99/CDH1/CDH10/CDH11/Cdkn1c/CDON/CEBPD/CLDN5/COL12A1/COL15A1/COL1A1/COL1A2/COL4A1/COL4A2/COL4A6/COL6A1/COL8A2…
Immunological Disease	Allergy	6.71e-12	-1.355	70	ANXA3/BGN/C1S/CAPG/CAPN1/CCL5/CD40/CD44/CDH13/CMKLR1/CPNE1/CSF2RB/CST3/CTSL/CTSS/CTSV/CXCL8/CXCL9/CXCR4/CYTIP/DBN1/DPYSL2/FABP5/FCER1G/FCGR1A/FLNA/GRIA1/GSN/HLA-DRA/ICAM1/IGF2/IL10/IL18BP/IL1A/IL1B/IL1RN/JUP/KITLG/LGALS9/LGMN/LY75/LY96/LYN/MKI67/MSN/MYL9/NR1H4/NR2F1/NR4A2/OSMR/PDE3B/PDE8B/PFKFB3/PHGDH/PLA2G4A/PREX1/PRKCB/PTGS2/SELENBP1/SERPING1/SPI1/STIM1/TGM2/TNF/TNFAIP3/TNFAIP6/TNFRSF1A/TRIOBP/…
Cancer, Organismal Injury and Abnormalities, Reproductive System Disease	Genital tumor	4.64e-22	-1.34	609	A2M/ABCA6/ABCA9/ABHD12B/ABI3BP/ABLIM3/ACE2/ACP5/ACSL4/ACTG2/ACTN1/ACTN4/ACVRL1/ADAM12/ADAMTS12/ADAMTS2/ADAMTS4/ADAMTS5/ADM/AEBP1/AGL/AGPAT4/AGTR1/AHR/AIF1/AIFM1/AIG1/AKAP12/ALAS1/ALDH1A2/ALG11/AMACR/ANGPTL5/ANKRD1/ANLN/ANO4/ANXA3/AOX1/APOA1/APOD/AQP1/ARFGEF3/ARHGAP20/ARHGDIB/ARHGEF25/ARL4C/ASAP1/ASB14/ASCC1/ASPN/ATF7IP2/ATP1A1/ATP6AP1/ATP6V0E2/ATP6V1B2/ATP8A1/AURKB/AXL/B3GALNT1/BACH1/BAMBI/BCAT1/…
Cardiovascular Disease, Organismal Injury and Abnormalities	Atherosclerotic lesion	5.56e-14	-1.325	38	AHR/APOA1/CCL2/CCL3L3/CCR1/CD36/CD40/CD44/CST3/CTSS/CTSV/CX3CL1/CXCL10/CXCL2/CYP19A1/ECSCR/FGG/HSPG2/ICAM1/IGF1/IGF2/IL1B/LIPG/MSR1/NFKBIA/NR1H4/PAPPA/PLAU/PRKCB/PRKG1/SERPINE1/SPI1/THBS1/TNFAIP3/TNFRSF1A/VCAM1/VCAN/VNN1
Cancer, Organismal Injury and Abnormalities	Squamous cell tumor	7.69e-10	-1.32	330	ABCA6/ABLIM3/ACADL/ACSL4/ACTA2/ADAM12/ADAMTS12/AGTR1/AIFM1/AKAP12/ANGPTL2/ANLN/AQP1/ARV1/ASAP1/ASCC1/ASPN/ATF7IP2/ATP1A1/ATP6V0E2/AXL/BAMBI/BCL6B/BGN/BICC1/BMP4/BMPR1B/BUD23/C12orf4/C1orf162/C9orf24/CADM1/CADPS2/CALB2/CAPN11/CCDC66/CCDC91/CCL8/CCNE1/CCNJ/CCSER1/CD163/CD34/CD44/CDH1/CDH10/CDH11/CDH13/CDH2/CDON/CENPF/CFD/CFI/CFTR/CLCN3/CLIC2/CMKLR1/CNN1/CNN2/CNOT4/CNTN1/COL11A1/COL12A1/COL15A1/COL1…
Cardiovascular System Development and Function, Cell-To-Cell Signaling and Interaction	Binding of endothelial cells	6.01e-14	-1.316	41	AXL/BGN/CCL2/CCL4/CCL5/CCR1/CD36/CD44/CD86/CDH2/CX3CL1/CXCL11/CXCL2/CXCL8/CXCR4/DCN/ETS1/GAS6/ICAM1/IL1A/IL1B/ITGAM/KITLG/MYADM/NAGA/NFKBIA/NLGN1/OLR1/PLAUR/PLPP3/PRKAA1/S100A10/S1PR2/SERPINE1/SERPING1/STAB1/THBS1/THY1/TNF/VCAM1/VWF
Cancer, Organismal Injury and Abnormalities, Reproductive System Disease	Tumorigenesis of genital organ	4.22e-22	-1.299	609	A2M/ABCA6/ABCA9/ABHD12B/ABI3BP/ABLIM3/ACE2/ACP5/ACSL4/ACTG2/ACTN1/ACTN4/ACVRL1/ADAM12/ADAMTS12/ADAMTS2/ADAMTS4/ADAMTS5/ADM/AEBP1/AGL/AGPAT4/AGTR1/AHR/AIF1/AIFM1/AIG1/AKAP12/ALAS1/ALDH1A2/ALG11/AMACR/ANGPTL5/ANKRD1/ANLN/ANO4/ANXA3/AOX1/APOA1/APOD/AQP1/ARFGEF3/ARHGAP20/ARHGDIB/ARHGEF25/ARL4C/ASAP1/ASB14/ASCC1/ASPN/ATF7IP2/ATP1A1/ATP6AP1/ATP6V0E2/ATP6V1B2/ATP8A1/AURKB/AXL/B3GALNT1/BACH1/BAMBI/BCAT1/…
Connective Tissue Development and Function, Tissue Morphology	Quantity of connective tissue cells	9.2e-10	-1.298	43	ADAM12/AHR/BGN/CAPN1/CD44/CDH11/COL1A1/CSF1/CTGF/CTSK/CTSV/CYP19A1/DCN/DICER1/DKK2/EIF4EBP1/F13A1/FBLIM1/FOSB/GPNMB/GRID1/HSD11B1/HSPG2/IBSP/IDUA/IGF1/IL1A/IL1RN/ITGAM/MC3R/MFAP2/MMP14/MMP2/MSR1/NPR3/NR2F1/PDGFRB/PLA2G4A/POSTN/PTHLH/SPRY2/TNF/TYROBP
Cell-To-Cell Signaling and Interaction, Connective Tissue Development and Function	Adhesion of fibroblasts	1.19e-09	-1.298	16	CADM1/CD44/CDH1/CDH2/CTGF/ICAM1/IGF2R/ITGAM/MGAT5/PLAU/PLAUR/POSTN/THBS2/THY1/TNF/ZYX
Cancer, Organismal Injury and Abnormalities	Metastasis of cells	1.41e-12	-1.294	50	ABLIM1/ADAM12/ASAP1/BACH1/BMP4/BUD23/CCL2/CCL8/CD44/CD99/CDH1/CDH2/CNN1/COL4A1/COL4A2/COMMD3-BMI1/CTSB/CXCL2/CXCL5/CXCL8/CXCR4/DICER1/ENPP2/EZR/FABP5/FLT4/Fnbp1l/FSCN1/HTATIP2/HTRA1/IGF1/ITGBL1/JUP/LGR4/LYN/NFKBIA/PDGFRA/PLAUR/PTGS2/ROR2/S100A4/SERPINF1/SMOC2/SNAI2/STIM1/TGFA/THBS1/THY1/TNF/VEGFC
Cellular Movement	Cell movement of sarcoma cell lines	9.01e-12	-1.268	28	ACTN4/CD44/CD99/CDH2/CTSB/DAB2/DKK3/FBLIM1/FLNA/FLNB/IGF2/IGFBP6/KITLG/MDK/MGAT5/MMP14/NOV/PEAK1/PLA2G16/PLAU/PLAUR/SDC1/SERPINE1/SERPINF1/SPRY2/STMN1/VCAN/VEGFC
Cancer, Hematological Disease, Organismal Injury and Abnormalities	Hematologic cancer	5.07e-10	-1.241	279	ABCA9/ABHD12B/ABHD2/ABI3BP/ACP5/ACSL4/ACVRL1/ADAMTS12/ADAMTS5/ADCY3/AGL/AGTR1/AHR/AIG1/AKAP12/AKAP5/AMACR/ANGPTL2/ANO4/ATP6AP1/ATP6V1B2/AURKB/AXL/BCAT1/BCHE/BEST1/BICC1/BUB1B/C1QTNF1/CADM1/CAPRIN2/CAVIN2/CCDC113/CCL2/CCL4/CCL5/CCL8/CD14/CD163/CD34/CD36/CD40/CD44/CD68/CD86/CD99/CDH1/CDH10/CDH11/Cdkn1c/CDON/CEBPD/CLDN5/COL12A1/COL15A1/COL1A1/COL1A2/COL4A1/COL4A2/COL4A6/COL6A1/COL8A2/COMMD3-BMI1/CPN…
Connective Tissue Development and Function, Skeletal and Muscular System Development and Function	Bone mineral density	5.32e-12	-1.239	39	ACSL5/BGN/CCR1/CD14/CD40/CD68/CREB3L1/CSF1/CSF1R/CTGF/CTSK/CYP19A1/DCN/DKK2/EFEMP1/FBLIM1/FHL2/FLNB/GHR/IBSP/IGF1/IGF2/LMNA/MFAP2/MFAP5/MGP/MMP14/MMP2/NR1H4/POSTN/PRLR/RAMP2/RGN/SLC39A14/SMAD1/THBS2/TNF/TNFRSF1A/TYROBP
Cancer, Organismal Injury and Abnormalities	Advanced malignant solid tumor	7.48e-20	-1.23	122	ACKR3/ACP5/ACTA2/ADAM12/ADIRF/ADM/AKAP12/ALDH1A2/AMY2A/ANGPTL2/APOA1/ARL4C/AURKB/AXL/BMPR2/CALB2/CAPG/CCL2/CCL5/CD36/CD44/CDH1/CDH2/CEBPD/CEMIP/CLCN3/CLGN/COL15A1/COL4A1/COL4A2/COL6A3/COLEC12/COMMD3-BMI1/CRABP2/CSF1/CSF1R/CSF2RB/CTGF/CTSB/CXCL8/CXCL9/CXCR4/CYP19A1/DAB2/DPYSL2/DPYSL3/DUSP6/EDNRB/EFEMP1/ENPEP/ENPP2/EPB41L3/FBN2/FCGR1A/FGFR1/FGG/FLNA/FLT4/FST/HDAC1/HSD11B1/HTRA1/ICAM1/ID2/IGF2/IKZF2…
Cancer, Organismal Injury and Abnormalities	Metastatic solid tumor	5.13e-18	-1.23	107	ACKR3/ACP5/ACTA2/ADAM12/ADIRF/ADM/AKAP12/AMY2A/ANGPTL2/APOA1/AURKB/AXL/BMPR2/CAPG/CCL2/CCL5/CD36/CD44/CDH1/CDH2/CEBPD/CEMIP/CLCN3/CLGN/COL4A1/COL4A2/COL6A3/COLEC12/COMMD3-BMI1/CRABP2/CSF1/CSF1R/CSF2RB/CTGF/CTSB/CXCL8/CXCL9/CXCR4/CYP19A1/DPYSL2/DPYSL3/DUSP6/EDNRB/EFEMP1/ENPP2/EPB41L3/FBN2/FCGR1A/FGFR1/FGG/FLNA/FLT4/FST/HDAC1/HTRA1/ICAM1/ID2/IGF2/IKZF2/IL2RG/ISLR/JAG1/KCNJ2/KIF20A/LGR4/LMCD1/LRRC17…
Cancer, Hematological Disease, Organismal Injury and Abnormalities	Lymphohematopoietic cancer	1.05e-10	-1.211	284	ABCA9/ABHD12B/ABHD2/ABI3BP/ACP5/ACSL4/ACVRL1/ADAM12/ADAMTS12/ADAMTS5/ADCY3/AGL/AGTR1/AHR/AIG1/AKAP12/AKAP5/AMACR/ANGPTL2/ANO4/ATP6AP1/ATP6V1B2/AURKB/AXL/BCAT1/BCHE/BEST1/BICC1/BUB1B/C1QTNF1/CADM1/CAPRIN2/CAVIN2/CCDC113/CCL2/CCL4/CCL5/CCL8/CD14/CD163/CD34/CD36/CD40/CD44/CD68/CD86/CD99/CDH1/CDH10/CDH11/Cdkn1c/CDON/CEBPD/CLDN5/COL12A1/COL15A1/COL1A1/COL1A2/COL4A1/COL4A2/COL4A6/COL6A1/COL8A2/COMMD3-B…
Nervous System Development and Function	Sensory system development	1.86e-10	-1.201	75	ALDH1A2/AQP1/ARL6/BMP4/BMP6/BMPR1B/CCDC66/CCL2/CDH2/Cdkn1c/CLCN3/COL8A1/COL8A2/CPAMD8/CXCL8/CXCR4/CYP1B1/DKK2/DLL4/DPT/EFEMP1/FBXW7/FGF7/FGFR1/FLT4/FMOD/FOXL2/FST/GDF11/GNAO1/HESX1/HEXB/HEY2/HS6ST2/HSPG2/ICAM1/IDUA/IGF1/IGF2/IL18BP/JAG1/MAN2B1/MEIS2/MGAT5/MMP2/NCAM1/NDP/NID1/NR2F1/OGN/PLTP/PRKCB/PTPRF/RDH10/RDH12/RGS7/RP2/S1PR2/SEMA3E/SEMA5A/SERPINE1/SNAI2/SPI1/SPRY2/TGFA/TGFB3/THBS1/THBS2/THY1/T…
Cancer, Organismal Injury and Abnormalities	Solid tumor	2.79e-26	-1.183	1026	A2M/AADAT/ABCA6/ABCA9/ABHD12B/ABHD2/ABI3BP/ABLIM1/ABLIM3/ACAA2/ACADL/ACBD5/ACE2/ACKR3/ACOX2/ACP5/ACSL4/ACSL5/ACTA2/ACTG2/ACTN1/ACTN4/ACVRL1/ADAM12/ADAMTS12/ADAMTS2/ADAMTS4/ADAMTS5/ADCY3/ADGRG6/ADH6/ADIRF/ADM/AEBP1/AGL/AGPAT4/AGTR1/AHR/AIF1/AIFM1/AIG1/AKAP12/AKAP5/ALAS1/ALDH1A2/ALG11/ALG8/AMACR/AMY2A/ANGPTL2/ANGPTL5/ANKRD1/ANKRD49/ANLN/ANO4/ANXA3/AOX1/APLP1/APOA1/APOD/AQP1/ARFGEF3/ARHGAP20/ARHGDIB…
Cardiovascular System Development and Function, Cellular Movement	Migration of endothelial cells	4.03e-18	-1.181	63	ACKR3/ACVRL1/ADM/ANXA3/AXL/BMP4/BMP6/BMPR2/CCBE1/CCL2/CD44/CDH13/CLEC1B/CNN2/COL4A1/COL4A2/CXCL8/CYP1B1/DCN/DICER1/DLL4/ECSCR/ESAM/ETS1/FAP/FLNA/FLNB/FLT4/GAS6/ICAM1/IL1B/LOX/LOXL2/MDK/MGP/MMP14/MMP2/NDP/NR4A2/NRP2/OLR1/PDGFRB/PIM1/PLA2G4A/PLAU/PRKAA1/PRKD1/PRKG1/PRKX/PTGS2/SASH1/SCG2/SEMA3E/SERPINE1/SERPINF1/STAB1/TGFB3/THBS1/THY1/TNF/TNN/VCAM1/VEGFC
Reproductive System Development and Function	Fertility	2.4e-09	-1.158	57	ACSL4/ADCY3/ADM/AHR/AKAP12/APOA1/AXL/BGN/BMP4/CADM1/CCNE1/CCNE2/CFTR/CLCN3/CLGN/CPE/CSF1R/CST3/CYP19A1/DCN/DICER1/DNAJC6/EFEMP1/ENTPD1/F13A1/FCER1G/FLNA/GHR/GRIA3/HSPA4L/IGF2R/IL1RN/INHA/INSL3/KITLG/KLF9/NFIA/NLGN1/NPR3/NR2F2/PLA2G4A/PLAT/PLAU/PLTP/PRKG1/PRLR/PTGS2/RAMP2/S1PR2/SCN1A/SERPINA5/SNAI2/SULF2/TBX3/THBS1/TNFAIP6/ZPBP2
Connective Tissue Disorders, Organismal Injury and Abnormalities, Skeletal and Muscular Disorders	Abnormality of cartilage tissue	2e-11	-1.147	36	ADAMTS4/ADAMTS5/ASPN/BGN/BMPR1B/CACNA1H/CLEC3B/COL11A1/CR2/CTGF/CTSC/CTSV/FCGR1A/FLNB/FMOD/GHR/HSPG2/IDUA/IGF1/IL1A/IL1B/IL1RN/LRP4/MGP/MMP14/MMP2/NFIX/NOV/PDE3B/PTHLH/ROR2/SULF2/TGFB3/THBS2/TNF/TNFAIP6
Connective Tissue Development and Function, Skeletal and Muscular System Development and Function	Remodeling of bone	2.1e-12	-1.112	39	ACP5/ATP6AP1/CD44/CD68/CSF1/CSF1R/CTSK/CTSS/CYP19A1/CYP1B1/DICER1/FBN1/FBN2/FCER1G/GSN/HEY2/IBSP/IGF1/IGF2/IL1A/IL1B/LGMN/LGR4/LRP4/MGP/MMP14/NPR3/PPARGC1B/PRKAA1/PTHLH/SPON1/SUCO/TNF/TNFAIP3/TNFRSF1A/TNFRSF1B/TPP1/TYROBP/UBASH3B
Connective Tissue Development and Function, Skeletal and Muscular System Development and Function	Resorption of bone	1.03e-09	-1.112	31	ACP5/ATP6AP1/CD44/CD68/CSF1/CSF1R/CTSK/CTSS/CYP19A1/CYP1B1/DICER1/FCER1G/GSN/HEY2/IGF1/IGF2/IL1A/IL1B/LGMN/LRP4/PPARGC1B/PRKAA1/PTHLH/SPON1/TNF/TNFAIP3/TNFRSF1A/TNFRSF1B/TPP1/TYROBP/UBASH3B
Cancer, Organismal Injury and Abnormalities	Tumorigenesis of carcinoma	4.27e-16	-1.098	661	A2M/ABCA6/ABCA9/ABHD12B/ABHD2/ABI3BP/ABLIM3/ACBD5/ACE2/ACP5/ACSL4/ACTA2/ACTN1/ACTN4/ACVRL1/ADAMTS12/ADAMTS2/ADAMTS4/ADCY3/ADM/AEBP1/AGL/AGPAT4/AHR/AIF1/AIFM1/AKAP12/ALAS1/ALDH1A2/ALG11/AMACR/AMY2A/ANGPTL2/ANGPTL5/ANKRD49/ANLN/ANO4/ANXA3/APLP1/AQP1/ARFGEF3/ARHGAP20/ARHGEF25/ARL4C/ARV1/ASAP1/ASPN/ATF7IP2/ATP5G3/ATP6AP1/ATP6V1B2/ATP8A1/AURKB/AXL/B3GALNT1/B3GNT9/BACE2/BACH1/BCAT1/BCHE/BCL6B/BEX2/BHLH…
Cellular Development, Cellular Growth and Proliferation	Proliferation of blood cells	4.72e-11	-1.098	110	A2M/AHR/AIF1/AMACR/APOA1/ARHGDIB/AXL/BCL2A1/BCL6B/BHLHE40/BMP4/BMPR1B/CCL3L3/CCL4/CCL5/CD14/CD163/CD34/CD36/CD40/CD44/CD86/CDH1/COMMD3-BMI1/CR2/CSF1/CSF1R/CSF2RB/CXCL2/CXCR4/CYTIP/DCN/DICER1/DKK3/DLL4/DOCK8/ETS1/EZR/FCER1G/FGFR1/GPNMB/ICAM1/ID2/IGF1/IGF2/IKZF2/IKZF3/IL10/IL1A/IL1B/IL2RG/IL7R/ITGAM/ITPKB/JAG1/KITLG/LAPTM5/LCP1/LGALS9/LOX/LY75/LY9/LY96/LYN/MAP3K8/MGAT5/MSN/NCKAP1L/NFKBIA/NFKBID/NR4…
Hematological System Development and Function, Tissue Morphology	Quantity of antigen presenting cells	4.44e-10	-1.097	48	AHR/BCL2A1/CCBE1/CCL2/CD302/CD36/CD40/CD86/CNN2/CSF1/CSF1R/CTSS/CTSV/CX3CL1/CXCL10/CYP19A1/DOCK8/FCER1G/FGF7/FLT4/GHR/HSD11B1/ID2/IL10/IL1A/IL1B/IL1RN/IL2RG/IL7R/LIPG/MDK/MFAP2/NFKBIA/PLAT/PLAU/REN/SIRPA/SNAI2/SPI1/STAB1/STAT4/TGM2/TNF/TNFAIP3/TNFRSF1A/TRPM4/TYROBP/XCL1
Cellular Movement, Hematological System Development and Function, Immune Cell Trafficking, Inflammatory Response	Cell movement of dendritic cells	4.52e-10	-1.095	29	APOA1/CCL3L3/CCL4/CCL5/CCR1/CD302/CD40/CD44/CD86/CLEC1B/CMKLR1/CXCL10/CXCL11/CXCR4/CYBB/DOCK8/FHL2/ICAM1/IL10/IL1B/NLRP3/NRP2/PLXNC1/RARRES2/REN/SCN9A/SIRPA/TNF/TRPM4
Cancer, Organismal Injury and Abnormalities	Head and neck cancer	1.64e-11	-1.067	235	ABLIM3/ACADL/ACTA2/ADAM12/ADAMTS12/ADAMTS2/ADAMTS4/ADAMTS5/AGTR1/AKAP12/ANLN/ARV1/ASPN/ATF7IP2/AXL/BCL6B/BGN/BICC1/BMP4/BMPR1B/C12orf4/C1orf162/C9orf24/CALB2/CAPN11/CCDC66/CCDC91/CCL8/CCSER1/CD34/CD44/CDH1/CDH11/CDH13/Cdkn1c/CDON/CENPF/CFI/CFTR/CLGN/CLIC2/CNN1/CNN2/CNTN1/COL11A1/COL12A1/COL15A1/COL1A1/COL1A2/COL21A1/COL4A1/CPAMD8/CPNE1/CSF1R/CSF2RB/CSNK2A2/CTGF/CTHRC1/CTSA/CTSC/CTSF/CTSH/CXCL10/C…
Cancer, Organismal Injury and Abnormalities	Cancer	1.93e-27	-1.042	1029	A2M/AADAT/ABCA6/ABCA9/ABHD12B/ABHD2/ABI3BP/ABLIM1/ABLIM3/ACAA2/ACADL/ACBD5/ACE2/ACKR3/ACOX2/ACP5/ACSL4/ACSL5/ACTA2/ACTG2/ACTN1/ACTN4/ACVRL1/ADAM12/ADAMTS12/ADAMTS2/ADAMTS4/ADAMTS5/ADCY3/ADGRG6/ADH6/ADIRF/ADM/AEBP1/AGL/AGPAT4/AGTR1/AHR/AIF1/AIFM1/AIG1/AKAP12/AKAP5/ALAS1/ALDH1A2/ALG11/ALG8/AMACR/AMY2A/ANGPTL2/ANGPTL5/ANKRD1/ANKRD49/ANLN/ANO4/ANXA3/AOX1/APLP1/APOA1/APOD/AQP1/ARFGEF3/ARHGAP20/ARHGDIB…
Cancer, Organismal Injury and Abnormalities	Pelvic tumor	1.79e-20	-1.036	612	A2M/ABCA6/ABCA9/ABHD12B/ABI3BP/ABLIM3/ACBD5/ACE2/ACP5/ACSL4/ACTG2/ACTN1/ACTN4/ACVRL1/ADAMTS12/ADAMTS2/ADAMTS4/ADAMTS5/ADM/AEBP1/AGL/AGPAT4/AGTR1/AIF1/AIFM1/AKAP12/ALAS1/ALDH1A2/ALG11/AMACR/ANGPTL5/ANKRD1/ANKRD49/ANLN/ANO4/ANXA3/AOX1/APOA1/APOD/AQP1/ARFGEF3/ARHGAP20/ARHGDIB/ARHGEF25/ARL4C/ASAP1/ASB14/ASCC1/ASPN/ATF7IP2/ATP1A1/ATP6AP1/ATP6V0E2/ATP6V1B2/ATP8A1/AURKB/AXL/B3GALNT1/BACH1/BAMBI/BCAT1/BC…
Cancer, Organismal Injury and Abnormalities, Reproductive System Disease	Prostate Cancer and Tumors	5.82e-10	-1.036	356	A2M/ABI3BP/ACP5/ACSL4/ACVRL1/ADAMTS2/ADAMTS4/ADAMTS5/AEBP1/AGPAT4/AGTR1/AIFM1/AKAP12/ALDH1A2/ALG11/AMACR/ANGPTL5/ANKRD1/ANLN/ANO4/ANXA3/AOX1/APOA1/APOD/ARFGEF3/ARHGAP20/ARHGDIB/ARHGEF25/ASB14/ASPN/ATP1A1/AURKB/AXL/B3GALNT1/BACH1/BAMBI/BHLHE40/BICC1/BMP6/BMPR1B/BMPR2/C1orf162/C1QTNF5/C1S/C2/CACNA1H/CADM1/CADPS2/CAPN11/CATSPERB/CCDC113/CCL5/CD14/CD163/CD34/CD44/CD86/CD99/CDH1/CDH11/CDH12/CDH2/CDON/…
Cancer, Organismal Injury and Abnormalities	Tumorigenesis of adenocarcinoma	1.31e-10	-1.035	274	ABCA6/ABHD12B/ACE2/ACP5/ACTA2/ACTN1/ADAMTS12/ADAMTS2/ADM/AEBP1/AGL/AHR/AIF1/AIFM1/ALAS1/ALDH1A2/AMACR/ANLN/ANXA3/ARFGEF3/ARL4C/ASAP1/ATF7IP2/ATP6V1B2/ATP8A1/AURKB/AXL/BCHE/BHLHE40/BMP6/BUB1B/BUD23/C1S/CACNA2D3/CADM1/CALB2/CCDC91/CCL2/CCNE1/CCR1/CD34/CD44/CD68/CDH1/CDH10/CDH12/CDH2/Cdkn1c/CENPE/CENPF/CERCAM/CKS2/CLEC1B/CLEC3B/CMKLR1/CMTR2/CNOT4/COL11A1/COL15A1/COL1A2/COL21A1/COL4A2/COL4A6/COL6A3/C…
Skeletal and Muscular System Development and Function	Quantity of bone	3.54e-12	-1.033	49	AHR/BGN/BMPR2/CAPN1/CD44/CD68/COL1A1/CSF1/CTHRC1/CTSK/CTSV/CYP19A1/DCN/DICER1/DKK2/F13A1/FBLIM1/FOSB/FST/GDF11/GHR/GPC3/GPNMB/HOXD8/HSD11B1/IBSP/IDUA/IGF1/IL10/IL1A/IL1RN/MFAP2/MFAP5/MGP/MMP14/MMP2/MSR1/NPR3/PCOLCE/PCSK5/POSTN/PTHLH/PTPRE/SFRP1/SFRP2/SLC39A14/TMEM119/TNF/TYROBP
Tissue Morphology	Quantity of cells	4.6e-24	-1.032	253	A2M/ACKR3/ACTN4/ADAM12/ADAMTS12/ADAMTS4/AGTR1/AHR/AIFM1/AKAP5/ALDH1A2/APLP1/APOA1/APOD/AQP1/ARHGDIB/AXL/BCL2A1/BCL6B/BGN/BHLHE40/BMP4/BMP6/BMPR1B/BMPR2/C1QA/C5AR2/CADM1/CADPS2/CAPN1/CCBE1/CCL2/CCL3L3/CCL4/CCL5/CCNE1/CCR1/CD302/CD34/CD36/CD40/CD44/CD86/CDH11/CDH13/CFTR/CHST2/CLCN3/CMKLR1/CNN1/CNN2/COL1A1/COMMD3-BMI1/CR2/CREB3L1/CSF1/CSF1R/CSF2RB/CTGF/CTSB/CTSK/CTSS/CTSV/CX3CL1/CXCL10/CXCL2/CXCL8/C…
Cancer, Organismal Injury and Abnormalities	Growth of tumor	7.49e-15	-1.012	108	ACKR3/ACTN4/ACVRL1/ADAMTS12/AHR/APOA1/AXL/BAMBI/BMP4/BMP6/BMPR2/BUB1B/CCL2/CCL5/CCNE1/CCR1/CD36/CD40/CD44/CDH1/CDON/COL4A1/CRABP2/CST3/CTGF/CTSB/CTSK/CTSS/CTSV/CXCL9/CXCR4/CYBB/DCN/DICER1/EFEMP1/EFEMP2/EIF4EBP1/ENTPD1/ETS1/EZR/FABP5/FCER1G/FGFR1/FLNA/FLT4/FST/GLDC/GPC3/GPNMB/HDAC1/HTATIP2/ICAM1/ID2/IGF1/IGF2/IL10/IL1A/IL1B/INHA/ITGAM/JAG1/KITLG/LAMA4/LARP1/LIMA1/LOX/LOXL2/MAP3K8/MMP2/MOB4/NFKBIA/…
Cellular Development, Cellular Growth and Proliferation, Hematological System Development and Function, Lymphoid Tissue Structure and Development	Proliferation of mononuclear leukocytes	6.62e-10	-1.004	96	A2M/AHR/AIF1/AMACR/APOA1/ARHGDIB/AXL/BCL2A1/BCL6B/BHLHE40/BMP4/CCL4/CCL5/CD14/CD36/CD40/CD44/CD86/CDH1/COMMD3-BMI1/CR2/CSF1/CSF1R/CSF2RB/CXCL2/CXCR4/CYTIP/DICER1/DKK3/DLL4/DOCK8/ETS1/EZR/FCER1G/GPNMB/ICAM1/ID2/IGF1/IGF2/IKZF2/IKZF3/IL10/IL1A/IL1B/IL2RG/IL7R/ITGAM/JAG1/KITLG/LAPTM5/LCP1/LGALS9/LY75/LY9/LY96/LYN/MAP3K8/MGAT5/MSN/NCKAP1L/NFKBIA/NFKBID/PAG1/PIM1/PIM2/PIM3/PLAU/PPAT/PRKCB/PRKD1/PTGS2/…
Lipid Metabolism, Small Molecule Biochemistry	Metabolism of prostaglandin	1.85e-09	-0.999	31	ACSL4/BMP6/CADM1/CD14/CD36/CD40/CSF1/CXCL8/EDNRA/FCER1G/IGF1/IGF2/IL10/IL1A/IL1B/IL1RN/KITLG/LYN/MAP3K8/NFKBIA/OXT/PLA2G4A/PRKD1/PTGIS/PTGR2/PTGS2/S1PR2/STIM1/TNF/TNFRSF1A/VWF
Cancer, Organismal Injury and Abnormalities, Reproductive System Disease	Tumorigenesis of reproductive tract	5.18e-24	-0.993	453	ABCA6/ABCA9/ABHD12B/ABI3BP/ABLIM3/ACE2/ACP5/ACSL4/ACTG2/ACTN1/ACTN4/ADAM12/ADAMTS12/ADAMTS2/ADAMTS5/ADM/AEBP1/AGL/AGPAT4/AHR/AIF1/AIFM1/AIG1/ALAS1/ALDH1A2/ALG11/ANLN/ANO4/ANXA3/APOA1/APOD/AQP1/ARHGAP20/ARHGDIB/ARL4C/ASAP1/ASCC1/ASPN/ATF7IP2/ATP6AP1/ATP6V0E2/ATP6V1B2/ATP8A1/AURKB/AXL/B3GALNT1/BACH1/BCAT1/BCL6B/BICC1/BMP6/BUB1B/C12orf4/C1QC/C1S/CA10/CA8/CACNA1H/CACNA2D3/CALB2/CAPRIN2/CATSPERB/CAVIN…
Cancer, Organismal Injury and Abnormalities, Reproductive System Disease	Female genital neoplasm	6.27e-24	-0.993	453	ABCA6/ABCA9/ABHD12B/ABI3BP/ABLIM3/ACE2/ACP5/ACSL4/ACTG2/ACTN1/ACTN4/ADAM12/ADAMTS12/ADAMTS2/ADAMTS5/ADM/AEBP1/AGL/AGPAT4/AHR/AIF1/AIFM1/AIG1/ALAS1/ALDH1A2/ALG11/ANLN/ANO4/ANXA3/APOA1/APOD/AQP1/ARHGAP20/ARHGDIB/ARL4C/ASAP1/ASCC1/ASPN/ATF7IP2/ATP6AP1/ATP6V0E2/ATP6V1B2/ATP8A1/AURKB/AXL/B3GALNT1/BACH1/BCAT1/BCL6B/BICC1/BMP6/BUB1B/C12orf4/C1QC/C1S/CA10/CA8/CACNA1H/CACNA2D3/CALB2/CAPRIN2/CATSPERB/CAVIN…
Cellular Development, Cellular Growth and Proliferation, Organ Development, Skeletal and Muscular System Development and Function, Tissue Development	Proliferation of smooth muscle cells	5.37e-14	-0.979	50	ACE2/ADM/AIF1/APOD/BMP4/BMPR2/CCL2/CCL5/CCNE1/CDH13/Cdkn1c/CEBPD/CX3CL1/CXCL8/EDNRA/EREG/ID2/IGF1/IL10/IL1A/IL1B/LMNA/LRP1/NDRG4/NOV/NPR3/NPY5R/NR4A2/NR4A3/OGN/OXT/PAPPA/PDGFD/PDGFRB/PLAT/PLAU/PLAUR/PPARGC1B/PRKG1/PTGS2/PTHLH/PTPRF/SERPINE1/SIRPA/STIM1/TGFB3/TGM2/THBS1/TNF/TNFAIP3
Tissue Development	Formation of epithelial tissue	3.17e-09	-0.941	21	ADM/CCL2/CD44/COL4A1/COL4A2/CX3CL1/CXCL8/FGG/HS6ST2/HSPG2/LAMA4/LMO4/MMP14/NDP/NID1/PLAU/PLAUR/SERPINE1/SERPINF1/SULF2/TNF
Post-Translational Modification, Protein Degradation, Protein Synthesis	Proteolysis	2.52e-09	-0.91	44	ADAMTS4/BACE2/BMP1/C1S/CAPN1/CLN6/CPNE1/CPQ/CPZ/CST3/CTSA/CTSB/CTSC/CTSF/CTSH/CTSK/CTSL/CTSS/CTSV/ENPEP/FAP/FBXL2/HTRA1/IGF1/LGMN/MMP14/MMP2/MMP23B/OGT/OLR1/PCOLCE/PCSK5/PITRM1/PLAT/PLAU/PM20D2/PPARGC1B/REN/SDC1/SERPINA5/SERPINE1/SERPINE2/TMPRSS11E/TPP1
Cancer, Hematological Disease, Organismal Injury and Abnormalities	Lymphoid cancer	8.87e-10	-0.907	274	ABCA9/ABHD12B/ABHD2/ABI3BP/ACSL4/ACVRL1/ADAM12/ADAMTS12/ADAMTS5/ADCY3/AGL/AGTR1/AHR/AIG1/AKAP12/AKAP5/AMACR/ANGPTL2/ANO4/ATP6AP1/ATP6V1B2/AURKB/AXL/BCAT1/BEST1/BICC1/BUB1B/C1QTNF1/CADM1/CAPRIN2/CAVIN2/CCDC113/CCL2/CCL4/CCL8/CD14/CD163/CD34/CD36/CD40/CD44/CD68/CD86/CD99/CDH1/CDH10/CDH11/Cdkn1c/CDON/CEBPD/COL12A1/COL15A1/COL1A1/COL1A2/COL4A1/COL4A2/COL4A6/COL6A1/COL8A2/COMMD3-BMI1/CPNE1/CR2/CSF1R/C…
Cancer, Organismal Injury and Abnormalities	Lymphoid Cancer and Tumors	8.9e-10	-0.907	275	ABCA9/ABHD12B/ABHD2/ABI3BP/ACSL4/ACVRL1/ADAM12/ADAMTS12/ADAMTS5/ADCY3/AGL/AGTR1/AHR/AIG1/AKAP12/AKAP5/AMACR/ANGPTL2/ANO4/ATP6AP1/ATP6V1B2/AURKB/AXL/BCAT1/BEST1/BICC1/BUB1B/C1QTNF1/CADM1/CAPRIN2/CAVIN2/CCDC113/CCL2/CCL4/CCL8/CD14/CD163/CD34/CD36/CD40/CD44/CD68/CD86/CD99/CDH1/CDH10/CDH11/Cdkn1c/CDON/CEBPD/COL12A1/COL15A1/COL1A1/COL1A2/COL4A1/COL4A2/COL4A6/COL6A1/COL8A2/COMMD3-BMI1/CPNE1/CR2/CSF1R/C…
Cancer, Cellular Development, Cellular Growth and Proliferation, Organismal Injury and Abnormalities, Tumor Morphology	Proliferation of tumor cells	1.27e-10	-0.878	49	ACTN4/BAMBI/BMP4/BMPR2/CCNE1/CD40/CD44/CDH1/CST3/CTSB/CTSS/CTSV/CXCR4/DCN/DICER1/EFEMP2/EIF4EBP1/EZR/FGFR1/FST/GLDC/GPC3/HDAC1/ID2/IGF1/IGF2/IL10/IL1B/INHA/JAG1/KITLG/LOX/NFKBIA/NR4A2/PLAGL1/PLAUR/PTGS2/PTHLH/PTPN3/PTPRE/SERPINE1/SFRP1/SFRP2/SPI1/TAX1BP3/TGFB3/THBS1/TNF/VEGFC
Metabolic Disease	Glucose metabolism disorder	2.24e-15	-0.866	180	A2M/ACAA2/ACADL/ACE2/ACOX2/ACSL4/ACTA2/ADAMTS2/AEBP1/AGTR1/AIF1/AMY2A/APOA1/APOD/AQP1/ARFGEF3/BHLHE40/BMP4/C1orf162/C1QA/C1S/C2/CA13/CA5B/CACNA2D3/CAPG/CAPSL/CAVIN1/CCL16/CCL2/CCL3L3/CCL4/CCL5/CCR1/CD34/CD36/CD40/CD44/CD86/CEBPD/CFD/CLEC12A/CLEC3B/CMKLR1/COL11A1/COL12A1/COL14A1/COL15A1/COL1A1/COL1A2/COL21A1/COL4A1/COL4A2/COL4A6/COL6A1/COL6A3/COL8A1/COL8A2/CPE/CR2/CTHRC1/CTSB/CTSH/CTSK/CTSL/CTSS/C…
Neurological Disease	Movement Disorders	3.23e-13	-0.839	150	A2M/ABHD12/AEBP1/AGL/AIG1/ALAS1/AMY2A/APLP1/APOD/AQP1/ARHGDIB/ATP6V1B2/BBOX1/BCHE/BGN/BHLHE40/CA13/CA5B/CA8/CACNA1H/CACNA2D3/CCL4/CCL5/CD44/CD68/CDH11/CDH2/CFTR/CHRNA2/CLCN3/CNTN1/COL6A3/COMMD3-BMI1/CORO2B/COX7A2/COX7B/CPE/CREB3L1/CSF1R/CTGF/CTSA/CTSB/CTSF/CTSS/CTSV/CX3CL1/CYCS/CYP19A1/DICER1/DKK3/DNAJC6/DPYSL3/EGR4/ENPP5/EPB41L3/ETNPPL/FBXW7/FGG/FMOD/FOSB/GLDN/GNAO1/GNB4/GNB5/GRIA1/GRIA3/HEPH/HE…
Cellular Growth and Proliferation, Lymphoid Tissue Structure and Development	Proliferation of lymphatic system cells	1.01e-11	-0.814	107	A2M/ADM/AHR/AIF1/AMACR/APOA1/ARHGDIB/AURKB/AXL/BCL2A1/BCL6B/BHLHE40/BMP4/BMPR1B/CCL4/CCL5/CD14/CD36/CD40/CD44/CD86/CDH1/CLEC1B/COMMD3-BMI1/CR2/CSF1/CSF2RB/CXCL10/CXCR4/CYTIP/DICER1/DKK3/DLL4/DOCK8/EDNRB/ETS1/EZR/FCER1G/FLT4/GPNMB/ICAM1/ID2/IGF1/IGF2/IKZF2/IKZF3/IL10/IL1A/IL1B/IL1RN/IL2RG/IL7R/ITGAM/ITPKB/JAG1/KITLG/LAPTM5/LCP1/LGALS9/LOX/LY75/LY9/LY96/LYN/MAP3K8/MGAT5/MSN/NCKAP1L/NFKBIA/NFKBID/NR…
Cancer, Organismal Injury and Abnormalities	Abdominal neoplasm	1.41e-21	-0.808	947	A2M/AADAT/ABCA6/ABCA9/ABHD12B/ABHD2/ABI3BP/ABLIM1/ABLIM3/ACAA2/ACBD5/ACE2/ACKR3/ACOX2/ACP5/ACSL4/ACSL5/ACTA2/ACTG2/ACTN1/ACTN4/ACVRL1/ADAM12/ADAMTS12/ADAMTS2/ADAMTS4/ADAMTS5/ADCY3/ADH6/ADIRF/ADM/AEBP1/AGL/AGPAT4/AGTR1/AHR/AIF1/AIFM1/AIG1/AKAP12/AKAP5/ALAS1/ALDH1A2/ALG11/ALG8/AMACR/AMY2A/ANGPTL2/ANGPTL5/ANKRD1/ANKRD49/ANLN/ANO4/ANXA3/AOX1/APLP1/APOA1/APOD/AQP1/ARFGEF3/ARHGAP20/ARHGDIB/ARHGEF25/ARL…
Cellular Development, Cellular Growth and Proliferation, Hematological System Development and Function, Lymphoid Tissue Structure and Development	Proliferation of immune cells	5.66e-10	-0.807	99	A2M/AHR/AIF1/AMACR/APOA1/ARHGDIB/AXL/BCL2A1/BCL6B/BHLHE40/BMP4/CCL4/CCL5/CD14/CD36/CD40/CD44/CD86/CDH1/COMMD3-BMI1/CR2/CSF1/CSF1R/CSF2RB/CXCL2/CXCR4/CYTIP/DCN/DICER1/DKK3/DLL4/DOCK8/ETS1/EZR/FCER1G/GPNMB/ICAM1/ID2/IGF1/IGF2/IKZF2/IKZF3/IL10/IL1A/IL1B/IL2RG/IL7R/ITGAM/JAG1/KITLG/LAPTM5/LCP1/LGALS9/LY75/LY9/LY96/LYN/MAP3K8/MGAT5/MSN/NCKAP1L/NFKBIA/NFKBID/PAG1/PDGFRA/PIM1/PIM2/PIM3/PLAU/PPAT/PRKCB/P…
Cancer, Hematological Disease, Immunological Disease, Organismal Injury and Abnormalities	Non-Hodgkin disease	9.21e-12	-0.799	134	ABI3BP/ACVRL1/AGTR1/AHR/AKAP5/AMACR/ATP6V1B2/AURKB/BCAT1/BICC1/C1QTNF1/CCDC113/CCL2/CCL8/CD163/CD36/CD40/CD44/CD68/CD86/CDH1/CDH11/CDON/COL12A1/COL15A1/COL1A1/COL1A2/COL4A1/COL4A2/COL6A1/COL8A2/CR2/CSF1R/CSF2RB/CTSH/CTSL/CXCL10/CXCL11/CXCL8/CXCL9/CXCR4/DCLRE1A/DCN/DSEL/DSP/EFEMP2/EIF4EBP1/ETS1/FBN1/FBN2/FBXW7/GAS6/GHR/GSN/HDAC1/HLA-DRA/ICAM1/ID2/IDH3A/IGF1/IL10/IL1B/IL2RG/ITM2C/ITPKB/JAKMIP2/KIF1…
Skeletal and Muscular System Development and Function	Function of muscle	3.35e-09	-0.785	50	ACE2/ADM/AKAP5/AQP1/ATP1A1/BUB1B/CD44/Cdkn1c/COL12A1/CTSV/CYP19A1/DES/DNM1L/EDNRB/EFEMP1/EFEMP2/EIF4EBP1/ENTPD1/FBXO32/FST/FXYD1/HEY2/HSD11B1/ICAM1/IDUA/IGF1/JUP/KCNJ2/LAMA2/LAMA4/LIMS1/LMNA/MMP14/MMP2/NDNF/NEDD4L/NEXN/NOV/OXT/PLAT/PLAU/PRKAA1/PRKAA2/PRKCB/PRKG1/PTGS2/SULF2/THBS1/TNF/XIRP1
Cell Morphology	Sprouting	2.4e-13	-0.782	69	A2M/ADAMTS4/ADM/AKAP5/ANGPTL2/ARHGEF25/BMP4/CD44/CDH1/CDH2/CSRP1/CYP19A1/DBN1/DCN/DICER1/DLL4/DNM1L/DOCK10/DPYSL2/DPYSL3/EFNA5/EIF4EBP1/ETS1/FGF7/FGFR1/FLT4/GDA/HS6ST2/HSPG2/HTRA1/IGF1/IGF2/IL1B/KITLG/KLF9/LAMA2/LAMA4/MID1/MMP14/MMP2/MYO5A/NCAM1/NEU3/NFKBIA/NRP2/OLR1/OPA1/PFN2/PLAT/PRKAA2/PRKG1/PRKX/PTGS2/PTPRF/ROR2/RPS6/SCN1A/SEMA5A/SMAD1/SPRY2/SULF2/SV2A/TGFA/THBS1/TIE1/TNF/TNN/UNC13B/VEGFC
Cancer, Organismal Injury and Abnormalities	Head and neck neoplasia	8.58e-13	-0.78	339	ABCA6/ABLIM3/ACADL/ACSL4/ACTA2/ADAM12/ADAMTS12/ADAMTS2/ADAMTS4/ADAMTS5/AEBP1/AGTR1/AIFM1/AKAP12/ALDH1A2/ANLN/AOX1/APOA1/ARV1/ASAP1/ASPN/ATF7IP2/ATP6AP1/ATP6V1B2/AXL/BAMBI/BCL6B/BGN/BICC1/BMP4/BMPR1B/C12orf4/C1orf162/C9orf24/CADM1/CALB2/CAPN11/CCDC66/CCDC91/CCL8/CCNE1/CCNE2/CCNJ/CCSER1/CD34/CD44/CDH1/CDH11/CDH13/CDH2/Cdkn1c/CDON/CEBPD/CENPF/CFI/CFTR/CLCN3/CLGN/CLIC2/CNN1/CNN2/CNOT4/CNTN1/COL11A1/C…
Cardiovascular Disease	Vascular lesion	7.25e-24	-0.771	64	ACTA2/ADM/AGTR1/AHR/APOA1/BGN/C1QA/CCL2/CCL3L3/CCR1/CD36/CD40/CD44/COL11A1/COL1A1/CST3/CTSC/CTSK/CTSL/CTSS/CTSV/CX3CL1/CXCL10/CXCL2/CYP19A1/ECSCR/EDNRA/EFEMP2/FBN1/FBN2/FGG/HSPG2/ICAM1/IGF1/IGF2/IL1B/LIPG/LOX/LRP1/MFAP5/MGP/MMP14/MMP2/MSR1/NFKBIA/NR1H4/PAPPA/PIM1/PLAU/PPARGC1B/PRKCB/PRKG1/PTGS2/SERPINE1/SPI1/TGFB3/THBS1/TMPO/TNFAIP3/TNFRSF1A/VCAM1/VCAN/VNN1/VWF
Cancer, Organismal Injury and Abnormalities	Angiogenesis of tumor	5.14e-10	-0.76	26	ACVRL1/ANGPTL2/CD44/CDH1/COL4A1/CST3/CTSB/CTSS/FBLN2/FLNA/FLT4/HS6ST2/IL1B/IL1RN/ITGAM/LRP1/MMP2/PDGFRA/PTGS2/SERPINE1/SPINT1/TGM2/THBS1/THBS2/TNF/VEGFC
Cellular Development, Tissue Development	Differentiation of epithelial tissue	2.34e-10	-0.757	57	ACVRL1/AURKB/BMP1/BMP4/BMP6/BMPR2/CCNE1/CD44/CDH1/CDH2/CITED1/COL4A1/CREB3L1/CSF1/CSF1R/CTSV/CXCL10/CXCR4/CYP19A1/DCN/DSP/EDNRB/EREG/FABP5/FBXW7/FGF7/HDAC1/ID2/IGF1/IL1B/IL2RG/INHA/JAG1/KITLG/LMNA/LMO4/LOXL2/LRP1/MYO5A/NR2F1/NR5A2/OXT/PIM1/PLAU/PRLR/PTGS2/PTHLH/RASIP1/SH3PXD2A/TAGLN/TBX3/TGFA/TGFB3/TNF/TNFRSF1A/TNFRSF1B/UXT
Cellular Movement	Migration of sarcoma cell lines	6.4e-13	-0.756	26	ACTN4/CD44/CD99/CDH2/DAB2/FBLIM1/FLNA/FLNB/IGF2/IGFBP6/KITLG/MDK/MGAT5/MMP14/NOV/PEAK1/PLA2G16/PLAU/PLAUR/SDC1/SERPINE1/SERPINF1/SPRY2/STMN1/VCAN/VEGFC
Cancer, Organismal Injury and Abnormalities	Tumorigenesis of malignant tumor	6.05e-19	-0.733	679	A2M/ABCA6/ABCA9/ABHD12B/ABHD2/ABI3BP/ABLIM3/ACBD5/ACE2/ACP5/ACSL4/ACTA2/ACTN1/ACTN4/ACVRL1/ADAMTS12/ADAMTS2/ADAMTS4/ADAMTS5/ADCY3/ADM/AEBP1/AGL/AGPAT4/AHR/AIF1/AIFM1/AKAP12/ALAS1/ALDH1A2/ALG11/AMACR/AMY2A/ANGPTL2/ANGPTL5/ANKRD49/ANLN/ANO4/ANXA3/APLP1/AQP1/ARFGEF3/ARHGAP20/ARHGEF25/ARL4C/ARV1/ASAP1/ASPN/ATF7IP2/ATP5G3/ATP6AP1/ATP6V1B2/ATP8A1/AURKB/AXL/B3GALNT1/B3GNT9/BACE2/BACH1/BCAT1/BCHE/BCL6B/B…
Cellular Development, Cellular Growth and Proliferation, Hematological System Development and Function, Lymphoid Tissue Structure and Development	Proliferation of lymphocytes	2.82e-09	-0.73	93	A2M/AHR/AIF1/AMACR/APOA1/ARHGDIB/AXL/BCL2A1/BCL6B/BHLHE40/BMP4/CCL4/CCL5/CD14/CD36/CD40/CD44/CD86/CDH1/COMMD3-BMI1/CR2/CSF2RB/CXCR4/CYTIP/DICER1/DKK3/DLL4/DOCK8/ETS1/EZR/FCER1G/GPNMB/ICAM1/ID2/IGF1/IGF2/IKZF2/IKZF3/IL10/IL1A/IL1B/IL2RG/IL7R/ITGAM/JAG1/KITLG/LAPTM5/LCP1/LGALS9/LY75/LY9/LY96/LYN/MAP3K8/MGAT5/MSN/NCKAP1L/NFKBIA/NFKBID/PAG1/PIM1/PIM2/PIM3/PLAU/PPAT/PRKCB/PRKD1/PTGS2/RASGRP1/RASGRP3/R…
Cancer, Organismal Injury and Abnormalities	Tumorigenesis of epithelial neoplasm	3.14e-17	-0.716	675	A2M/ABCA6/ABCA9/ABHD12B/ABHD2/ABI3BP/ABLIM3/ACBD5/ACE2/ACP5/ACSL4/ACTA2/ACTN1/ACTN4/ACVRL1/ADAMTS12/ADAMTS2/ADAMTS4/ADCY3/ADM/AEBP1/AGL/AGPAT4/AHR/AIF1/AIFM1/AKAP12/ALAS1/ALDH1A2/ALG11/AMACR/AMY2A/ANGPTL2/ANGPTL5/ANKRD49/ANLN/ANO4/ANXA3/APLP1/APOA1/AQP1/ARFGEF3/ARHGAP20/ARHGEF25/ARL4C/ARV1/ASAP1/ASPN/ATF7IP2/ATP1A1/ATP5G3/ATP6AP1/ATP6V1B2/ATP8A1/AURKB/AXL/B3GALNT1/B3GNT9/BACE2/BACH1/BCAT1/BCHE/BC…
Neurological Disease	Motor dysfunction or movement disorder	1.35e-13	-0.666	153	A2M/ABHD12/AEBP1/AGL/AIG1/ALAS1/AMY2A/APLP1/APOD/AQP1/ARHGDIB/ATP6V1B2/BBOX1/BCHE/BGN/BHLHE40/CA13/CA5B/CA8/CACNA1H/CACNA2D3/CCL4/CCL5/CD44/CD68/CDH11/CDH2/CFTR/CHRNA2/CLCN3/CNTN1/COL6A3/COMMD3-BMI1/CORO2B/COX7A2/COX7B/CPE/CREB3L1/CSF1R/CTGF/CTSA/CTSB/CTSF/CTSS/CTSV/CX3CL1/CYCS/CYP19A1/DICER1/DKK3/DNAJC6/DNM1/DPYSL3/EGR4/ENPP5/EPB41L3/ETNPPL/FBXW7/FGG/FMOD/FOSB/GLDN/GNAO1/GNB4/GNB5/GRIA1/GRIA3/HE…
Cardiovascular System Development and Function, Cellular Movement	Cell movement of endothelial cells	1.3e-21	-0.665	72	ACKR3/ACVRL1/ADM/ANXA3/AXL/BMP4/BMP6/BMPR2/CCBE1/CCL2/CD36/CD44/CDH13/CDH2/CLEC1B/CNN2/COL4A1/COL4A2/CXCL8/CXCR4/CYP1B1/DCN/DICER1/DLL4/ECSCR/ESAM/ETS1/FAP/FLNA/FLNB/FLT4/GAS6/HSPG2/ICAM1/IL1B/LOX/LOXL2/MDK/MGP/MMP14/MMP2/NDP/NR1H4/NR4A2/NRP2/OLR1/PDE3B/PDGFRB/PIM1/PLA2G4A/PLAU/PRKAA1/PRKD1/PRKG1/PRKX/PTGS2/SASH1/SCG2/SCN9A/SEMA3E/SERPINE1/SERPINF1/STAB1/TGFB3/THBS1/THBS2/THY1/TNF/TNN/VCAM1/VEGFC…
Cancer, Gastrointestinal Disease, Organismal Injury and Abnormalities	Gastrointestinal neoplasia	4.84e-20	-0.651	807	A2M/AADAT/ABCA6/ABCA9/ABHD12B/ABHD2/ABI3BP/ABLIM1/ABLIM3/ACAA2/ACBD5/ACE2/ACKR3/ACOX2/ACP5/ACSL4/ACSL5/ACTA2/ACTG2/ACTN1/ACVRL1/ADAM12/ADAMTS12/ADAMTS2/ADAMTS4/ADAMTS5/ADCY3/ADH6/ADIRF/ADM/AEBP1/AGL/AGTR1/AHR/AIFM1/AKAP12/AKAP5/ALAS1/ALDH1A2/AMACR/AMY2A/ANGPTL2/ANGPTL5/ANKRD49/ANLN/ANO4/ANXA3/AOX1/APLP1/AQP1/ARFGEF3/ARHGAP20/ARHGEF25/ARV1/ASAP1/ASB14/ASCC1/ASPN/ATF7IP2/ATP1A1/ATP1B3/ATP5G3/ATP6AP…
Cell Death and Survival	Necrosis	5.23e-24	-0.637	333	A2M/ACKR3/ACVRL1/ADAM12/ADAMTS12/ADM/AGTR1/AHR/AIFM1/AKAP12/ALDH1A2/AMACR/ANKRD1/APOA1/ATP1A1/ATP1B3/AURKB/AXL/BACH1/BCHE/BCL2A1/BCL6B/BEX2/BGN/BHLHE40/BMP4/BMP6/BMPR1B/BMPR2/BUB1B/BUD23/C1QA/C1QTNF1/CACNA1H/CADM1/CADPS2/CAPN1/CAVIN3/CCL2/CCL3L3/CCL4/CCL5/CCNE1/CD14/CD36/CD40/CD44/CD86/CD99/CDH1/CDH2/Cdkn1c/CDON/CEBPD/CENPE/CITED1/CNN2/COL1A1/COL4A1/COL4A2/COL6A1/COMMD3-BMI1/COQ6/CR2/CRABP2/CREB3…
Cancer, Organismal Injury and Abnormalities, Respiratory Disease	Respiratory system tumor	4.33e-11	-0.631	233	ABLIM3/ACP5/ACTA2/ACTN1/ACTN4/ADAM12/ADAMTS12/ADM/AHR/AKAP12/AMACR/ANXA3/APOA1/ATF7IP2/ATP1A1/AURKB/AXL/BCHE/BICC1/BMPR2/BUB1B/BUD23/C12orf4/C1orf162/CADM1/CALB2/CCDC91/CCL2/CCL5/CCNE1/CCSER1/CD34/CD44/CDH1/CDH10/CDH11/CDH12/CDH13/Cdkn1c/CENPF/CFI/CFTR/CKS2/CLCN3/CLIC2/CMTR2/CNTN1/COL11A1/COL12A1/COL15A1/COL1A2/CSF1/CSF1R/CTSA/CTSB/CXCL8/CXCR4/CYP19A1/CYP1B1/DAB2/DCLRE1A/DCN/DICER1/DLAT/DNAH7/DOC…
Cell Death and Survival	Apoptosis of tumor cell lines	2.23e-15	-0.624	171	ADM/AHR/AIFM1/AKAP12/ANKRD1/ATP1B3/BACH1/BCL2A1/BCL6B/BEX2/BHLHE40/BMP4/BMP6/BMPR1B/BUD23/CAPN1/CAVIN3/CCNE1/CD14/CD40/CD44/CD99/CDH1/CDON/CEBPD/CENPE/CNN2/COL1A1/COL4A1/COL4A2/COMMD3-BMI1/CRABP2/CSF1R/CSF2RB/CSNK2A2/CTGF/CTSB/CXCL8/CXCR4/CYB5A/CYCS/CYP1B1/DAB2/DDIT4/DICER1/DKK3/DNAJC24/DNM1/DNM1L/DSP/EFEMP1/EIF4EBP1/EREG/ERN1/ETS1/EVA1C/EZR/FAP/FASTKD2/FBLN1/FBXL2/FBXO32/FCGR1A/FGFR1/FLNB/FOSB/F…
Cell Death and Survival, Organismal Injury and Abnormalities	Necrosis of epithelial tissue	4.44e-11	-0.614	83	ACVRL1/ADM/AHR/AIFM1/AXL/BCL2A1/BMP4/BMPR2/CD36/CD40/CD44/CDH1/CDON/CEBPD/COL4A2/CSF1R/CTSB/CTSS/CXCL8/CXCR4/CYCS/CYP19A1/DAB2/DCN/DICER1/DNM1L/ERN1/FAP/FGF7/FGFR1/FLT4/GAS6/GSN/ICAM1/ID2/IGF1/IL10/IL1B/IL1RN/INHA/IPPK/LRP1/LYN/MAP2K6/MAP3K8/MLKL/MMP2/NFKBIA/NLRP3/NR1H4/NR4A3/OLR1/PDGFRB/PIM1/PLA2G4A/PLAT/PLAU/PLAUR/PMP22/PRKAA1/PRKAA2/PRKCB/PTGIS/PTGS2/PTHLH/RASGRP1/RGN/SERPINE1/SERPINF1/SFRP1/S…
Organismal Development	Growth of vessel	2.67e-12	-0.607	33	ADM/BMP6/CCL2/CD40/CLEC1B/COL1A1/CTGF/CTSB/CX3CL1/CYBB/EDNRB/FLT4/GAS6/HSD11B1/IGF1/KITLG/MDK/MKI67/MMP14/NDP/NR4A3/PDGFRB/PIM1/PLAU/PTGIS/PTGS2/PTPRF/RND1/SERPINE1/SERPINF1/STIM1/TNF/VEGFC
Cancer, Hematological Disease, Organismal Injury and Abnormalities	Lymphocytic neoplasm	3.62e-12	-0.578	198	ABI3BP/ACVRL1/ADCY3/AGL/AGTR1/AHR/AIG1/AKAP5/AMACR/ATP6V1B2/AURKB/BCAT1/BICC1/BUB1B/C1QTNF1/CADM1/CAPRIN2/CAVIN2/CCDC113/CCL2/CCL4/CCL8/CD14/CD163/CD34/CD36/CD40/CD44/CD68/CD86/CDH1/CDH10/CDH11/Cdkn1c/CDON/CEBPD/COL12A1/COL15A1/COL1A1/COL1A2/COL4A1/COL4A2/COL6A1/COL8A2/COMMD3-BMI1/CR2/CSF1R/CSF2RB/CTSC/CTSH/CTSL/CXCL10/CXCL11/CXCL2/CXCL8/CXCL9/CXCR4/CYP1B1/DCLRE1A/DCN/DES/DLAT/DNAH7/DNM1L/DPT/DSE…
Cancer, Endocrine System Disorders, Organismal Injury and Abnormalities, Reproductive System Disease	Ovarian Cancer and Tumors	2.27e-11	-0.577	186	ABHD12B/ACE2/ACP5/ADAMTS12/ADAMTS2/AEBP1/AGL/AIF1/AIFM1/ALDH1A2/ANLN/APOA1/ARL4C/ASAP1/ATF7IP2/ATP6V1B2/ATP8A1/AURKB/AXL/CACNA2D3/CALB2/CCL2/CCL4/CD44/CDH1/CDH10/CDH2/CENPE/CERCAM/CLEC3B/CLIC1/CMKLR1/CNOT4/COL11A1/COL15A1/COL1A2/COL21A1/COL4A1/COL4A2/COL4A6/COL6A3/CORO2B/CPE/CSF1R/CSF2RB/CTGF/CXCL10/CXCL11/CXCL8/CXCR4/CYP19A1/CYP1B1/DAB2/DCLRE1A/DICER1/DLL4/DNAH7/DOCK8/DPF3/EEF1D/EML5/ENPEP/ENPP2…
Skeletal and Muscular Disorders	Abnormality of limb	6.64e-12	-0.563	56	ATP1A1/BGN/BMP4/BMPR1B/BUB1B/Cdkn1c/COL12A1/COMMD3-BMI1/CSF1R/CTGF/CTSK/FBN2/FCER1G/FLNB/FMOD/FST/GDF11/GHR/GPC3/HEXB/HSPG2/IBSP/IDUA/IGF1/IL10/IL1A/IL1B/IL1RN/LRP4/MC3R/MMP14/NOV/NPR3/PCOLCE/PDGFRA/PKDCC/PLAGL1/PPARGC1B/PRKG1/PTGS2/PTHLH/PTPRE/RDH10/ROR2/SFRP1/SFRP2/SLC39A14/SPON1/SPRY2/SULF2/TBX3/THBS1/THBS3/TMPO/TNF/TYROBP
Cancer, Hematological Disease, Immunological Disease, Organismal Injury and Abnormalities	Lymphoma	1.35e-11	-0.549	153	ABI3BP/ACVRL1/AGTR1/AHR/AKAP5/AMACR/ATP6V1B2/AURKB/BCAT1/BICC1/BUB1B/C1QTNF1/CCDC113/CCL2/CCL8/CD163/CD36/CD40/CD44/CD68/CD86/CDH1/CDH11/Cdkn1c/CDON/COL12A1/COL15A1/COL1A1/COL1A2/COL4A1/COL4A2/COL6A1/COL8A2/COMMD3-BMI1/CR2/CSF1R/CSF2RB/CTSH/CTSL/CXCL10/CXCL11/CXCL8/CXCL9/CXCR4/CYP1B1/DCLRE1A/DCN/DES/DLAT/DPT/DSEL/DSP/EFEMP2/EIF4EBP1/ETS1/FAP/FBN1/FBN2/FBXW7/FGFR1/GAS6/GHR/GSN/HDAC1/HLA-DRA/ICAM1/…
Cancer, Hematological Disease, Immunological Disease, Organismal Injury and Abnormalities	Lymphoproliferative malignancy	3.35e-10	-0.549	186	ABI3BP/ACVRL1/ADCY3/AGL/AGTR1/AHR/AIG1/AKAP5/AMACR/ATP6V1B2/AURKB/BCAT1/BICC1/BUB1B/C1QTNF1/CADM1/CAPRIN2/CCDC113/CCL2/CCL4/CCL8/CD14/CD163/CD34/CD36/CD40/CD44/CD68/CD86/CDH1/CDH10/CDH11/Cdkn1c/CDON/COL12A1/COL15A1/COL1A1/COL1A2/COL4A1/COL4A2/COL6A1/COL8A2/COMMD3-BMI1/CR2/CSF1R/CSF2RB/CTSH/CTSL/CXCL10/CXCL11/CXCL8/CXCL9/CXCR4/CYP1B1/DCLRE1A/DCN/DES/DLAT/DNAH7/DNM1L/DPT/DSEL/DSP/EFEMP2/EIF4EBP1/ET…
Hematological System Development and Function, Tissue Morphology	Quantity of mononuclear leukocytes	3.15e-11	-0.528	106	ACKR3/AHR/APOA1/ARHGDIB/AXL/BCL2A1/BCL6B/BHLHE40/CCL2/CCL4/CCL5/CCR1/CD36/CD40/CD44/CD86/CDH13/CHST2/CMKLR1/CNN2/COMMD3-BMI1/CR2/CSF1/CSF1R/CSF2RB/CTSB/CTSS/CTSV/CX3CL1/CXCL10/CXCL8/CXCR4/CYP19A1/CYTIP/DICER1/DKK3/DLL4/DOCK8/EEF1D/ETS1/FABP5/FCER1G/FCGR1A/FGF7/FGFR1/FOSB/HESX1/HEXB/ICAM1/ID2/IGF1/IGF2/IGF2R/IKZF3/IL10/IL1A/IL2RG/IL7R/ITGAM/ITPKB/KITLG/LAMA2/LGMN/LY9/LYN/MAP3K8/MDK/MFAP2/MFAP5/NFK…
Cell Death and Survival	Cell death of tumor cell lines	4.13e-16	-0.502	207	ACKR3/ADAMTS12/ADM/AHR/AIFM1/AKAP12/ANKRD1/ATP1A1/ATP1B3/AURKB/AXL/BACH1/BCHE/BCL2A1/BCL6B/BEX2/BHLHE40/BMP4/BMP6/BMPR1B/BUB1B/BUD23/CACNA1H/CADM1/CAPN1/CAVIN3/CCL2/CCNE1/CD14/CD40/CD44/CD99/CDH1/CDON/CEBPD/CENPE/CNN2/COL1A1/COL4A1/COL4A2/COMMD3-BMI1/CRABP2/CREB3L1/CSF1R/CSF2RB/CSNK2A2/CTGF/CTSB/CXCL8/CXCR4/CYB5A/CYCS/CYP1B1/DAB2/DDIT4/DICER1/DKK3/DNAJC24/DNM1/DNM1L/DSP/DTL/EFEMP1/EIF4EBP1/EREG/E…
Hematological System Development and Function, Tissue Morphology	Quantity of blood cells	3.73e-16	-0.436	151	ACKR3/ADAM12/ADAMTS12/AHR/APOA1/AQP1/ARHGDIB/AXL/BCL2A1/BCL6B/BHLHE40/BMP4/BMPR2/C1QA/C5AR2/CCBE1/CCL2/CCL3L3/CCL4/CCL5/CCR1/CD302/CD34/CD36/CD40/CD44/CD86/CDH13/CHST2/CMKLR1/CNN2/COMMD3-BMI1/CR2/CSF1/CSF1R/CSF2RB/CTSB/CTSS/CTSV/CX3CL1/CXCL10/CXCL2/CXCL8/CXCR4/CYBB/CYP19A1/CYTIP/DCN/DICER1/DKK3/DLL4/DOCK8/EEF1D/ETS1/F13A1/FABP5/FBXW7/FCER1G/FCGR1A/FGF7/FGFR1/FLNA/FLT4/FOSB/GHR/GPC3/GSN/HESX1/HEXB…
Cancer, Gastrointestinal Disease, Organismal Injury and Abnormalities	Large intestine neoplasm	4.25e-14	-0.436	742	A2M/AADAT/ABCA6/ABCA9/ABHD2/ABI3BP/ABLIM1/ABLIM3/ACAA2/ACBD5/ACE2/ACKR3/ACOX2/ACP5/ACSL4/ACSL5/ACTA2/ACTG2/ACTN1/ACVRL1/ADAM12/ADAMTS12/ADAMTS2/ADAMTS4/ADAMTS5/ADCY3/ADH6/ADIRF/ADM/AEBP1/AGL/AGTR1/AHR/AKAP12/ALAS1/ALDH1A2/AMACR/AMY2A/ANGPTL2/ANGPTL5/ANKRD49/ANLN/ANO4/ANXA3/AOX1/APLP1/AQP1/ARFGEF3/ARHGAP20/ARHGEF25/ARV1/ASAP1/ASB14/ATP1A1/ATP1B3/ATP6AP1/ATP8A1/AURKB/AXL/B3GNT9/BACE2/BACH1/BCAT1/BC…
Cell Morphology, Cellular Development	Branching of cells	9.09e-11	-0.436	61	A2M/ADAMTS4/ADM/AHR/AKAP5/ANGPTL2/ARHGEF25/BMP4/CD44/CDH1/CDH2/CSRP1/CYP19A1/DBN1/DCN/DICER1/DLL4/DNM1L/DOCK10/DPYSL2/DPYSL3/EFNA5/EIF4EBP1/ETS1/FGF7/FGFR1/FLT4/GDA/HS6ST2/IGF1/IL1B/KITLG/KLF9/LAMA2/LAMA4/MID1/MYO5A/NCAM1/NEU3/NFKBIA/NRP2/OPA1/PFN2/PLAT/PRKAA2/PRKG1/PRKX/PRLR/PTGS2/PTPRF/RND1/ROR2/RPS6/SCN1A/SMAD1/SULF2/SV2A/TGFA/TNF/TNN/VEGFC
Cell Death and Survival	Cell death	4.12e-23	-0.435	392	A2M/ACKR3/ACOX2/ACSL4/ACTN4/ACVRL1/ADAM12/ADAMTS12/ADM/AGTR1/AHR/AIF1/AIFM1/AKAP12/ALDH1A2/AMACR/ANKRD1/APOA1/AQP1/ATP1A1/ATP1B3/ATP6AP1/AURKB/AXL/BACH1/BCHE/BCL2A1/BCL6B/BEX2/BGN/BHLHE40/BMP4/BMP6/BMPR1B/BMPR2/BUB1B/BUD23/C1QA/C1QTNF1/CACNA1H/CADM1/CADPS2/CAPN1/CAPRIN2/CAVIN3/CCBE1/CCL2/CCL3L3/CCL4/CCL5/CCNE1/CD14/CD36/CD40/CD44/CD53/CD86/CD99/CDH1/CDH2/Cdkn1c/CDON/CEBPD/CENPA/CENPE/CENPF/CFI/CI…
Cell Cycle	Mitogenesis	5.12e-10	-0.402	30	ADM/AHR/AXL/CD40/CSF1/CSF1R/CXCL10/EREG/FGF7/FGFR1/GAS6/IGF1/IGF2/IL1B/IL7R/KITLG/MDK/PDGFRA/PDGFRB/PRKCB/PTHLH/PTPRF/REN/SPRY2/STAT4/TGFA/TGFB3/THBS1/TNF/VEGFC
Cancer, Organismal Injury and Abnormalities	Carcinoma	1.26e-21	-0.394	951	A2M/AADAT/ABCA6/ABCA9/ABHD12B/ABHD2/ABI3BP/ABLIM1/ABLIM3/ACAA2/ACADL/ACBD5/ACE2/ACP5/ACSL4/ACTA2/ACTG2/ACTN1/ACTN4/ACVRL1/ADAM12/ADAMTS12/ADAMTS2/ADAMTS4/ADAMTS5/ADCY3/ADH6/ADM/AEBP1/AGL/AGPAT4/AGTR1/AHR/AIF1/AIFM1/AIG1/AKAP12/ALAS1/ALDH1A2/ALG11/ALG8/AMACR/AMY2A/ANGPTL2/ANGPTL5/ANKRD1/ANKRD49/ANLN/ANO4/ANXA3/AOX1/APLP1/APOA1/APOD/AQP1/ARFGEF3/ARHGAP20/ARHGEF25/ARL4C/ARL6/ARV1/ASAP1/ASB14/ASCC1/A…
Cancer, Endocrine System Disorders, Organismal Injury and Abnormalities, Reproductive System Disease	Gonadal tumor	6.63e-11	-0.391	190	ABHD12B/ACE2/ACP5/ADAMTS12/ADAMTS2/AEBP1/AGL/AIF1/AIFM1/ALDH1A2/ANLN/APOA1/ARL4C/ASAP1/ATF7IP2/ATP6V1B2/ATP8A1/AURKB/AXL/BMPR1B/CACNA2D3/CALB2/CCL2/CCL4/CD44/CDH1/CDH10/CDH2/CENPE/CERCAM/CLEC3B/CLIC1/CMKLR1/CNOT4/COL11A1/COL15A1/COL1A2/COL21A1/COL4A1/COL4A2/COL4A6/COL6A3/CORO2B/CPE/CSF1R/CSF2RB/CTGF/CXCL10/CXCL11/CXCL8/CXCR4/CYP19A1/CYP1B1/DAB2/DCLRE1A/DHRS7/DICER1/DLL4/DNAH7/DOCK8/DPF3/EEF1D/EIF…
Cancer, Organismal Injury and Abnormalities, Reproductive System Disease	Male genital neoplasm	3.98e-10	-0.349	361	A2M/ABI3BP/ACP5/ACSL4/ACVRL1/ADAMTS2/ADAMTS4/ADAMTS5/AEBP1/AGPAT4/AGTR1/AIFM1/AKAP12/ALDH1A2/ALG11/AMACR/ANGPTL5/ANKRD1/ANLN/ANO4/ANXA3/AOX1/APOA1/APOD/ARFGEF3/ARHGAP20/ARHGDIB/ARHGEF25/ASB14/ASPN/ATP1A1/AURKB/AXL/B3GALNT1/BACH1/BAMBI/BHLHE40/BICC1/BMP6/BMPR1B/BMPR2/C1orf162/C1QTNF5/C1S/C2/CACNA1H/CADM1/CADPS2/CAPN11/CATSPERB/CCDC113/CCL5/CD14/CD163/CD34/CD44/CD86/CD99/CDH1/CDH11/CDH12/CDH2/CDON/…
Cancer, Organismal Injury and Abnormalities	Urogenital cancer	3.06e-20	-0.323	629	A2M/ABCA6/ABCA9/ABHD12B/ABI3BP/ABLIM3/ACE2/ACP5/ACSL4/ACTG2/ACTN1/ACTN4/ACVRL1/ADAMTS12/ADAMTS2/ADAMTS4/ADAMTS5/ADM/AEBP1/AGL/AGPAT4/AGTR1/AIF1/AIFM1/AKAP12/ALAS1/ALDH1A2/ALG11/AMACR/ANGPTL5/ANKRD1/ANLN/ANO4/ANXA3/AOX1/APOA1/APOD/AQP1/ARFGEF3/ARHGAP20/ARHGDIB/ARHGEF25/ARL4C/ASAP1/ASB14/ASCC1/ASPN/ATF7IP2/ATP1A1/ATP6AP1/ATP6V0E2/ATP6V1B2/ATP8A1/AURKB/AXL/B3GALNT1/BACH1/BAMBI/BCAT1/BCL6B/BGN/BHLHE4…
Hematological System Development and Function, Tissue Morphology	Quantity of leukocytes	1.21e-15	-0.319	137	ACKR3/ADAM12/ADAMTS12/AHR/APOA1/ARHGDIB/AXL/BCL2A1/BCL6B/BHLHE40/BMPR2/C1QA/C5AR2/CCBE1/CCL2/CCL3L3/CCL4/CCL5/CCR1/CD302/CD34/CD36/CD40/CD44/CD86/CDH13/CHST2/CMKLR1/CNN2/COMMD3-BMI1/CR2/CSF1/CSF1R/CSF2RB/CTSB/CTSS/CTSV/CX3CL1/CXCL10/CXCL2/CXCL8/CXCR4/CYBB/CYP19A1/CYTIP/DCN/DICER1/DKK3/DLL4/DOCK8/EEF1D/ETS1/F13A1/FABP5/FCER1G/FCGR1A/FGF7/FGFR1/FLNA/FLT4/FOSB/GHR/GSN/HESX1/HEXB/HSD11B1/ICAM1/ID2/IG…
Cancer, Organismal Injury and Abnormalities, Reproductive System Disease	Mammary tumor	4.89e-16	-0.304	233	ACP5/ACTA2/ADAM12/ADAMTS2/ADAMTS4/ADAMTS5/ADCY3/ADGRG6/AIG1/AKAP12/ANLN/ANXA3/APOA1/ARHGAP20/ARHGDIB/ASAP1/ASF1B/AXL/BCAT1/BEX2/BGN/BHLHE40/BMP1/BMP4/BMPR2/C17orf49/C1QTNF5/C2/CACNA1H/CACNA2D3/CAVIN1/CCL2/CCL4/CCL5/CCNE1/CCNE2/CD34/CD44/CD68/CDH1/CDH10/CDH11/CDH2/CEBPD/CHST7/CLDN1/CLGN/CLSTN2/CNN1/CNN2/CNTN1/COL11A1/COL12A1/COL14A1/COL1A1/COL1A2/COL8A1/CPAMD8/CPE/CPQ/CRABP2/CSF1/CSF1R/CSF2RB/CSNK…
Endocrine System Disorders, Gastrointestinal Disease, Metabolic Disease, Organismal Injury and Abnormalities	Diabetes mellitus	1.15e-13	-0.292	151	A2M/ACAA2/ACE2/ACTA2/ADAMTS2/AEBP1/AGTR1/AIF1/AMY2A/APOA1/APOD/AQP1/BMP4/C1orf162/C1S/C2/CA13/CA5B/CACNA2D3/CAPG/CAPSL/CAVIN1/CCL16/CCL2/CCL3L3/CCL4/CCL5/CCR1/CD34/CD36/CD40/CD44/CD86/CEBPD/CLEC12A/CLEC3B/CMKLR1/COL11A1/COL12A1/COL14A1/COL15A1/COL1A1/COL1A2/COL21A1/COL4A1/COL4A2/COL4A6/COL6A1/COL6A3/COL8A1/COL8A2/CR2/CTSB/CTSH/CTSK/CTSL/CTSS/CTSV/CXCL10/CXCL8/CXCR4/CYBB/CYP19A1/DKK3/DPYSL3/EDNRA/…
Cellular Growth and Proliferation, Tissue Development	Proliferation of epithelial cells	1.71e-10	-0.29	70	AGTR1/AHR/BCL2A1/BMP4/BMP6/CCL5/CCNE1/CD44/CDH1/CDH13/COL8A1/COL8A2/CR2/CSF2RB/CTSV/CXCR4/DAB2/DICER1/EDNRA/EDNRB/EREG/FGF7/FGFR1/FHL2/FST/GPC3/HTRA1/ID2/IGF1/IGF2/IL10/IL1B/IL1RN/INHA/JUP/KITLG/KLF9/LGR4/LIMS1/LMNA/LMNB1/MKI67/NFKBIA/NFKBID/NR1H4/NR4A3/OSMR/OSR2/OXT/PDGFD/PRKD1/PRLR/PTGS2/PTHLH/RGN/S1PR2/SFRP1/SFRP2/SLC39A14/SNAI2/STMN1/SULF2/TGFA/TGFB3/TNF/TNFAIP6/TNFRSF1A/TNFRSF1B/VEGFC/WFDC1
Metabolic Disease	Amyloidosis	5.14e-10	-0.264	89	A2M/ACTA2/ADAM12/AKAP5/APOA1/APOD/AQP1/ATP1A1/ATP8A1/BCHE/BGN/BMP6/CADPS2/CAPN1/CCL2/CCL4/CD14/CD36/CD68/CFD/CHRNA2/CLEC3B/CNKSR3/CNN1/CST3/CTGF/CTSB/CTSK/CTSS/CTSV/CXCL10/CXCL8/CXCR4/DCN/DICER1/DNM1L/DPYSL2/EIF4EBP1/FCGR1A/FGFR1/GM2A/GRIA3/GSN/HSD11B1/HSPG2/HTRA1/ICAM1/IGF1/IGF2/IGFBP6/IL10/IL1A/IL1B/LGMN/LIMS1/LRP1/LRP4/LY75/MAOB/MMP2/OGN/OLR1/OPA1/OSMR/PDE3B/PDGFRB/PLAT/PLAU/PLTP/PREX1/PRKCB/P…
Cellular Function and Maintenance, Hematological System Development and Function	Function of myeloid cells	4.98e-14	-0.254	42	AHR/AXL/CAPG/CCBE1/CCL5/CCR1/CD14/CD36/CLCN3/CNN2/CSF2RB/CXCL10/CYBB/FCER1G/FCGR1A/GSN/ICAM1/IDUA/IL10/IL1B/IL2RG/ITGAM/LCP1/LGMN/LY96/LYN/MSR1/NFKBIA/NLRP3/PLA2G4A/PLAT/PLAU/PLAUR/PTGS2/RASGRP1/S100A4/SIRPA/TIMD4/TLR6/TNF/TNFRSF1A/UCP2
Lymphoid Tissue Structure and Development, Tissue Morphology	Quantity of lymphoid cells	4.1e-10	-0.23	100	ACKR3/AHR/APOA1/ARHGDIB/AXL/BCL2A1/BCL6B/BHLHE40/CCL2/CCL4/CCL5/CCR1/CD36/CD40/CD44/CD86/CDH13/CHST2/CMKLR1/COMMD3-BMI1/CR2/CSF1/CSF1R/CSF2RB/CTSB/CTSS/CTSV/CXCL10/CXCR4/CYP19A1/CYTIP/DICER1/DKK3/DLL4/DOCK8/EEF1D/ETS1/FABP5/FCER1G/FCGR1A/FGF7/FGFR1/FOSB/HESX1/HEXB/ICAM1/ID2/IGF1/IGF2/IGF2R/IKZF3/IL10/IL1B/IL2RG/IL7R/ITGAM/ITPKB/KITLG/LAMA2/LGMN/LY9/LYN/MAP3K8/MDK/NFKBIA/NIPAL3/NLRP3/P2RX5/PAG1/PI…
Organismal Development, Renal and Urological System Development and Function	Development of urinary tract	2.29e-11	-0.227	50	ADM/AGTR1/AHR/ALDH1A2/AQP1/BICC1/BMP4/BMP6/CD44/Cdkn1c/CENPF/CITED1/CX3CL1/EDNRA/EFEMP1/EHD3/EREG/EZR/FBLN1/FBN1/FCER1G/FGF7/FGFR1/FREM1/GDF11/GHR/GPC3/ICAM1/ID2/IGF1/IGF2/ITGA8/JAG1/LGR4/LRP4/MAFB/MGP/MMP14/NID1/NPNT/PCSK5/PDGFRB/PRKX/PTGS2/PTPRF/RDH10/REN/SPRY2/SULF2/WNT11
Embryonic Development, Organ Development, Organismal Development, Renal and Urological System Development and Function, Tissue Development	Formation of kidney	3.17e-11	-0.227	49	ADM/AGTR1/AHR/ALDH1A2/AQP1/BICC1/BMP4/BMP6/CD44/Cdkn1c/CENPF/CITED1/CX3CL1/EDNRA/EFEMP1/EHD3/EREG/EZR/FBLN1/FBN1/FCER1G/FGF7/FGFR1/FREM1/GDF11/GHR/GPC3/ICAM1/ID2/IGF1/IGF2/ITGA8/JAG1/LGR4/LRP4/MAFB/MGP/MMP14/NID1/NPNT/PCSK5/PDGFRB/PRKX/PTGS2/RDH10/REN/SPRY2/SULF2/WNT11
Organismal Injury and Abnormalities	Angiogenesis of lesion	2.41e-11	-0.22	29	ACVRL1/ANGPTL2/CD36/CD44/CDH1/COL4A1/CST3/CTSB/CTSS/FBLN2/FLNA/FLT4/HS6ST2/IL1B/IL1RN/ITGAM/KITLG/LRP1/MMP2/PDGFRA/PTGS2/SERPINE1/SPINT1/TGM2/THBS1/THBS2/TNF/TNFRSF1A/VEGFC
Connective Tissue Disorders, Inflammatory Disease, Inflammatory Response, Organismal Injury and Abnormalities, Skeletal and Muscular Disorders	Inflammation of joint	2.38e-23	-0.219	170	ACOX2/ACTA2/ADAM12/ADAMTS12/ADAMTS2/ADAMTS4/ADAMTS5/ADGRG6/ADM/AHR/AIF1/APOA1/ARHGDIB/ASAP1/ASPN/ATP8A1/AXL/BGN/BMP1/BMP4/C1QA/C1QTNF6/C2/CA10/CACNA1H/CACNA2D3/CCL16/CCL2/CCL3L3/CCL4/CCL5/CCL8/CCR1/CD163/CD36/CD40/CD44/CD68/CD86/CDH1/CDH11/CEMIP/CLEC1B/CLEC3B/CLIC2/CLSTN2/COL11A1/COL4A2/COL4A6/CPE/CR2/CSF1/CSF1R/CSF2RB/CST3/CTSB/CTSC/CTSS/CX3CL1/CXCL10/CXCL2/CXCL5/CXCL8/CXCL9/CXCR4/CYP19A1/DNAJA4…
Cancer, Organismal Injury and Abnormalities	Abdominal cancer	4.68e-22	-0.212	942	A2M/AADAT/ABCA6/ABCA9/ABHD12B/ABHD2/ABI3BP/ABLIM1/ABLIM3/ACAA2/ACBD5/ACE2/ACKR3/ACOX2/ACP5/ACSL4/ACSL5/ACTA2/ACTG2/ACTN1/ACTN4/ACVRL1/ADAM12/ADAMTS12/ADAMTS2/ADAMTS4/ADAMTS5/ADCY3/ADH6/ADIRF/ADM/AEBP1/AGL/AGPAT4/AGTR1/AHR/AIF1/AIFM1/AIG1/AKAP12/ALAS1/ALDH1A2/ALG11/ALG8/AMACR/AMY2A/ANGPTL2/ANGPTL5/ANKRD1/ANKRD49/ANLN/ANO4/ANXA3/AOX1/APLP1/APOA1/APOD/AQP1/ARFGEF3/ARHGAP20/ARHGDIB/ARHGEF25/ARL4C/ARL…
Cancer, Organismal Injury and Abnormalities	Cancer of secretory structure	4.76e-12	-0.201	483	A2M/ABCA9/ABI3BP/ACE2/ACP5/ACSL4/ACVRL1/ADAM12/ADAMTS2/ADAMTS4/ADAMTS5/AEBP1/AGL/AGPAT4/AGTR1/AHR/AIFM1/AKAP12/ALDH1A2/ALG11/AMACR/ANGPTL5/ANKRD1/ANKRD49/ANLN/ANO4/ANXA3/AOX1/APOA1/APOD/ARFGEF3/ARHGAP20/ARHGDIB/ARHGEF25/ASAP1/ASB14/ASPN/ATP1A1/ATP6V1B2/ATP8A1/AXL/B3GALNT1/BACE2/BACH1/BAMBI/BCHE/BGN/BHLHE40/BICC1/BMP6/BMPR1B/BMPR2/C1orf162/C1QTNF5/C1S/C2/CA10/CACNA1H/CADM1/CADPS2/CALB2/CAPN11/CAPR…
Cancer, Organismal Injury and Abnormalities	Tumorigenesis of benign tumor	1.41e-10	-0.184	92	ACP5/ACTA2/AEBP1/AHR/ALDH1A2/ANGPTL2/ANXA3/APOA1/ARL4C/ATP1A1/BACE2/BUB1B/CALB2/CCL4/CCNE1/CD44/CDH1/CDH2/CEBPD/CEMIP/CLEC3B/COL11A1/COL15A1/CTSB/CYP1B1/DAB2/DCLRE1A/DCN/DICER1/DNM1L/DPT/EIF4EBP1/ENPEP/EPB41L3/FBLN1/FBXW7/FGF7/FKBP10/FLT4/GNB4/GPX3/HIST1H2BD/HSD11B1/HTATIP2/IGF2/IKZF3/IL1A/ISLR/ITM2C/KIF11/LOX/MFAP5/MGAT5/MGP/MMP14/MSLN/MSN/MUM1L1/NCAM1/NR1H4/NR5A2/NRP2/PAG1/PDGFRA/POSTN/PRKCB/PR…
Cancer, Gastrointestinal Disease, Organismal Injury and Abnormalities	Gastrointestinal tract cancer	8.5e-19	-0.18	786	A2M/AADAT/ABCA6/ABCA9/ABHD12B/ABHD2/ABI3BP/ABLIM1/ABLIM3/ACAA2/ACBD5/ACE2/ACKR3/ACOX2/ACP5/ACSL4/ACSL5/ACTA2/ACTG2/ACTN1/ACVRL1/ADAM12/ADAMTS12/ADAMTS2/ADAMTS4/ADAMTS5/ADCY3/ADH6/ADIRF/ADM/AEBP1/AGL/AGTR1/AHR/AKAP12/ALAS1/ALDH1A2/AMACR/AMY2A/ANGPTL2/ANGPTL5/ANKRD49/ANLN/ANO4/ANXA3/AOX1/APLP1/AQP1/ARFGEF3/ARHGAP20/ARHGEF25/ARV1/ASAP1/ASB14/ASCC1/ASPN/ATF7IP2/ATP1A1/ATP1B3/ATP5G3/ATP6AP1/ATP8A1/AUR…
Cell Death and Survival	Apoptosis	3.3e-22	-0.165	318	A2M/ACSL4/ACTN4/ACVRL1/ADAM12/ADM/AGTR1/AHR/AIF1/AIFM1/AKAP12/ALDH1A2/ANKRD1/APOA1/AQP1/ATP1A1/ATP1B3/AURKB/AXL/BACH1/BCL2A1/BCL6B/BEX2/BGN/BHLHE40/BMP4/BMP6/BMPR1B/BMPR2/BUD23/C1QA/C1QTNF1/CADM1/CAPN1/CAPRIN2/CAVIN3/CCBE1/CCL2/CCL3L3/CCL4/CCL5/CCNE1/CD14/CD36/CD40/CD44/CD53/CD99/CDH1/CDH2/Cdkn1c/CDON/CEBPD/CENPA/CENPE/CENPF/CITED1/CNN2/COL1A1/COL4A1/COL4A2/COMMD3-BMI1/COQ6/CR2/CRABP2/CREBL2/CSF1…
Hematological System Development and Function, Lymphoid Tissue Structure and Development, Tissue Morphology	Quantity of lymphocytes	7.4e-10	-0.155	99	ACKR3/AHR/APOA1/ARHGDIB/AXL/BCL2A1/BCL6B/BHLHE40/CCL2/CCL4/CCL5/CCR1/CD36/CD40/CD44/CD86/CDH13/CHST2/CMKLR1/COMMD3-BMI1/CR2/CSF1/CSF1R/CSF2RB/CTSB/CTSS/CTSV/CXCL10/CXCR4/CYP19A1/CYTIP/DICER1/DKK3/DLL4/DOCK8/EEF1D/ETS1/FABP5/FCER1G/FCGR1A/FGF7/FGFR1/FOSB/HESX1/HEXB/ICAM1/ID2/IGF1/IGF2/IGF2R/IKZF3/IL10/IL2RG/IL7R/ITGAM/ITPKB/KITLG/LAMA2/LGMN/LY9/LYN/MAP3K8/MDK/NFKBIA/NIPAL3/NLRP3/P2RX5/PAG1/PIM1/PI…
Post-Translational Modification, Protein Degradation, Protein Synthesis	Cleavage of protein fragment	2.44e-09	-0.114	41	ADAMTS4/BACE2/BMP1/C1S/CAPN1/CLN6/CPNE1/CPQ/CPZ/CST3/CTSA/CTSB/CTSC/CTSF/CTSH/CTSK/CTSL/CTSS/CTSV/ENPEP/FAP/FBXL2/HTRA1/LGMN/MMP14/MMP2/MMP23B/OGT/OLR1/PCOLCE/PCSK5/PITRM1/PLAT/PLAU/PM20D2/REN/SERPINA5/SERPINE1/SERPINE2/TMPRSS11E/TPP1
Cancer, Gastrointestinal Disease, Organismal Injury and Abnormalities	Digestive system cancer	9.31e-19	-0.103	874	A2M/AADAT/ABCA6/ABCA9/ABHD12B/ABHD2/ABI3BP/ABLIM1/ABLIM3/ACAA2/ACBD5/ACE2/ACKR3/ACOX2/ACP5/ACSL4/ACSL5/ACTA2/ACTG2/ACTN1/ACVRL1/ADAM12/ADAMTS12/ADAMTS2/ADAMTS4/ADAMTS5/ADCY3/ADH6/ADIRF/ADM/AEBP1/AGL/AGPAT4/AGTR1/AHR/AIFM1/AIG1/AKAP12/ALAS1/ALDH1A2/ALG8/AMACR/AMY2A/ANGPTL2/ANGPTL5/ANKRD49/ANLN/ANO4/ANXA3/AOX1/APLP1/APOA1/AQP1/ARFGEF3/ARHGAP20/ARHGEF25/ARL6/ARV1/ASAP1/ASB14/ASCC1/ASF1B/ASPN/ATF7IP2…
Cellular Function and Maintenance	Function of blood cells	3.83e-12	-0.049	79	AHR/ARHGDIB/AXL/BCAT1/BHLHE40/BMPR2/C5AR2/CAPG/CAPN1/CCBE1/CCL5/CCR1/CD14/CD36/CD40/CD44/CD86/CHST2/CLCN3/CLEC1B/CMKLR1/CNN2/CR2/CSF1R/CSF2RB/CTSC/CTSS/CXCL10/CYBB/DICER1/DOCK8/ENTPD1/ETS1/FCER1G/FCGR1A/GAS6/GPC3/GPNMB/GSN/ICAM1/IDUA/IL10/IL1B/IL2RG/ITGAM/LCP1/LGMN/LY75/LY96/LYN/MMP14/MSR1/NFKBIA/NFKBID/NLRP3/NTAN1/PIM1/PIM2/PLA2G4A/PLAT/PLAU/PLAUR/PTGS2/RASGRP1/RGS16/S100A4/SAMSN1/SIRPA/STAT4/ST…
Cellular Function and Maintenance	Function of leukocytes	4.23e-12	-0.049	73	AHR/ARHGDIB/AXL/BCAT1/BHLHE40/BMPR2/C5AR2/CAPG/CCBE1/CCL5/CCR1/CD14/CD36/CD40/CD44/CD86/CHST2/CLCN3/CMKLR1/CNN2/CR2/CSF1R/CSF2RB/CTSC/CTSS/CXCL10/CYBB/DICER1/DOCK8/ETS1/FCER1G/FCGR1A/GPNMB/GSN/ICAM1/IDUA/IL10/IL1B/IL2RG/ITGAM/LCP1/LGMN/LY75/LY96/LYN/MMP14/MSR1/NFKBIA/NFKBID/NLRP3/NTAN1/PIM1/PIM2/PLA2G4A/PLAT/PLAU/PLAUR/PTGS2/RASGRP1/RGS16/S100A4/SAMSN1/SIRPA/STAT4/STX11/TGM2/TIMD4/TLR6/TNF/TNFRSF…
Cardiovascular Disease	Disorder of blood pressure	1.13e-13	-0.026	106	ABLIM1/ACE2/ACOX2/ACTG2/ACVRL1/ADIRF/ADM/AGTR1/AHR/ALG8/ANGPTL2/ARHGEF25/ASPN/ATP1A1/BCAT1/BMP4/BMPR1B/BMPR2/C1QTNF5/C1S/C4orf33/CA13/CA5B/CACNA1H/CCBE1/CCL2/CD34/CDH13/CHRNA2/COL12A1/COL8A1/CSF1R/CSNK2A2/CST3/CXCL10/CYBB/CYP19A1/DPYSL3/EDNRA/EDNRB/EPHX1/F8/FBXL2/FBXO32/FOXL2/FXYD1/GPIHBP1/GRIA1/GSN/HSD11B1/ICAM1/IL1A/IL1B/ITPKB/KLF9/MGP/MMP23B/MXRA5/NDUFA4L2/NEDD4L/NFIX/NLGN1/NPNT/NPR3/NTAN1/OLF…
Hematological Disease, Immunological Disease	Lymphoproliferative disorder	1.31e-10	-0.02	193	ABI3BP/ACVRL1/ADCY3/AGL/AGTR1/AHR/AIG1/AKAP5/AMACR/ATP6V1B2/AURKB/AXL/BCAT1/BICC1/BUB1B/C1QTNF1/CADM1/CAPRIN2/CCDC113/CCL2/CCL4/CCL8/CD14/CD163/CD34/CD36/CD40/CD44/CD68/CD86/CDH1/CDH10/CDH11/Cdkn1c/CDON/COL12A1/COL15A1/COL1A1/COL1A2/COL4A1/COL4A2/COL6A1/COL8A2/COMMD3-BMI1/CR2/CSF1R/CSF2RB/CTSH/CTSL/CXCL10/CXCL11/CXCL8/CXCL9/CXCR4/CYP1B1/DCLRE1A/DCN/DES/DLAT/DNAH7/DNM1L/DPT/DSEL/DSP/EFEMP2/EIF4EBP…
Cancer, Endocrine System Disorders, Organismal Injury and Abnormalities	Neuroendocrine tumor	2.97e-09	-0.012	93	A2M/ACBD5/ACTA2/ACTN4/ACVRL1/ADAMTS12/AEBP1/AGTR1/AKAP5/ALDH1A2/BUD23/CCNE1/CCNE2/CD44/CDH1/CDH11/CEBPD/COL11A1/COL1A2/CPZ/CSF1R/CTSA/CTSB/CTSS/CTSV/DCN/DNM1L/EPHA7/ERICH3/FAM155A/FAP/FBXW7/FGFR1/FKBP10/FLT4/GAS6/GLDN/GNB4/HIST1H1E/HSPG2/HTATIP2/IGF1/IGF2/IL2RG/ISLR2/JAKMIP2/LAMA2/LIN7A/LRRC49/LY75/MGP/MKI67/MMP14/MMRN2/MSR1/MTHFD1/NCAM1/NID1/PCSK5/PDE8B/PDGFRA/PDGFRB/PID1/PKP2/POSTN/PPARGC1B/PRE…
Cancer, Gastrointestinal Disease, Organismal Injury and Abnormalities	Secondary neoplasm of digestive system	1.38e-18	0	69	ACKR3/ACTA2/ADIRF/ANGPTL2/APOA1/AURKB/CAPG/CCL2/CD36/CD44/CDH2/CEBPD/CEMIP/CLGN/COL4A1/COL4A2/COL6A3/COLEC12/CRABP2/CSF1R/CTGF/CXCR4/DPYSL2/DPYSL3/DUSP6/EFEMP1/ENPP2/EPB41L3/FBN2/FGFR1/FLT4/FST/HTRA1/ICAM1/ID2/ISLR/JAG1/KCNJ2/KIF20A/LGR4/LRRC17/LYN/MAFB/MEST/MMP2/NR2F1/OLFML3/PAPPA/PCOLCE/PDGFRA/PDGFRB/PLAT/PLAU/PLAUR/PLPP3/PTGS2/QPCT/S100A4/SDC1/SERPINE1/SNAI2/THBS1/TNF/TOP2A/UMPS/VCAM1/VEGFC/ZF…
Organismal Injury and Abnormalities	Hypertrophy	2.13e-09	0	66	ACE2/ACTG2/ADM/AGTR1/AHR/BMPR2/CACNA1H/CD36/CFTR/CMKLR1/COL1A1/CTSB/CTSC/CTSV/CYBB/CYP19A1/DES/DICER1/DPF3/EDNRA/EEF1D/EHD3/EIF4EBP1/FABP3/FBXO32/FHL2/FLNB/FST/FXYD1/GPX3/GSN/HEY2/HSD11B1/ICAM1/IGF1/IL1B/INHA/LAMA4/LMCD1/LYN/MAP2K6/MC3R/MYL9/NR4A3/PIM1/PLA2G4A/PLAT/PLAU/PNKD/POSTN/PRKAA1/PRKAA2/PRKCB/PRKG1/PTGIS/PTGS2/PTHLH/REN/S100A10/SERPINE1/SIRT3/SLC25A4/STAB1/TNF/TNFAIP3/TRPC4
Cancer, Organismal Injury and Abnormalities	Tumorigenesis of tissue	2.5e-23	0.001	965	A2M/AADAT/ABCA6/ABCA9/ABHD12B/ABHD2/ABI3BP/ABLIM1/ABLIM3/ACAA2/ACADL/ACBD5/ACE2/ACP5/ACSL4/ACTA2/ACTG2/ACTN1/ACTN4/ACVRL1/ADAM12/ADAMTS12/ADAMTS2/ADAMTS4/ADAMTS5/ADCY3/ADH6/ADM/AEBP1/AGL/AGPAT4/AGTR1/AHR/AIF1/AIFM1/AIG1/AKAP12/ALAS1/ALDH1A2/ALG11/ALG8/AMACR/AMY2A/ANGPTL2/ANGPTL5/ANKRD1/ANKRD49/ANLN/ANO4/ANXA3/AOX1/APLP1/APOA1/APOD/AQP1/ARFGEF3/ARHGAP20/ARHGDIB/ARHGEF25/ARL4C/ARL6/ARV1/ASAP1/ASB14…
Lymphoid Tissue Structure and Development, Tissue Morphology	Quantity of lymphatic system cells	1.72e-10	0.002	107	ACKR3/AHR/ALDH1A2/APOA1/ARHGDIB/AXL/BCL2A1/BCL6B/BHLHE40/CCL2/CCL4/CCL5/CCR1/CD34/CD36/CD40/CD44/CD86/CDH13/CHST2/CMKLR1/CNN2/COMMD3-BMI1/CR2/CSF1/CSF1R/CSF2RB/CTSB/CTSS/CTSV/CXCL10/CXCR4/CYP19A1/CYTIP/DICER1/DKK3/DLL4/DOCK8/EEF1D/ETS1/FABP5/FCER1G/FCGR1A/FGF7/FGFR1/FLNA/FOSB/HESX1/HEXB/ICAM1/ID2/IGF1/IGF2/IGF2R/IKZF3/IL10/IL1A/IL1B/IL2RG/IL7R/ITGAM/ITPKB/KITLG/LAMA2/LGMN/LY9/LYN/MAP3K8/MDK/NFKBI…
Cancer, Organismal Injury and Abnormalities	Neoplasia of epithelial tissue	7.2e-22	0.01	955	A2M/AADAT/ABCA6/ABCA9/ABHD12B/ABHD2/ABI3BP/ABLIM1/ABLIM3/ACAA2/ACADL/ACBD5/ACE2/ACP5/ACSL4/ACTA2/ACTG2/ACTN1/ACTN4/ACVRL1/ADAM12/ADAMTS12/ADAMTS2/ADAMTS4/ADAMTS5/ADCY3/ADH6/ADM/AEBP1/AGL/AGPAT4/AGTR1/AHR/AIF1/AIFM1/AIG1/AKAP12/ALAS1/ALDH1A2/ALG11/ALG8/AMACR/AMY2A/ANGPTL2/ANGPTL5/ANKRD1/ANKRD49/ANLN/ANO4/ANXA3/AOX1/APLP1/APOA1/APOD/AQP1/ARFGEF3/ARHGAP20/ARHGDIB/ARHGEF25/ARL4C/ARL6/ARV1/ASAP1/ASB14…
Gastrointestinal Disease, Hepatic System Disease, Organismal Injury and Abnormalities	Liver lesion	1.06e-11	0.015	464	ABCA9/ABI3BP/ABLIM1/ABLIM3/ACAA2/ACTA2/ACTG2/ACTN1/ADAM12/ADAMTS2/ADAMTS4/ADAMTS5/ADM/AEBP1/AGPAT4/AGTR1/AHR/AIFM1/AIG1/AKAP12/ALG8/AMACR/AMY2A/ANLN/ANO4/ANXA3/AOX1/APLP1/APOA1/AQP1/ARFGEF3/ARHGAP20/ARL6/ARV1/ASB14/ASF1B/ASPN/ATP1A1/ATP1B3/ATP8A1/AURKB/AXL/B3GALNT1/BACH1/BCAT1/BCHE/BHLHE40/BICC1/BMP6/BMPR1B/BMPR2/BUB1B/BUD23/C12orf4/C1QTNF1/C1S/CA10/CACNA2D3/CADPS2/CALB2/CAPG/CC2D2A/CCL2/CCL3L3/C…
Cancer, Gastrointestinal Disease, Organismal Injury and Abnormalities	Intestinal tumor	9.91e-15	0.026	747	A2M/AADAT/ABCA6/ABCA9/ABHD12B/ABHD2/ABI3BP/ABLIM1/ABLIM3/ACAA2/ACBD5/ACE2/ACKR3/ACOX2/ACP5/ACSL4/ACSL5/ACTA2/ACTG2/ACTN1/ACVRL1/ADAM12/ADAMTS12/ADAMTS2/ADAMTS4/ADAMTS5/ADCY3/ADH6/ADIRF/ADM/AEBP1/AGL/AGTR1/AHR/AKAP12/ALAS1/ALDH1A2/AMACR/AMY2A/ANGPTL2/ANGPTL5/ANKRD49/ANLN/ANO4/ANXA3/AOX1/APLP1/AQP1/ARFGEF3/ARHGAP20/ARHGEF25/ARV1/ASAP1/ASB14/ATP1A1/ATP1B3/ATP6AP1/ATP8A1/AURKB/AXL/B3GNT9/BACE2/BACH1/…
Cardiovascular System Development and Function, Tissue Morphology	Permeability of vascular system	1.97e-12	0.1	37	ACTA2/AQP1/AXL/CCL4/CXCL2/CXCL8/CYP1B1/ESAM/GAS6/GNAO1/GSN/ICAM1/IL18BP/IL1B/LAMA2/LRP1/MMP2/MYADM/NTS/PLAT/PLAU/PRKG1/PTGS2/RAMP2/RNASE1/S1PR2/SERPINE1/SERPINF1/SERPING1/THBS1/TNF/TNFRSF1A/TNFRSF1B/TRPC4/TRPM4/VEGFC/VWF
Cellular Function and Maintenance	Function of phagocytes	5.36e-14	0.106	51	AHR/AXL/CAPG/CCBE1/CCL5/CCR1/CD14/CD36/CD40/CLCN3/CMKLR1/CNN2/CSF1R/CSF2RB/CXCL10/CYBB/DOCK8/FCER1G/FCGR1A/GPNMB/GSN/ICAM1/IDUA/IL10/IL1B/IL2RG/ITGAM/LCP1/LGMN/LY96/LYN/MMP14/MSR1/NFKBIA/NLRP3/PIM1/PLA2G4A/PLAT/PLAU/PLAUR/PTGS2/RASGRP1/SAMSN1/SIRPA/TIMD4/TLR6/TNF/TNFRSF1A/TRPM4/TYROBP/UCP2
Dermatological Diseases and Conditions, Organismal Injury and Abnormalities	Skin lesion	8.48e-14	0.111	618	A2M/AADAT/ABCA6/ABCA9/ABHD12B/ABI3BP/ABLIM3/ACADL/ACBD5/ACE2/ACOX2/ACP5/ACSL4/ACSL5/ACTN1/ACVRL1/ADAM12/ADAMTS12/ADAMTS2/ADAMTS4/ADAMTS5/ADCY3/ADH6/AEBP1/AGL/AGPAT4/AGTR1/AHR/AKAP12/AKAP5/ALAS1/ALDH1A2/AMACR/ANGPTL2/ANGPTL5/ANKRD1/ANO4/ANXA3/AOX1/APLP1/APOA1/APOD/AQP1/ARFGEF3/ARHGEF25/ASAP1/ATF7IP2/ATP1A1/ATP1B3/ATP6AP1/ATP6V0E2/ATP6V1B2/ATP8A1/AURKB/AXL/BCAT1/BCL6B/BEST1/BGN/BICC1/BMP1/BMP6/BPIF…
Skeletal and Muscular Disorders	Abnormality of lower limb	3.09e-09	0.128	34	BGN/BUB1B/COL12A1/CTGF/CTSK/FCER1G/FMOD/FST/GDF11/GHR/GPC3/HSPG2/IBSP/IDUA/IGF1/IL10/IL1A/IL1B/IL1RN/LRP4/MC3R/MMP14/PCOLCE/PKDCC/PPARGC1B/PTHLH/PTPRE/SLC39A14/SPON1/TBX3/THBS1/THBS3/TNF/TYROBP
Respiratory Disease	Lower respiratory tract disorder	1.47e-10	0.133	56	ADAMTS2/AGTR1/BMPR2/BUD23/CA13/CA5B/CACNA1H/CCL5/CD14/Cdkn1c/CFTR/CHRNA2/CMKLR1/CSF1/CSF2RB/CST3/CTGF/CTSS/CXCL11/CXCL8/CYBB/CYP1B1/DDIT4/DICER1/EFEMP2/EPHX1/FABP5/FBLN1/FBN1/FGF7/FLNA/HEY2/HSD11B1/IGF1/IL10/IL1B/ITGAM/LMNB1/LOX/LOXL1/MGP/MMP14/NEDD4L/PDE3B/PLAU/PLTP/PPARGC1B/PTHLH/RGN/ROR2/SERPINE1/TGFB3/TIE1/TNF/TOP2A/UTRN
Cancer, Gastrointestinal Disease, Organismal Injury and Abnormalities	Digestive organ tumor	2.57e-19	0.201	888	A2M/AADAT/ABCA6/ABCA9/ABHD12B/ABHD2/ABI3BP/ABLIM1/ABLIM3/ACAA2/ACBD5/ACE2/ACKR3/ACOX2/ACP5/ACSL4/ACSL5/ACTA2/ACTG2/ACTN1/ACVRL1/ADAM12/ADAMTS12/ADAMTS2/ADAMTS4/ADAMTS5/ADCY3/ADH6/ADIRF/ADM/AEBP1/AGL/AGPAT4/AGTR1/AHR/AIFM1/AIG1/AKAP12/AKAP5/ALAS1/ALDH1A2/ALG8/AMACR/AMY2A/ANGPTL2/ANGPTL5/ANKRD49/ANLN/ANO4/ANXA3/AOX1/APLP1/APOA1/AQP1/ARFGEF3/ARHGAP20/ARHGEF25/ARL6/ARV1/ASAP1/ASB14/ASCC1/ASF1B/ASPN/A…
Connective Tissue Disorders, Inflammatory Disease, Inflammatory Response, Organismal Injury and Abnormalities, Skeletal and Muscular Disorders	Experimentally-induced arthritis	1.36e-11	0.21	34	AHR/APOA1/CCL3L3/CCL4/CCR1/CD44/CDH11/CR2/CTSS/CXCL2/ERN1/F13A1/FCGR1A/FGFR1/FGG/HTRA1/IL10/IL1B/IL1RN/LYN/MDK/MMP2/MSR1/NFKBIA/PLA2G4A/PLAT/PLAU/STAT4/THBS1/TIE1/TNF/TNFAIP6/TNFRSF1A/TNFRSF1B
Organismal Injury and Abnormalities	Wound	3.84e-12	0.249	42	ACTA2/ACVRL1/AEBP1/ANKRD1/AQP1/CAPN1/CD44/CNN2/COL1A1/CR2/CSF1/CX3CL1/DLL4/EMILIN1/EREG/ETS1/F13A1/FGF7/FGFR1/FST/GSN/ICAM1/IL10/IL1A/LIMA1/LOX/MDK/OGT/PDGFRA/PDGFRB/PLA2G4A/PLAT/PLAU/PRKCB/PTGS2/SDC1/SERPINB2/SERPINE1/THBS1/THBS2/TNF/TNFRSF1A
Cardiovascular System Development and Function, Cellular Movement	Movement of vascular endothelial cells	9.48e-10	0.288	34	ACKR3/ADM/CD36/CD44/CDH13/CNN2/CXCL8/DICER1/DLL4/ECSCR/FLNB/GAS6/HSPG2/LOX/MDK/MMP14/MMP2/NDP/NR1H4/NR4A2/PLA2G4A/PLAU/PRKAA1/PRKG1/PTGS2/SCN9A/SEMA3E/STAB1/TGFB3/THBS1/THBS2/THY1/TNN/VWF
Cancer, Organismal Injury and Abnormalities	Adenocarcinoma	4.82e-21	0.289	880	A2M/AADAT/ABCA6/ABCA9/ABHD12B/ABHD2/ABI3BP/ABLIM1/ABLIM3/ACAA2/ACBD5/ACE2/ACP5/ACSL4/ACTA2/ACTG2/ACTN1/ACTN4/ACVRL1/ADAM12/ADAMTS12/ADAMTS2/ADAMTS4/ADAMTS5/ADCY3/ADH6/ADM/AEBP1/AGL/AGPAT4/AGTR1/AHR/AIF1/AIFM1/AKAP12/ALAS1/ALDH1A2/ALG11/AMACR/AMY2A/ANGPTL2/ANGPTL5/ANKRD1/ANKRD49/ANLN/ANO4/ANXA3/AOX1/APLP1/APOD/AQP1/ARFGEF3/ARHGAP20/ARHGEF25/ARL4C/ARV1/ASAP1/ASB14/ASCC1/ASPN/ATF7IP2/ATP1A1/ATP1B3/A…
Cancer, Organismal Injury and Abnormalities	Pelvic cancer	1.16e-20	0.314	611	A2M/ABCA6/ABCA9/ABHD12B/ABI3BP/ABLIM3/ACBD5/ACE2/ACP5/ACSL4/ACTG2/ACTN1/ACTN4/ACVRL1/ADAMTS12/ADAMTS2/ADAMTS4/ADAMTS5/ADM/AEBP1/AGL/AGPAT4/AGTR1/AIF1/AIFM1/AKAP12/ALAS1/ALDH1A2/ALG11/AMACR/ANGPTL5/ANKRD1/ANKRD49/ANLN/ANO4/ANXA3/AOX1/APOA1/APOD/AQP1/ARFGEF3/ARHGAP20/ARHGDIB/ARHGEF25/ARL4C/ASAP1/ASB14/ASCC1/ASPN/ATF7IP2/ATP1A1/ATP6AP1/ATP6V0E2/ATP6V1B2/ATP8A1/AURKB/AXL/B3GALNT1/BACH1/BAMBI/BCAT1/BC…
Cancer, Organismal Injury and Abnormalities, Reproductive System Disease	Genital tract cancer	7.11e-20	0.314	591	A2M/ABCA6/ABCA9/ABHD12B/ABI3BP/ABLIM3/ACE2/ACP5/ACSL4/ACTG2/ACTN1/ACTN4/ACVRL1/ADAMTS12/ADAMTS2/ADAMTS4/ADAMTS5/ADM/AEBP1/AGL/AGPAT4/AGTR1/AIF1/AIFM1/AKAP12/ALAS1/ALDH1A2/ALG11/AMACR/ANGPTL5/ANKRD1/ANLN/ANO4/ANXA3/AOX1/APOA1/APOD/AQP1/ARFGEF3/ARHGAP20/ARHGDIB/ARHGEF25/ARL4C/ASAP1/ASB14/ASCC1/ASPN/ATF7IP2/ATP1A1/ATP6AP1/ATP6V0E2/ATP6V1B2/ATP8A1/AURKB/AXL/B3GALNT1/BACH1/BAMBI/BCAT1/BCL6B/BHLHE40/BI…
Cancer, Organismal Injury and Abnormalities, Reproductive System Disease	Malignant neoplasm of male genital organ	1.9e-09	0.314	355	A2M/ABI3BP/ACP5/ACSL4/ACVRL1/ADAMTS2/ADAMTS4/ADAMTS5/AEBP1/AGPAT4/AGTR1/AIFM1/AKAP12/ALDH1A2/ALG11/AMACR/ANGPTL5/ANKRD1/ANLN/ANO4/ANXA3/AOX1/APOA1/APOD/ARFGEF3/ARHGAP20/ARHGDIB/ARHGEF25/ASB14/ASPN/ATP1A1/AXL/B3GALNT1/BACH1/BAMBI/BHLHE40/BICC1/BMP6/BMPR1B/BMPR2/C1orf162/C1QTNF5/C1S/C2/CACNA1H/CADM1/CADPS2/CAPN11/CATSPERB/CCDC113/CCL5/CD14/CD163/CD34/CD44/CD86/CD99/CDH1/CDH11/CDH12/CDH2/CDON/CENPF/…
Cancer, Organismal Injury and Abnormalities, Reproductive System Disease	Prostate cancer	2.47e-09	0.314	351	A2M/ABI3BP/ACP5/ACSL4/ACVRL1/ADAMTS2/ADAMTS4/ADAMTS5/AEBP1/AGPAT4/AGTR1/AIFM1/AKAP12/ALDH1A2/ALG11/AMACR/ANGPTL5/ANKRD1/ANLN/ANO4/ANXA3/AOX1/APOA1/APOD/ARFGEF3/ARHGAP20/ARHGDIB/ARHGEF25/ASB14/ASPN/ATP1A1/AXL/B3GALNT1/BACH1/BAMBI/BHLHE40/BICC1/BMP6/BMPR1B/BMPR2/C1orf162/C1QTNF5/C1S/C2/CACNA1H/CADM1/CADPS2/CAPN11/CATSPERB/CCDC113/CCL5/CD14/CD163/CD34/CD44/CD86/CD99/CDH1/CDH11/CDH12/CDH2/CDON/CENPF/…
Cancer, Dermatological Diseases and Conditions, Organismal Injury and Abnormalities	Skin cancer	1.63e-12	0.327	605	A2M/AADAT/ABCA6/ABCA9/ABHD12B/ABI3BP/ABLIM3/ACADL/ACBD5/ACE2/ACOX2/ACP5/ACSL4/ACSL5/ACTN1/ACVRL1/ADAM12/ADAMTS12/ADAMTS2/ADAMTS4/ADAMTS5/ADCY3/ADH6/AEBP1/AGL/AGPAT4/AGTR1/AKAP12/AKAP5/ALAS1/ALDH1A2/AMACR/ANGPTL2/ANGPTL5/ANO4/ANXA3/AOX1/APLP1/APOD/AQP1/ARFGEF3/ARHGEF25/ASAP1/ATF7IP2/ATP1A1/ATP1B3/ATP6AP1/ATP6V0E2/ATP6V1B2/ATP8A1/AXL/BCAT1/BCL6B/BEST1/BGN/BICC1/BMP1/BMP6/BPIFC/BUB1B/BVES/C11orf24/C…
Connective Tissue Disorders, Inflammatory Disease, Organismal Injury and Abnormalities, Skeletal and Muscular Disorders	Rheumatic Disease	2.56e-23	0.339	187	ACOX2/ACTA2/ADAM12/ADAMTS12/ADAMTS2/ADAMTS4/ADAMTS5/ADGRG6/ADM/AHR/AIF1/APOA1/ARHGDIB/ASAP1/ASPN/ATP8A1/AXL/BGN/BMP1/BMP4/C1QA/C1QB/C1QTNF6/C1S/C2/CA10/CACNA1H/CACNA2D3/CCL16/CCL2/CCL3L3/CCL4/CCL5/CCL8/CCR1/CD163/CD34/CD36/CD40/CD44/CD68/CD86/CDH1/CDH11/CEMIP/CLEC1B/CLEC3B/CLIC2/CLSTN2/COL11A1/COL1A1/COL4A2/COL4A6/CPE/CR2/CSF1/CSF1R/CSF2RB/CST3/CTSA/CTSB/CTSC/CTSL/CTSS/CX3CL1/CXCL10/CXCL2/CXCL5/C…
Hematological System Development and Function, Lymphoid Tissue Structure and Development, Tissue Development	Growth of lymphoid tissue	7.95e-11	0.342	37	ADM/AXL/BMP4/CD40/CD44/CD86/CLEC1B/COMMD3-BMI1/CXCL10/CXCR4/EDNRB/FGF7/FLT4/IGF1/IL10/IL1A/IL1B/IL1RN/IL2RG/IL7R/KITLG/LY9/NFKBID/NTAN1/PAG1/PIM1/PRKD1/PTGS2/RASGRP1/RASGRP3/SPI1/TIMD4/TNF/TNFAIP3/TNFRSF1A/TNFRSF1B/VEGFC
Post-Translational Modification, Protein Degradation, Protein Synthesis	Hydrolysis of protein	1.58e-09	0.354	42	ADAMTS4/BACE2/BMP1/CAPN1/CLN6/CPNE1/CPQ/CPZ/CST3/CTSA/CTSB/CTSC/CTSF/CTSH/CTSK/CTSL/CTSS/CTSV/ENPEP/FAP/FBXL2/HTRA1/IGF1/LGMN/MMP14/MMP2/MMP23B/OGT/OLR1/PCOLCE/PITRM1/PLAT/PLAU/PM20D2/PPARGC1B/REN/SDC1/SERPINA5/SERPINE1/SERPINE2/TMPRSS11E/TPP1
Cancer, Organismal Injury and Abnormalities	Benign neoplasia	5.41e-26	0.382	168	ACKR3/ACP5/ACTA2/ADAM12/AEBP1/AHR/AIG1/ALDH1A2/ANGPTL2/ANXA3/APOA1/ARL4C/ATP1A1/ATP6V1B2/AURKB/BACE2/BMP4/BUB1B/CALB2/CAVIN2/CCL4/CCNE1/CCNE2/CD34/CD44/CDH1/CDH2/CEBPD/CEMIP/CFD/CLEC3B/COL11A1/COL12A1/COL14A1/COL15A1/COL1A1/COL1A2/COL21A1/COL4A1/COL4A2/COL4A6/COL6A1/COL6A3/COL8A1/COL8A2/CRABP2/CSF1/CSF1R/CSF2RB/CTSB/CTSC/CX3CL1/CYP19A1/CYP1B1/DAB2/DBN1/DCLRE1A/DCN/DICER1/DNM1L/DPT/ECM2/EDNRA/EDNR…
Hematological System Development and Function, Tissue Morphology	Quantity of myeloid cells	5.25e-15	0.383	84	ADAM12/ADAMTS12/AHR/ARHGDIB/BCL2A1/BCL6B/BMPR2/C1QA/C5AR2/CCBE1/CCL2/CCL3L3/CCR1/CD34/CD36/CD40/CDH13/CMKLR1/CNN2/CR2/CSF1/CSF1R/CSF2RB/CTSB/CTSS/CTSV/CX3CL1/CXCL10/CXCL2/CXCL8/CXCR4/CYBB/CYP19A1/DCN/FCGR1A/FGF7/FLNA/FLT4/GHR/GSN/HSD11B1/ICAM1/IL10/IL18BP/IL1A/IL1B/IL2RG/ITGAM/KITLG/LIPG/LYN/MDK/MFAP2/MFAP5/NEDD4L/NFKBIA/PIM1/PIM2/PIM3/PLAT/PLAU/PREX1/PTGS2/REN/SERPINB2/SERPINE1/SIRPA/SNAI2/SPI1/…
Organismal Injury and Abnormalities	Blood clot	6.69e-11	0.387	43	AHR/AXL/BMPR2/C1QA/C2/CAPN1/CD36/CFI/COL1A1/COL4A1/CTGF/EDNRA/EDNRB/F13A1/F8/FBN1/FGG/FLNA/GAS6/GPX3/IL10/ITGAM/JUP/MMP2/PDE3B/PDGFRA/PDGFRB/PLA2G4A/PLAT/PLAU/PRKAA2/PTGS2/S100A10/SERPINA5/SERPINE1/SERPINE2/STIM1/THBS1/TNF/TNFRSF1A/TNFRSF1B/VEGFC/VWF
Developmental Disorder, Organismal Injury and Abnormalities, Renal and Urological Disease	Congenital anomalies of kidney and urinary tract	9.11e-10	0.4	52	A2M/ACAA2/ACTA2/ACTN1/ADAMTS2/AEBP1/AGTR1/ALDH1A2/BICC1/C1S/CAVIN1/CC2D2A/COL14A1/CPE/CTGF/CYP19A1/DPYSL3/EFEMP2/FBLN1/FCGR1A/FGF7/FREM1/FST/GDF11/GSN/HEPH/IGF1/IGF2/ISLR/ITGA8/LGR4/LOX/LRP4/MATN2/MEIS2/MMP14/NFIA/NPNT/PCSK5/PRKG1/PTGS2/RARRES2/RDH10/REN/SAMSN1/SCN1A/SEMA3C/SLC16A7/SPRY2/TAGLN/TTC21B/WNT11
Tissue Development	Growth of epithelial tissue	1.63e-18	0.453	108	ACVRL1/ADM/AGTR1/AHR/ALDH1A2/APOA1/AXL/BCL2A1/BMP4/BMP6/BMPR2/CCL5/CCNE1/CD34/CD36/CD44/CDH1/CDH13/CDH2/CLEC1B/COL4A1/COL4A2/COL8A1/COL8A2/CR2/CSF1/CSF1R/CSF2RB/CTSV/CXCL10/CXCL8/CXCR4/CYBB/DAB2/DICER1/DLL4/EDNRA/EDNRB/EREG/ERN1/FGF7/FGFR1/FHL2/FLT4/FST/GAS6/GPC3/HSPG2/HTRA1/ID2/IGF1/IGF2/IL10/IL1B/IL1RN/INHA/JUP/KITLG/KLF9/LGR4/LIMS1/LMNA/LMNB1/LOXL2/MDK/MGP/MKI67/NDP/NFKBIA/NFKBID/NR1H4/NR2F2/N…
Hematological System Development and Function, Inflammatory Response, Tissue Morphology	Quantity of phagocytes	1.86e-16	0.488	80	ADAM12/ADAMTS12/AHR/BCL2A1/BCL6B/C1QA/C5AR2/CCBE1/CCL2/CCL3L3/CCR1/CD302/CD36/CD40/CD86/CDH13/CMKLR1/CNN2/CR2/CSF1/CSF1R/CTSB/CTSS/CTSV/CX3CL1/CXCL10/CXCL2/CXCL8/CYBB/CYP19A1/DCN/DOCK8/FCER1G/FCGR1A/FGF7/FLT4/GHR/GSN/HSD11B1/ICAM1/ID2/IL10/IL18BP/IL1A/IL1B/IL1RN/IL2RG/IL7R/ITGAM/KITLG/LIPG/LYN/MDK/MFAP2/MFAP5/NEDD4L/NFKBIA/PLAT/PLAU/PREX1/REN/SERPINB2/SIRPA/SNAI2/SPI1/STAB1/STAT4/STX11/TGFA/TGM2/…
Gastrointestinal Disease, Inflammatory Response	Inflammation of gastrointestinal tract	2.72e-09	0.491	63	ADAMTS12/ADM/AGTR1/AHR/AXL/CCL2/CCL3L3/CCR1/CD40/CD44/CD86/CDH1/CFTR/COL1A1/COL1A2/CR2/CSF1R/CTSB/CTSS/CTSV/CX3CL1/CXCL10/CXCL2/CXCL5/CXCL8/CYP19A1/ENTPD1/EREG/HSD11B1/ICAM1/ID2/IGF2/IL10/IL1A/IL1B/IL1RN/IL2RG/INSL3/LY96/MAP3K8/NAAA/NFKBIA/NFKBID/NLRP3/NR1H4/NR5A2/PIM2/PLA2G4A/PPAT/PTGS2/S1PR2/SERPINE1/STAT4/TGFA/TKTL1/TNF/TNFAIP3/TNFRSF1A/TNFRSF1B/TOP2A/TP53INP1/VNN1/XCL1
Infectious Diseases	Systemic inflammatory response syndrome and/or sepsis	1.78e-09	0.519	35	ACOD1/ADM/AGTR1/AXL/C5AR2/CCL3L3/CD14/CD163/CD36/CLCN3/CTSC/CXCL8/F8/FCGR1A/GAS6/IL10/IL18BP/IL1A/IL1B/IL1RN/ITGAM/LRP1/LY96/MMP2/NFKBIA/PDE3B/SCN1A/SERPINE1/SERPING1/SPI1/STAT4/TNF/TNFRSF1A/TNFRSF1B/VWF
Cancer, Gastrointestinal Disease, Organismal Injury and Abnormalities	Intestinal cancer	1.35e-14	0.534	743	A2M/AADAT/ABCA6/ABCA9/ABHD12B/ABHD2/ABI3BP/ABLIM1/ABLIM3/ACAA2/ACBD5/ACE2/ACKR3/ACOX2/ACP5/ACSL4/ACSL5/ACTA2/ACTG2/ACTN1/ACVRL1/ADAM12/ADAMTS12/ADAMTS2/ADAMTS4/ADAMTS5/ADCY3/ADH6/ADIRF/ADM/AEBP1/AGL/AGTR1/AHR/AKAP12/ALAS1/ALDH1A2/AMACR/ANGPTL2/ANGPTL5/ANKRD49/ANLN/ANO4/ANXA3/AOX1/APLP1/AQP1/ARFGEF3/ARHGAP20/ARHGEF25/ARV1/ASAP1/ASB14/ATP1A1/ATP1B3/ATP6AP1/ATP8A1/AURKB/AXL/B3GNT9/BACE2/BACH1/BCAT1/…
Cancer, Organismal Injury and Abnormalities	Abdominal carcinoma	3.08e-16	0.555	698	A2M/ABCA6/ABCA9/ABHD12B/ABHD2/ABI3BP/ABLIM3/ACBD5/ACE2/ACP5/ACSL4/ACTG2/ACTN1/ACTN4/ACVRL1/ADAM12/ADAMTS12/ADAMTS2/ADAMTS4/ADAMTS5/ADCY3/ADM/AEBP1/AGL/AGPAT4/AHR/AIF1/AIFM1/AKAP12/ALAS1/ALDH1A2/ALG11/AMACR/AMY2A/ANGPTL5/ANKRD49/ANLN/ANO4/ANXA3/APLP1/APOD/AQP1/ARFGEF3/ARHGAP20/ARHGEF25/ARL4C/ARV1/ASAP1/ASCC1/ASPN/ATF7IP2/ATP5G3/ATP6AP1/ATP6V0E2/ATP6V1B2/ATP8A1/AURKB/AXL/B3GALNT1/B3GNT9/BACE2/BACH1…
Cancer, Organismal Injury and Abnormalities	Abdominal adenocarcinoma	1.29e-15	0.555	688	A2M/ABCA6/ABCA9/ABHD12B/ABHD2/ABI3BP/ABLIM3/ACBD5/ACE2/ACP5/ACSL4/ACTG2/ACTN1/ACTN4/ACVRL1/ADAM12/ADAMTS12/ADAMTS2/ADAMTS4/ADAMTS5/ADCY3/ADM/AEBP1/AGL/AGPAT4/AHR/AIF1/AIFM1/AKAP12/ALAS1/ALDH1A2/ALG11/AMACR/AMY2A/ANGPTL5/ANKRD49/ANLN/ANO4/ANXA3/APLP1/APOD/AQP1/ARFGEF3/ARHGAP20/ARHGEF25/ARL4C/ARV1/ASAP1/ASPN/ATF7IP2/ATP5G3/ATP6AP1/ATP6V1B2/ATP8A1/AURKB/AXL/B3GALNT1/B3GNT9/BACE2/BACH1/BCAT1/BCHE/BCL…
Cardiovascular Disease, Hematological Disease, Organismal Injury and Abnormalities	Thrombus	5.53e-11	0.558	42	AHR/AXL/BMPR2/C1QA/C2/CAPN1/CD36/CFI/COL1A1/COL4A1/CTGF/EDNRA/EDNRB/F8/FBN1/FGG/FLNA/GAS6/GPX3/IL10/ITGAM/JUP/MMP2/PDE3B/PDGFRA/PDGFRB/PLA2G4A/PLAT/PLAU/PRKAA2/PTGS2/S100A10/SERPINA5/SERPINE1/SERPINE2/STIM1/THBS1/TNF/TNFRSF1A/TNFRSF1B/VEGFC/VWF
Cancer, Gastrointestinal Disease, Organismal Injury and Abnormalities	Malignant neoplasm of large intestine	6.76e-14	0.565	738	A2M/AADAT/ABCA6/ABCA9/ABHD2/ABI3BP/ABLIM1/ABLIM3/ACAA2/ACBD5/ACE2/ACKR3/ACOX2/ACP5/ACSL4/ACSL5/ACTA2/ACTG2/ACTN1/ACVRL1/ADAM12/ADAMTS12/ADAMTS2/ADAMTS4/ADAMTS5/ADCY3/ADH6/ADIRF/ADM/AEBP1/AGL/AGTR1/AHR/AKAP12/ALAS1/ALDH1A2/AMACR/ANGPTL2/ANGPTL5/ANKRD49/ANLN/ANO4/ANXA3/AOX1/APLP1/AQP1/ARFGEF3/ARHGAP20/ARHGEF25/ARV1/ASAP1/ASB14/ATP1A1/ATP1B3/ATP6AP1/ATP8A1/AURKB/AXL/B3GNT9/BACE2/BACH1/BCAT1/BCHE/BCL…
Tissue Development	Development of epithelial tissue	4.59e-17	0.588	87	ACVRL1/ADM/AHR/ALDH1A2/APOA1/AXL/BMP4/BMP6/BMPR2/CCL2/CD34/CD36/CD40/CD44/CDH1/CDH13/CDH2/CLEC1B/COL4A1/COL4A2/CSF1/CSF1R/CXCL10/CXCL2/CXCL8/CXCR4/CYBB/CYP19A1/DAB2/DICER1/DLL4/EDNRB/ERN1/FGF7/FGFR1/FLNB/FLT4/FOXL2/GAS6/GDF11/GNAO1/HSPG2/IGF1/IGF2/IL10/IL1B/IL1RN/JAG1/KITLG/LAMA4/LOXL2/MAP2K6/MAP7/MDK/MGP/MMP14/MMP2/NDP/NFKBIA/NID1/NR2F2/NR4A2/NRP2/PIM1/PLA2G4A/PLAT/PLAU/PRKD1/PRKX/PRLR/PTGS2/RAS…
Embryonic Development, Organismal Development	Development of body trunk	1.02e-20	0.604	183	ACKR3/ACVRL1/ADAMTS2/ADM/AEBP1/AGTR1/AHR/AKAP12/AKAP5/ALDH1A2/ANKRD1/APOA1/AQP1/BICC1/BMP4/BMP6/BMPR2/BVES/CADM1/CC2D2A/CCBE1/CCNE1/CCNE2/CD14/CD40/CD44/CD86/CDH1/CDH11/Cdkn1c/CEBPD/CENPF/CFTR/CITED1/CLEC1B/CLEC3B/CMKLR1/COL11A1/COMMD3-BMI1/CSF1/CSF1R/CSF2RB/CST3/CTGF/CTSH/CTSK/CTSS/CX3CL1/CXCL10/CXCR4/CYCS/CYP19A1/DICER1/DLL4/DNM1L/DSP/DUSP6/EDNRA/EDNRB/EEF1D/EFEMP1/EHD3/EREG/ERMP1/ETS1/EZR/FBLN…
Cancer, Dermatological Diseases and Conditions, Organismal Injury and Abnormalities	Skin tumor	7.35e-13	0.629	610	A2M/AADAT/ABCA6/ABCA9/ABHD12B/ABI3BP/ABLIM3/ACADL/ACBD5/ACE2/ACOX2/ACP5/ACSL4/ACSL5/ACTN1/ACVRL1/ADAM12/ADAMTS12/ADAMTS2/ADAMTS4/ADAMTS5/ADCY3/ADH6/AEBP1/AGL/AGPAT4/AGTR1/AHR/AKAP12/AKAP5/ALAS1/ALDH1A2/AMACR/ANGPTL2/ANGPTL5/ANO4/ANXA3/AOX1/APLP1/APOD/AQP1/ARFGEF3/ARHGEF25/ASAP1/ATF7IP2/ATP1A1/ATP1B3/ATP6AP1/ATP6V0E2/ATP6V1B2/ATP8A1/AURKB/AXL/BCAT1/BCL6B/BEST1/BGN/BICC1/BMP1/BMP6/BPIFC/BUB1B/BVES/…
Cardiovascular Disease, Organismal Injury and Abnormalities	Abnormality of heart ventricle	1.93e-09	0.644	56	ACE2/ACKR3/ADAM12/ADM/AGTR1/APOA1/BGN/BMPR2/C1QTNF1/CCNE1/CCNE2/CSF1/CTSV/CXCR4/CYBB/DES/DICER1/DSP/EDNRA/FBLN1/FHL2/GPC3/GRIA1/HEY2/HSPG2/IBSP/ICAM1/IDUA/IGF2/IGF2R/IL10/IL1B/JUP/LAMA4/LMNA/LOXL2/MGP/MMP2/NEXN/NOV/NR2F2/NUB1/PIM1/PKP2/PLA2G4A/PLAT/PLAU/POSTN/PPARGC1B/RAMP2/REN/SERPINE1/TGFB3/THBS1/TNF/VCAM1
Cardiovascular System Development and Function, Cellular Development, Cellular Function and Maintenance, Cellular Growth and Proliferation, Organismal Development, Tissue Development	Endothelial cell development	5.59e-16	0.646	63	ACVRL1/ADM/ALDH1A2/APOA1/AXL/BMP4/BMP6/BMPR2/CCL2/CD34/CD36/CD44/CDH13/CDH2/CLEC1B/COL4A1/COL4A2/CSF1/CSF1R/CXCL10/CXCL2/CXCL8/CYBB/DAB2/DICER1/DLL4/EDNRB/ERN1/FLT4/GAS6/HSPG2/IGF1/IL10/IL1B/IL1RN/LOXL2/MAP2K6/MDK/MGP/MMP14/MMP2/NDP/NR2F2/NR4A2/NRP2/PIM1/PLA2G4A/PLAU/PRKD1/PRKX/PTGS2/RASA3/RASIP1/SCG2/SEMA5A/SERPINE1/SERPINF1/THBS1/THY1/TIE1/TNF/VCAM1/VEGFC
Connective Tissue Disorders, Immunological Disease, Inflammatory Disease, Inflammatory Response, Organismal Injury and Abnormalities, Skeletal and Muscular Disorders	Rheumatoid arthritis	8.6e-15	0.668	118	ACOX2/ACTA2/ADAM12/ADAMTS2/ADGRG6/ADM/AIF1/APOA1/ARHGDIB/ASAP1/ATP8A1/BGN/BMP1/BMP4/C1QA/C1QTNF6/C2/CA10/CACNA1H/CCL16/CCL2/CCL4/CCL5/CCL8/CCR1/CD36/CD40/CD44/CD68/CD86/CDH1/CDH11/CEMIP/CLEC1B/CLIC2/CLSTN2/COL4A2/COL4A6/CR2/CSF1/CSF2RB/CST3/CTSB/CTSC/CX3CL1/CXCL10/CXCL2/CXCL5/CXCL8/CXCL9/CXCR4/CYP19A1/DNAJA4/DNM1/DNM1L/FOSB/GHR/GINS2/GPC4/GSN/HDAC1/HLA-DRA/ICAM1/IGF1/IL10/IL18BP/IL1B/IL1RN/IL7R/I…
Protein Trafficking	Interaction of protein	1e-11	0.694	46	A2M/ACADL/ADM/ASAP1/BEST1/CBR4/CCL5/CD36/CDON/CYCS/DCTPP1/DNM1/DNM1L/FBP1/FGF7/GPX3/HIST1H3C/HIST1H3D/HIST1H3G/HIST1H3H/HIST1H3I/HIST1H4A/HIST1H4B/HIST1H4C/HIST1H4D/HIST1H4F/HIST1H4H/HIST1H4K/HIST1H4L/HIST2H4B/HSPG2/IGF1/IGF2/IL1B/KCNJ2/LRP4/NFKBIA/NLGN1/PDSS1/PPAT/PTPRF/RPS19/S100A10/TGFA/TGM2/TNF
Inflammatory Response	Inflammation of absolute anatomical region	1.15e-14	0.707	160	ACE2/ACTA2/ACTN4/ADAMTS12/ADM/AGTR1/AHR/AKAP12/AMACR/AMY2A/ANXA3/APOA1/AQP1/AXL/BHLHE40/BUD23/C1QA/C5AR2/CA13/CA5B/CAPG/CCL2/CCL3L3/CCL4/CCL5/CCL8/CCR1/CD14/CD36/CD40/CD44/CD86/CD99/CDH1/CDH11/CDH13/CFTR/CHRNA2/CMKLR1/COL1A1/COL1A2/COL4A1/COMMD3-BMI1/COTL1/CR2/CSF1/CSF1R/CSF2RB/CST3/CTSB/CTSL/CTSS/CTSV/CX3CL1/CXCL10/CXCL2/CXCL5/CXCL8/CYBB/CYP19A1/DCN/DDIT4/DLL4/EDNRA/EDNRB/ENTPD1/EREG/F8/FBXO32/F…
Cell Death and Survival, Skeletal and Muscular Disorders	Cell death of muscle cells	3.03e-11	0.74	53	ADAM12/ADM/AGTR1/ANKRD1/APOA1/BACH1/BMP4/C1QTNF1/CAPN1/Cdkn1c/COQ6/CSF1R/CTSS/CXCL8/CYBB/CYCS/DICER1/DSP/DUSP6/ECSCR/EEF1D/ETS1/GSN/GSTA1/ID2/IGF1/IGF2/IL10/IL1A/IL1B/IL1RN/KITLG/LIMS1/LMNA/MAP2K6/MDH1/MDK/NEU3/NR4A3/NUB1/PDGFRB/PIM1/PRKAA1/PRKAA2/PRKCB/RPSA/THBS2/TNF/TNFAIP3/TNFRSF1A/VNN1/VWF/ZYX
Cancer, Organismal Injury and Abnormalities	Melanoma	1.88e-10	0.758	654	A2M/ABCA6/ABCA9/ABHD12B/ABI3BP/ABLIM3/ACADL/ACBD5/ACE2/ACOX2/ACP5/ACSL4/ACSL5/ACTN1/ACVRL1/ADAMTS12/ADAMTS2/ADAMTS4/ADAMTS5/ADCY3/ADH6/AEBP1/AGL/AGPAT4/AGTR1/AKAP12/AKAP5/ALAS1/ALDH1A2/AMACR/ANGPTL5/ANO4/ANXA3/AOX1/APLP1/APOA1/APOD/AQP1/ARFGEF3/ARHGDIB/ARHGEF25/ASAP1/ASB14/ATF7IP2/ATP1A1/ATP1B3/ATP6AP1/ATP6V0E2/ATP6V1B2/ATP8A1/AURKB/AXL/B3GALNT1/BACH1/BCAT1/BCL6B/BICC1/BMP1/BMP6/BMPR1B/BMPR2/BPIF…
Inflammatory Response, Organismal Injury and Abnormalities	Inflammation of organ	4.99e-16	0.773	183	ACE2/ACTA2/ACTN4/ADAMTS12/ADM/AGTR1/AHR/AKAP12/AMACR/AMY2A/ANXA3/APOA1/AQP1/ATP1A1/AXL/BGN/BHLHE40/BUD23/C1QA/C5AR2/CA13/CA5B/CAPG/CCL2/CCL3L3/CCL4/CCL5/CCL8/CCR1/CD14/CD36/CD40/CD44/CD86/CD99/CDH1/CDH11/CDH13/CFTR/CHRNA2/CMKLR1/COL1A1/COL1A2/COL4A1/COMMD3-BMI1/COTL1/CPNE1/CR2/CSF1/CSF1R/CSF2RB/CST3/CTSB/CTSL/CTSS/CTSV/CX3CL1/CXCL10/CXCL2/CXCL5/CXCL8/CXCL9/CXCR4/CYBB/CYP19A1/CYTIP/DCN/DDIT4/DLL4/…
Infectious Diseases	Sepsis	3.5e-09	0.784	34	ACOD1/ADM/AGTR1/AXL/C5AR2/CCL3L3/CD14/CD163/CD36/CLCN3/CTSC/CXCL8/F8/FCGR1A/GAS6/IL10/IL18BP/IL1A/IL1B/IL1RN/ITGAM/LRP1/LY96/MMP2/NFKBIA/PDE3B/SCN1A/SERPINE1/SERPING1/SPI1/STAT4/TNF/TNFRSF1A/TNFRSF1B
Cancer, Organismal Injury and Abnormalities, Reproductive System Disease	Breast or ovarian cancer	8.1e-20	0.792	333	ABHD12B/ACE2/ACP5/ACTA2/ADAM12/ADAMTS12/ADAMTS2/ADAMTS4/ADAMTS5/ADCY3/ADGRG6/AEBP1/AGL/AIF1/AIFM1/AIG1/AKAP12/ALDH1A2/ANLN/ANXA3/APOA1/ARHGAP20/ARHGDIB/ARL4C/ASAP1/ASF1B/ATF7IP2/ATP6V1B2/ATP8A1/AURKB/AXL/BCAT1/BEX2/BGN/BHLHE40/BMP1/BMP4/BMPR2/C17orf49/C1QTNF5/C2/CACNA1H/CACNA2D3/CALB2/CAVIN1/CCL2/CCL4/CCNE1/CD34/CD44/CD68/CDH1/CDH10/CDH11/CDH2/CEBPD/CENPE/CERCAM/CHST7/CLDN1/CLEC3B/CLGN/CLIC1/CLST…
Cancer, Organismal Injury and Abnormalities, Reproductive System Disease	Breast cancer	7.22e-16	0.792	221	ACP5/ACTA2/ADAM12/ADAMTS2/ADAMTS4/ADAMTS5/ADCY3/ADGRG6/AIG1/AKAP12/ANLN/ANXA3/APOA1/ARHGAP20/ARHGDIB/ASF1B/AXL/BCAT1/BEX2/BGN/BHLHE40/BMP1/BMP4/BMPR2/C17orf49/C1QTNF5/C2/CACNA1H/CACNA2D3/CAVIN1/CCL2/CCL4/CCNE1/CD34/CD44/CD68/CDH1/CDH10/CDH11/CDH2/CEBPD/CHST7/CLDN1/CLGN/CLSTN2/CNN1/CNN2/CNTN1/COL11A1/COL12A1/COL14A1/COL1A1/COL1A2/COL8A1/CPAMD8/CPE/CPQ/CRABP2/CSF1R/CSF2RB/CTGF/CTSB/CTSC/CTSK/CXCL10…
Cardiovascular System Development and Function, Tissue Development	Development of endothelial tissue	6.27e-17	0.827	66	ACVRL1/ADM/ALDH1A2/APOA1/AXL/BMP4/BMP6/BMPR2/CCL2/CD34/CD36/CD44/CDH13/CDH2/CLEC1B/COL4A1/COL4A2/CSF1/CSF1R/CXCL10/CXCL2/CXCL8/CXCR4/CYBB/DAB2/DICER1/DLL4/EDNRB/ERN1/FLT4/GAS6/HSPG2/IGF1/IL10/IL1B/IL1RN/LOXL2/MAP2K6/MDK/MGP/MMP14/MMP2/NDP/NR2F2/NR4A2/NRP2/PIM1/PLA2G4A/PLAT/PLAU/PRKD1/PRKX/PTGS2/RASA3/RASIP1/SCG2/SEMA5A/SERPINE1/SERPINF1/THBS1/THY1/TIE1/TNF/UNC13B/VCAM1/VEGFC
Cardiovascular Disease, Organismal Injury and Abnormalities	Aortic aneurysm	8.07e-14	0.842	26	ACTA2/ADM/AGTR1/BGN/COL11A1/COL1A1/CST3/CTSC/CTSK/CTSL/CTSS/CXCL10/EFEMP2/FBN1/FBN2/LOX/MFAP5/MMP14/MMP2/PIM1/PLAU/PRKG1/PTGS2/TGFB3/TMPO/VWF
Cardiovascular Disease	Hypertension	1.01e-13	0.868	103	ABLIM1/ACE2/ACOX2/ACTG2/ACVRL1/ADIRF/ADM/AGTR1/AHR/ALG8/ANGPTL2/ARHGEF25/ASPN/ATP1A1/BCAT1/BMP4/BMPR1B/BMPR2/C1QTNF5/C1S/C4orf33/CA13/CA5B/CACNA1H/CCBE1/CCL2/CD34/CDH13/CHRNA2/COL12A1/COL8A1/CSF1R/CSNK2A2/CST3/CXCL10/CYBB/CYP19A1/DPYSL3/EDNRA/EDNRB/EPHX1/FBXL2/FBXO32/FOXL2/FXYD1/GPIHBP1/GRIA1/GSN/HSD11B1/ICAM1/ITPKB/KLF9/MGP/MMP23B/MXRA5/NDUFA4L2/NEDD4L/NFIX/NLGN1/NPNT/NPR3/NTAN1/OLFML2A/OLR1/OXT…
Organismal Survival	Survival of organism	4.08e-22	0.901	132	ACTG2/ACTN4/ADM/AEBP1/AGTR1/ALDH1A2/ANGPTL2/APOA1/AQP1/ARHGDIB/AURKB/B3GALNT1/BCHE/BCL2A1/BGN/CADM1/CAVIN3/CCL2/CCL3L3/CCR1/CD14/CD40/CD44/CDH1/CFTR/CNTN1/CR2/CRABP2/CSF1/CSF2RB/CTGF/CTSB/CTSC/CXCL10/CXCL11/CXCL2/CXCL9/CXCR4/CYBB/CYCS/DCLRE1A/DNM1/DSP/EFNA5/EIF4EBP1/EREG/ETS1/FBN1/FBXW7/FGFR1/FLT4/FST/GLDC/GSN/GSTA1/GSTM4/HDAC1/HLA-DRA/HSPA4L/HSPG2/HTATIP2/ICAM1/ID2/IDUA/IGF1/IGF2/IGF2R/IL10/IL1B…
Cardiovascular Disease, Organismal Injury and Abnormalities	Peripheral vascular disease	6.01e-21	0.942	91	ACTA2/ACVRL1/AGTR1/APOA1/ARHGDIB/ARL4C/ATP1A1/BCHE/BMPR2/CA13/CA5B/CAPG/CCR1/CD163/CD36/CD53/CEMIP/CHRNA2/COL1A1/COL1A2/COL4A1/COL6A1/CSF2RB/CST3/CTSA/CTSB/CTSC/CTSS/CX3CL1/CXCR4/CYBB/CYTIP/DAB2/EDNRA/ENTPD1/EVI2A/EVI2B/F13A1/FABP3/FCGR1A/GHR/GPX3/GRIA1/GSN/HTATIP2/HTRA1/IGF1/KCTD12/LAPTM5/LBR/LCP1/LMCD1/LRP1/LY96/LYN/MAFB/MOB4/MSR1/NDRG4/NPR3/NR2F2/NR4A2/OLR1/OMD/PDE3B/PLA2G4A/PLAT/PLAUR/PLTP/PL…
Cancer, Organismal Injury and Abnormalities	Breast or colorectal cancer	4.42e-15	0.947	564	ABCA6/ABCA9/ABHD2/ABLIM3/ACBD5/ACE2/ACKR3/ACOX2/ACP5/ACSL5/ACTA2/ACVRL1/ADAM12/ADAMTS12/ADAMTS2/ADAMTS4/ADAMTS5/ADCY3/ADGRG6/ADIRF/ADM/AEBP1/AGL/AIG1/AKAP12/ALAS1/AMACR/ANGPTL2/ANGPTL5/ANKRD49/ANLN/ANXA3/APLP1/APOA1/AQP1/ARFGEF3/ARHGAP20/ARHGDIB/ARV1/ASF1B/ATP6AP1/ATP8A1/AURKB/AXL/B3GNT9/BACE2/BCAT1/BCHE/BCL6B/BEX2/BGN/BHLHE40/BMP1/BMP4/BMP6/BMPR1B/BMPR2/BUB1B/C11orf24/C12orf4/C17orf49/C1orf162/C…
Cardiovascular System Development and Function, Hematological System Development and Function	Blood pressure	1e-10	0.971	53	ACE2/ACTA2/ACVRL1/ADM/AGTR1/AHR/ARL6/ATP1A1/BACH1/BCHE/BGN/BMPR2/CD34/CD36/CD44/CDH13/Cdkn1c/CLEC1B/COL1A2/CYBB/CYP19A1/EDNRA/EDNRB/GHR/HSD11B1/ID2/IDUA/IGF1/IL10/IL1B/LRP1/MC3R/NEDD4L/NPR3/OXT/PLA2G4A/PLAT/PLAU/PLAUR/PRKAA2/PRKG1/PTGIS/PTGS2/PTHLH/RAMP2/REN/SERPINE1/THBS1/TNF/TNFRSF1B/UCP2/VEGFC/WNK3
Connective Tissue Disorders, Inflammatory Disease, Inflammatory Response, Organismal Injury and Abnormalities, Skeletal and Muscular Disorders	Polyarthritis	1.76e-14	0.984	42	ADM/AHR/CCL4/CCL5/CCR1/CD44/CD86/CDH1/CR2/CTSS/CYP19A1/DNM1/ERN1/F13A1/FGFR1/FGG/FOSB/HLA-DRA/HTRA1/IL10/IL1A/IL1B/IL1RN/NFKBIA/NR4A2/NR4A3/PLA2G4A/PLAT/PLAUR/PTGS2/PTPRE/RGL2/RPSA/S100A10/SCAP/STAT4/THBS1/TIE1/TNF/TNFAIP3/TNFRSF1A/TNFRSF1B
Cell Death and Survival, Skeletal and Muscular Disorders	Necrosis of muscle	1.03e-11	0.991	55	ADAM12/ADM/AGTR1/ANKRD1/APOA1/BACH1/BMP4/C1QTNF1/CAPN1/Cdkn1c/COL6A1/COQ6/CSF1R/CTSS/CXCL8/CYBB/CYCS/DICER1/DSP/DUSP6/ECSCR/EEF1D/ETS1/GSN/GSTA1/ID2/IGF1/IGF2/IL10/IL1A/IL1B/IL1RN/KITLG/LIMS1/LMNA/MAP2K6/MDH1/MDK/NEU3/NR4A3/NUB1/PDGFRB/PIM1/PLAT/PRKAA1/PRKAA2/PRKCB/RPSA/THBS2/TNF/TNFAIP3/TNFRSF1A/VNN1/VWF/ZYX
Cardiovascular System Development and Function, Cellular Development, Cellular Function and Maintenance, Cellular Growth and Proliferation, Organismal Development, Tissue Development	Proliferation of endothelial cells	2.21e-13	1.014	52	ACVRL1/ADM/ALDH1A2/APOA1/AXL/BMP4/BMP6/BMPR2/CD34/CD36/CD44/CDH13/CDH2/CLEC1B/COL4A1/COL4A2/CSF1/CSF1R/CXCL10/CXCL8/CYBB/DAB2/DICER1/DLL4/EDNRB/ERN1/FLT4/GAS6/IGF1/IL10/IL1B/IL1RN/LOXL2/MDK/MGP/NDP/NR2F2/NR4A2/NRP2/PIM1/PLA2G4A/PLAU/PRKD1/PRKX/PTGS2/SCG2/SEMA5A/SERPINE1/THBS1/THY1/TNF/VEGFC
Cancer, Organismal Injury and Abnormalities	Breast or ovarian carcinoma	3.48e-11	1.026	236	ABHD12B/ACE2/ACP5/ACTA2/ADAMTS12/ADAMTS2/ADAMTS4/ADAMTS5/ADCY3/AEBP1/AGL/AIF1/AIFM1/AIG1/ALDH1A2/ANLN/ARHGAP20/ARL4C/ASAP1/ATF7IP2/ATP6V1B2/ATP8A1/AURKB/AXL/BCAT1/BEX2/BGN/BMP4/BMPR2/C17orf49/C1QTNF5/CACNA1H/CACNA2D3/CALB2/CCL2/CD44/CDH1/CDH10/CDH2/CERCAM/CHST7/CLEC3B/CLSTN2/CMKLR1/CNN1/CNN2/CNOT4/CNTN1/COL11A1/COL12A1/COL14A1/COL15A1/COL1A2/COL21A1/COL4A2/COL4A6/COL6A3/COL8A1/CORO2B/CPAMD8/CPE/C…
Developmental Disorder, Organismal Injury and Abnormalities	Congenital malformation of genitourinary system	1.59e-09	1.117	62	A2M/ACAA2/ACTA2/ACTN1/ADAMTS2/ADGRG2/AEBP1/AGTR1/ALDH1A2/ARHGDIB/BICC1/C1S/CAVIN1/CC2D2A/CCNE1/CCNE2/CFTR/COL14A1/CPE/CTGF/CYP19A1/CYP1B1/DPYSL3/EFEMP2/FBLN1/FCGR1A/FGF7/FREM1/FST/GDF11/GRIA1/GSN/HEPH/IGF1/IGF2/INHA/INSL3/ISLR/ITGA8/LGR4/LOX/LRP4/MATN2/MEIS2/MID1/MMP14/NFIA/NPNT/PCSK5/PRKG1/PTGS2/RARRES2/RDH10/REN/SAMSN1/SCN1A/SEMA3C/SLC16A7/SPRY2/TAGLN/TTC21B/WNT11
Cardiovascular Disease	Aneurysm	5.84e-15	1.118	30	ACTA2/ADM/AGTR1/BGN/COL11A1/COL1A1/CST3/CTSC/CTSK/CTSL/CTSS/CXCL10/EDNRA/EFEMP2/FBN1/FBN2/HSPG2/LOX/LRP1/MFAP5/MGP/MMP14/MMP2/PIM1/PLAU/PRKG1/PTGS2/TGFB3/TMPO/VWF
Inflammatory Response, Organismal Injury and Abnormalities, Respiratory Disease	Inflammation of lung	3.56e-09	1.137	62	ACE2/AGTR1/AHR/ANXA3/APOA1/AQP1/BUD23/CCL2/CCL3L3/CCR1/CD14/CD36/CD44/CD86/CDH11/CDH13/CFTR/CHRNA2/CMKLR1/COMMD3-BMI1/CSF1R/CSF2RB/CTSS/CYBB/DDIT4/EDNRA/EDNRB/ENTPD1/FGFR1/FLT4/GPC3/HDAC1/ICAM1/IGF1/IL10/IL1B/IL2RG/LY96/LYN/MGAT5/NEDD4L/NLRP3/PDGFRA/PDGFRB/PLA2G4A/PLAT/PLAU/PREX1/PRKD1/PTGS2/S100A4/SELENBP1/SERPINE1/SPI1/TGFA/THBS1/THBS2/TNF/TNFAIP6/TNFRSF1A/TNFRSF1B/TOP2A
Infectious Diseases	Bacterial Infections	1.67e-11	1.167	70	ACOD1/AHR/BUD23/C1QA/C1QB/CAPG/CCL2/CCL3L3/CCL4/CCL8/CCR1/CD14/CD36/CD40/CFD/CFTR/CLEC12A/CMKLR1/CR2/CTGF/CTSB/CTSL/CXCL10/CXCL5/CXCL8/CXCL9/CYBB/DCLRE1A/DCN/ENPP2/ENTPD1/F8/FCER1G/FCGR1A/GPC3/ICAM1/IL10/IL1B/IL1RN/IL2RG/ITGAM/LCP1/LY96/MAP3K8/MMP14/MMP2/MSR1/NFKBID/NLRP3/PDE3B/PLAUR/PTGS2/RARRES2/SCN1A/SDC1/SERPINA5/SERPINE1/SERPING1/SIRPA/STAT4/TERF2IP/TGM2/TLR6/TNF/TNFAIP3/TNFRSF1A/TNFRSF1B/TO…
Hematological System Development and Function, Inflammatory Response, Tissue Morphology	Quantity of neutrophils	5.54e-11	1.172	44	ADAMTS12/AHR/BCL6B/C1QA/C5AR2/CCL2/CCL3L3/CD36/CD40/CDH13/CMKLR1/CNN2/CR2/CSF1/CXCL2/CYBB/DCN/FCGR1A/GSN/ICAM1/IL10/IL18BP/IL1A/IL1B/IL2RG/ITGAM/LYN/MDK/MFAP2/MFAP5/NEDD4L/PREX1/SERPINB2/SNAI2/SPI1/STX11/TGFA/THBS1/TNF/TNFAIP3/TNFRSF1A/TNFRSF1B/VCAM1/ZFP36L2
Inflammatory Disease	Chronic inflammatory disorder	6.1e-18	1.184	166	ACOX2/ACTA2/ACTN4/ADAM12/ADAMTS2/ADGRG6/ADM/AGTR1/AHR/AIF1/AMY2A/APOA1/ARHGDIB/ASAP1/ATP8A1/AXL/BGN/BMP1/BMP4/C1QA/C1QTNF6/C2/CA10/CA13/CA5B/CACNA1H/CAPG/CCL16/CCL2/CCL4/CCL5/CCL8/CCR1/CD36/CD40/CD44/CD68/CD86/CDH1/CDH11/CEMIP/CFTR/CLEC1B/CLIC2/CLSTN2/COL1A1/COL1A2/COL4A2/COL4A6/COTL1/CR2/CSF1/CSF2RB/CST3/CTSB/CTSC/CTSL/CX3CL1/CXCL10/CXCL2/CXCL5/CXCL8/CXCL9/CXCR4/CYBB/CYP19A1/DNAJA4/DNAL1/DNM1/DN…
Hematological System Development and Function, Tissue Morphology	Quantity of granulocytes	1.09e-10	1.232	55	ADAMTS12/AHR/ARHGDIB/BCL6B/C1QA/C5AR2/CCL2/CCL3L3/CD34/CD36/CD40/CDH13/CMKLR1/CNN2/CR2/CSF1/CSF1R/CSF2RB/CXCL2/CXCL8/CYBB/CYP19A1/DCN/FCGR1A/GSN/ICAM1/IL10/IL18BP/IL1A/IL1B/IL2RG/ITGAM/KITLG/LYN/MDK/MFAP2/MFAP5/NEDD4L/NFKBIA/PREX1/PTGS2/SERPINB2/SERPINE1/SNAI2/SPI1/STAT4/STX11/TGFA/THBS1/TNF/TNFAIP3/TNFRSF1A/TNFRSF1B/VCAM1/ZFP36L2
Immunological Disease	Systemic autoimmune syndrome	2.24e-17	1.415	166	ACOX2/ACTA2/ADAM12/ADAMTS2/ADGRG6/ADM/AGTR1/AIF1/APOA1/ARHGDIB/ASAP1/ATP8A1/BGN/BMP1/BMP4/C1orf162/C1QA/C1QTNF6/C1S/C2/CA10/CACNA1H/CAPG/CAPSL/CCL16/CCL2/CCL3L3/CCL4/CCL5/CCL8/CCR1/CD36/CD40/CD44/CD68/CD86/CDH1/CDH11/CEMIP/CLEC12A/CLEC1B/CLIC2/CLSTN2/COL12A1/COL1A2/COL4A1/COL4A2/COL4A6/COL6A1/COL6A3/CR2/CSF1/CSF2RB/CST3/CTSA/CTSB/CTSC/CTSS/CTSV/CX3CL1/CXCL10/CXCL2/CXCL5/CXCL8/CXCL9/CXCR4/CYBB/CYP…
Connective Tissue Disorders, Organismal Injury and Abnormalities, Skeletal and Muscular Disorders	Non-traumatic arthropathy	1.42e-16	1.429	134	ACOX2/ACTA2/ADAM12/ADAMTS12/ADAMTS2/ADAMTS4/ADAMTS5/ADGRG6/ADM/AIF1/APOA1/ARHGDIB/ASAP1/ASPN/ATP8A1/BGN/BMP1/BMP4/C1QA/C1QTNF6/C2/CA10/CACNA1H/CACNA2D3/CCL16/CCL2/CCL4/CCL5/CCL8/CCR1/CD163/CD36/CD40/CD44/CD68/CD86/CDH1/CDH11/CEMIP/CLEC1B/CLIC2/CLSTN2/COL11A1/COL4A2/COL4A6/CR2/CSF1/CSF2RB/CST3/CTSB/CTSC/CX3CL1/CXCL10/CXCL2/CXCL5/CXCL8/CXCL9/CXCR4/CYP19A1/DNAJA4/DNM1/DNM1L/EFEMP2/FMOD/FOSB/GHR/GINS…
Cancer, Organismal Injury and Abnormalities	Fibrous tissue tumor	3.25e-12	1.446	37	ATP6V1B2/BUD23/CCNE1/CCNE2/CD44/COL11A1/COL12A1/COL14A1/COL15A1/COL1A1/COL1A2/COL21A1/COL4A1/COL4A2/COL4A6/COL6A1/COL6A3/COL8A1/COL8A2/CSF1R/FGFR1/FLNA/FLT4/FOXL2/KITLG/PDGFRA/PDGFRB/PRLR/PTGS2/S100A10/S100A4/SERPINE1/THBS1/TNF/TNFRSF1B/TOP2A/VEGFC
Cancer, Organismal Injury and Abnormalities	Mesenchymal tumor	4.23e-12	1.446	38	ATP6V1B2/BUD23/CCNE1/CCNE2/CD44/COL11A1/COL12A1/COL14A1/COL15A1/COL1A1/COL1A2/COL21A1/COL4A1/COL4A2/COL4A6/COL6A1/COL6A3/COL8A1/COL8A2/CSF1R/FGFR1/FLNA/FLT4/FOXL2/KITLG/PDGFRA/PDGFRB/PRLR/PTGS2/S100A10/S100A4/SERPINE1/SNAI2/THBS1/TNF/TNFRSF1B/TOP2A/VEGFC
Embryonic Development, Organismal Development	Development of abdomen	1.15e-13	1.45	91	ACVRL1/ADM/AEBP1/AGTR1/AHR/ALDH1A2/APOA1/AQP1/BICC1/BMP4/BMP6/CADM1/CD14/CD44/CD86/Cdkn1c/CENPF/CITED1/CLEC1B/COMMD3-BMI1/CSF1/CST3/CTGF/CTSS/CX3CL1/CYP19A1/DICER1/EDNRA/EDNRB/EFEMP1/EHD3/EREG/ERMP1/EZR/FBLN1/FBN1/FCER1G/FGF7/FGFR1/FLNA/FOXL2/FREM1/FST/GDF11/GHR/GPC3/HSD11B1/ICAM1/ID2/IGF1/IGF2/IGF2R/IL2RG/INHA/ITGA8/JAG1/KITLG/LGR4/LRP4/MAFB/MDK/MGP/MMP14/MMP2/NID1/NPNT/NR5A2/OGT/PCSK5/PDE3B/PDG…
Developmental Disorder	Growth Failure	3.02e-09	1.504	85	ACTN4/ACVRL1/ADGRG6/AEBP1/AHR/AQP1/BCL6B/BMP4/BMPR2/CCNE1/CCNE2/CDH2/Cdkn1c/CFTR/CITED1/CLCN3/COMMD3-BMI1/COQ7/CREB3L1/CSF1/CSF1R/CTSB/CTSK/CTSV/CYCS/DLL4/EDNRB/ENPP2/ERN1/ETS1/FBXW7/FGFR1/FLNB/FST/GHR/GPC3/HEXB/HEY2/ID2/IDUA/IGF1/IGF2/IL10/IL1RN/ITPKB/JUP/LAMA2/LGR4/LMNA/LRP1/MGP/MMP14/MMP2/MTERF3/NFKBIA/NR2F2/NR4A3/PDGFRA/PIM1/PIM2/PIM3/PLAT/PLAU/PLPP3/PREPL/PTGS2/RASIP1/RDH10/RFX3/RPSA/SCN1A/S…
Cardiovascular Disease, Hereditary Disorder, Organismal Injury and Abnormalities	Familial vascular disease	1.6e-10	1.568	30	ACTA2/ACVRL1/BGN/BMPR1B/BMPR2/CCL2/COL4A1/CST3/EDNRA/EDNRB/FBN1/FBN2/FLNA/HSPG2/HTRA1/LOX/LTBP1/MFAP5/MGP/PDGFRB/PIM1/PRKG1/RDH10/ROR2/SCN9A/SMAD1/TGFB3/TMPO/TNF/TNFAIP6
Inflammatory Response	Inflammation of body cavity	2.6e-13	1.591	138	ACE2/ACTA2/ACTN4/ADAMTS12/ADM/AGTR1/AHR/AKAP12/AMY2A/ANXA3/APOA1/AQP1/AXL/BUD23/C1QA/CAPG/CCL2/CCL3L3/CCL4/CCL5/CCL8/CCR1/CD14/CD36/CD40/CD44/CD86/CDH1/CDH11/CDH13/CFTR/CHRNA2/CMKLR1/COL1A1/COL1A2/COL4A1/COMMD3-BMI1/COTL1/CR2/CSF1/CSF1R/CSF2RB/CTSB/CTSL/CTSS/CTSV/CX3CL1/CXCL10/CXCL2/CXCL5/CXCL8/CYBB/CYP19A1/DCN/DDIT4/EDNRA/EDNRB/ENTPD1/EREG/F8/FBXO32/FCGR1A/FGFR1/FLT4/GCSH/GPC3/HDAC1/HSD11B1/ICAM…
Cardiovascular Disease, Organismal Injury and Abnormalities	Fibrosis of heart	1.58e-10	1.624	36	ACADL/ACE2/AGTR1/AHR/APOA1/BUB1B/CACNA1H/CTSV/CYBB/DES/DICER1/DSP/ECSCR/ENTPD1/HEY2/IL10/IL1B/LAMA4/LIMS1/LMNA/NEXN/NLRP3/PLAT/PLAU/PNKD/POSTN/PRKCB/PRKG1/PTGS2/REN/SERPINE1/SIRT3/THBS2/TNF/TNFAIP3/XIRP1
Cardiovascular Disease, Hereditary Disorder, Organismal Injury and Abnormalities	Familial cardiovascular disease	3.28e-14	1.652	59	ACTA2/ACVRL1/ANKRD1/APOA1/BGN/BMPR1B/BMPR2/CCL2/CCNE1/CCNE2/COL1A2/COL4A1/CST3/DES/DICER1/DSP/EDNRA/EDNRB/EIF4EBP1/FBLN1/FBN1/FBN2/FHL2/FHOD3/FLNA/GHR/GNB5/GPC3/GPIHBP1/HEY2/HSPG2/HTRA1/JAG1/JUP/KCNJ2/KIF1BP/LAMA4/LMNA/LOX/LTBP1/MFAP5/MGP/NEXN/NR2F2/PDGFRB/PIM1/PKP2/PPA2/PRKG1/RDH10/ROR2/SCN9A/SLC25A4/SMAD1/TGFB3/TMPO/TNF/TNFAIP6/TRPM4
Tissue Development	Branching of epithelial tissue	5.21e-11	1.899	27	ADM/AHR/ANGPTL2/BMP4/CD44/DCN/DICER1/DLL4/FGF7/FGFR1/FLT4/HS6ST2/IGF1/KITLG/LAMA2/MGP/MMP14/NFKBIA/NRP2/PRLR/RASIP1/SEMA5A/SPRY2/TGFA/TNF/TNN/VEGFC
Cardiovascular Disease, Organismal Injury and Abnormalities	Cardiac lesion	1.47e-10	1.918	40	ACADL/ACE2/AGTR1/AHR/APOA1/APOD/BUB1B/CACNA1H/CSF1/CTSV/CYBB/DES/DICER1/DSP/ECSCR/ENTPD1/GSN/HEY2/IL10/IL1B/LAMA4/LIMS1/LMNA/MDK/NEXN/NLRP3/PLAT/PLAU/PNKD/POSTN/PRKCB/PRKG1/PTGS2/REN/SERPINE1/SIRT3/THBS2/TNF/TNFAIP3/XIRP1
Cardiovascular Disease, Organismal Injury and Abnormalities	Infarction	2.71e-13	1.923	64	ACE2/ACTA2/APOA1/APOD/ATP1A1/BCHE/C1QA/C1QTNF1/CCL3L3/CD14/CD163/CD36/CD40/CD44/CSF1/CSF1R/CST3/CX3CL1/CXCL8/CXCR4/CYBB/DUSP6/ENTPD1/F13A1/FCER1G/FCGR1A/FGG/GPX3/GSN/HTRA1/IGF1/IL10/IL1A/IL1B/IL1RN/ITGAM/KCNJ2/KITLG/LRP1/MDK/NDRG4/NFKBIA/OLR1/OSMR/OXT/PDE3B/PIM1/PLA2G4A/PLAT/POSTN/PTGS2/REN/SERPINE1/SERPING1/SIRT3/SLC16A7/STIM1/TGM2/TNF/TNFAIP3/TNFRSF1A/TNFRSF1B/UCP2/VWF
Organismal Injury and Abnormalities	Fibrosis	5.33e-17	2.083	97	ACADL/ACE2/AGTR1/AHR/APOA1/BMP1/BMP6/BMPR2/BUB1B/BUD23/CACNA1H/CC2D2A/CCL2/CCL5/CCR1/CD36/CD40/CD44/CDH1/CDH11/CFTR/COL1A1/COL1A2/CSF1R/CST3/CTSB/CTSK/CTSS/CTSV/CXCL9/CYBB/DCN/DES/DICER1/DNM1L/DSP/ECSCR/EDNRA/EDNRB/ENTPD1/ETS1/FGFR1/FGG/FLT4/GSN/HEY2/HLA-DRA/ICAM1/IGF1/IL10/IL1B/IL1RN/IL2RG/LAMA4/LGMN/LIMS1/LMNA/LOX/LYN/MMP14/MMP2/NEXN/NFKBIA/NLRP3/NR1H4/PDGFRA/PDGFRB/PLA2G4A/PLAT/PLAU/PLAUR/PNKD…
Connective Tissue Disorders, Hereditary Disorder, Organismal Injury and Abnormalities	Hereditary connective tissue disorder	4.24e-13	2.173	69	ACP5/ACTA2/ADAMTS2/ADAMTS4/ADGRG6/AGTR1/APOA1/BGN/BMP1/BMP4/BMPR1B/C1S/CAVIN1/CDON/CENPE/CNN1/COL11A1/COL12A1/COL1A1/COL1A2/COL4A1/COL6A1/COL6A3/CSF1/CSF1R/CTGF/CTSC/CTSK/DICER1/DSP/EDNRA/EDNRB/EFEMP2/FBN1/FBN2/FCER1G/FGFR1/FKBP10/FLNA/FLNB/GHR/GSN/HSPG2/IL1A/IL1B/KIF11/LBR/LMNA/LRP4/MAFB/MAN2B1/MFAP4/MMP2/POSTN/PTGS2/PTHLH/REN/ROR2/RPS28/S1PR2/SERPINF1/SNX10/SPI1/TAGLN/TGFBI/TPM2/TTC21B/TYROBP/W…
Connective Tissue Disorders, Organismal Injury and Abnormalities, Skeletal and Muscular Disorders	Abnormal bone density	8.45e-11	2.503	41	ACP5/ADAMTS2/BGN/CA13/CA5B/CD40/CD44/COL1A2/CREB3L1/CSF1/CSF1R/CTHRC1/CTSK/CYP19A1/DICER1/DKK2/EFEMP1/FBN1/FCER1G/FHL2/GHR/GSN/HEY2/IBSP/LGR4/LRP4/MAP2K6/MFAP2/MMP14/MMP2/NLRP3/NOV/PDE3B/PTGS2/PTHLH/S1PR2/SLC39A14/SNX10/SPI1/TNF/TYROBP
Hereditary Disorder, Organismal Injury and Abnormalities	Autosomal dominant disease	1.91e-20	2.607	145	ABLIM1/ACTA2/ACTN1/ACTN4/ACVRL1/ADAMTS2/ADM/AEBP1/AGTR1/AHR/ANKRD1/ANLN/APOA1/ARHGDIB/ASPN/ATP6V1B2/BEST1/BEX2/BGN/BMP1/BMP4/BMPR1B/BMPR2/BUB1B/C1QTNF5/C1S/CAVIN1/CDH1/CFI/CHCHD10/CHRNA2/COL11A1/COL14A1/COL1A1/COL1A2/COL4A1/COL4A2/COL6A1/COL6A3/COL8A2/COLEC12/CPE/CPQ/CSF1R/CXCR4/CYCS/CYP19A1/DAB2/DCN/DICER1/DNM1/DPYSL3/DSP/EDNRA/EDNRB/EFEMP2/EIF4EBP1/EMILIN1/EPB41L1/FBLN1/FBN1/FBN2/FCGR1A/FGF7/FG…
Organismal Injury and Abnormalities	Bleeding	1.07e-14	2.678	78	ACKR3/ACVRL1/ADM/AMY2A/AXL/BGN/BMPR2/CAPN1/CDON/CHRNA2/CLEC1B/CNN1/COL1A1/COL4A1/COL4A2/CST3/CXCR4/CYP19A1/DICER1/DNM1L/ECSCR/EDNRA/EFEMP2/ENTPD1/ERN1/F13A1/F8/FBLN1/FBN1/FBXW7/FCGR1A/FGG/FLNA/FLT4/GRIA1/HEY2/HSPG2/ICAM1/IL10/IL1RN/INHA/JAG1/JUP/LAMA4/LOX/LRP1/MAFB/MAP3K8/MGP/NR2F2/NRP2/OXT/PCSK5/PDE3B/PDGFRA/PDGFRB/PKP2/PLA2G4A/PLAT/PLAU/PLPP3/PRKAA2/PTGS2/RAMP2/RASA3/RASGRP1/RASIP1/S1PR2/SCN1A/…
Organismal Survival	Morbidity or mortality	3.99e-22	2.911	315	ACADL/ACE2/ACKR3/ACTA2/ACTN4/ACVRL1/ADAM12/ADAMTS4/ADCY3/ADGRG6/ADM/AEBP1/AGL/AGTR1/AHR/AIFM1/AKAP12/ALDH1A2/AMACR/APLP1/APOA1/APOD/AQP1/ARHGDIB/ATP1A1/ATP6AP1/AURKB/B3GALNT1/BACE2/BCHE/BCL2A1/BGN/BICC1/BMP1/BMP4/BMP6/BMPR2/BUB1B/C1QA/CA5B/CADPS2/CAPN1/CAVIN3/CCBE1/CCL2/CCL3L3/CCNE1/CCNE2/CCR1/CD14/CD36/CD40/CD44/CD68/CDH1/CDH2/Cdkn1c/CDON/CEBPD/CENPE/CFTR/CITED1/CKS2/CLCN3/CLDN1/CLDN5/CLEC12A/CL…
Organismal Survival	Organismal death	1.89e-22	3.286	313	ACADL/ACE2/ACKR3/ACTA2/ACTN4/ACVRL1/ADAM12/ADAMTS4/ADCY3/ADGRG6/ADM/AEBP1/AGL/AGTR1/AHR/AIFM1/AKAP12/ALDH1A2/AMACR/APLP1/APOA1/APOD/AQP1/ARHGDIB/ATP1A1/ATP6AP1/AURKB/B3GALNT1/BACE2/BCHE/BCL2A1/BGN/BICC1/BMP1/BMP4/BMP6/BMPR2/BUB1B/C1QA/CA5B/CADPS2/CAPN1/CAVIN3/CCBE1/CCL2/CCL3L3/CCNE1/CCNE2/CCR1/CD14/CD36/CD40/CD44/CD68/CDH1/CDH2/Cdkn1c/CDON/CEBPD/CENPE/CFTR/CITED1/CKS2/CLCN3/CLDN1/CLDN5/CLEC1B/CNT…
Cardiovascular System Development and Function	Morphology of cardiovascular system	5.56e-33		165	ACADL/ACE2/ACKR3/ACTA2/ACTG2/ACTN4/ACVRL1/ADAM12/ADM/AGTR1/AHR/AIF1/AKAP12/AKAP5/ALDH1A2/AXL/BACH1/BMP1/BMP4/BMPR2/CACNA1H/CAPN1/CCL2/CCNE1/CCNE2/CD36/CD44/CDH2/Cdkn1c/CDON/CLEC1B/CMKLR1/CNN1/COL15A1/COL1A1/COL8A1/COL8A2/COMMD3-BMI1/CST3/CTSB/CTSC/CTSV/CXCL10/CXCR4/CYBB/CYP19A1/DES/DICER1/DLL4/DPF3/DUSP6/EDNRA/EDNRB/EEF1D/EFEMP2/EHD3/EIF4EBP1/ENPP2/ETS1/FABP3/FBLN1/FBN1/FBXO32/FBXW7/FGFR1/FHL2/FL…
Cell Morphology	Morphology of cells	1.91e-29		304	A2M/AADAT/ACE2/ACTN1/ACTN4/ACVRL1/ADAM12/ADAMTS2/ADAMTS4/ADGRG6/ADM/AEBP1/AGL/AGTR1/AHR/AIF1/AIFM1/AKAP5/ALDH1A2/AQP1/ARFGEF3/ARL6/ASPN/ATP5G3/ATP6AP1/ATP6V1B2/BCL6B/BGN/BHLHE40/BMP4/BMPR1B/C1QA/CACNA1H/CACNA2D3/CADM1/CADPS2/CCL2/CCNE1/CCR1/CD34/CD36/CD40/CD44/CD68/CD86/CDC42SE2/CDH1/CDH11/CDH13/CDH2/Cdkn1c/CEBPD/CENPA/CFTR/CLCN3/CLDN1/CLEC1B/CMKLR1/CNN2/CNTN1/COL12A1/COL15A1/COL8A1/COL8A2/COMMD3…
Organismal Development	Morphology of body cavity	3.36e-26		233	ACADL/ACE2/ACKR3/ACSL4/ACTG2/ACTN4/ACVRL1/ADAM12/ADM/AEBP1/AGL/AGTR1/AHR/AKAP12/AKAP5/ALDH1A2/AMACR/APOA1/AQP1/ARFGEF3/ARHGDIB/AXL/BHLHE40/BICC1/BMP1/BMP4/BMPR1B/BMPR2/CACNA1H/CADPS2/CAPN1/CCBE1/CCR1/CD14/CD36/CD40/CD44/CD86/CDH11/CDH2/Cdkn1c/CFI/CFTR/CITED1/CLCN3/CLEC1B/CMKLR1/CNN1/COL1A1/COMMD3-BMI1/CSF1/CSF1R/CSF2RB/CST3/CTGF/CTHRC1/CTSA/CTSB/CTSC/CTSK/CTSV/CXCR4/CYBB/CYBRD1/CYP19A1/DAB2/DCN/D…
Connective Tissue Development and Function, Skeletal and Muscular System Development and Function, Tissue Development	Size of bone	1.23e-24		75	AGTR1/AHR/ARHGEF25/BGN/BMP4/BMP6/BMPR1B/CAPN1/CCR1/CD14/CD36/CD40/CD44/CD68/Cdkn1c/COL1A1/COL1A2/CSF1/CSF1R/CTGF/CTHRC1/CTSK/CTSV/CYP19A1/CYP1B1/DCN/FBLIM1/FBN2/FCER1G/FHL2/FLNB/GHR/GPNMB/HEXB/HEY2/HSPG2/HTRA1/IBSP/IGF1/IGF2/IL10/IL1RN/IL7R/LRIG3/LRP4/MFAP2/MFAP5/MGP/MMP14/MMP2/MSR1/NFIX/NLRP3/NOV/NPR3/PCOLCE/PKDCC/PLEKHO1/POSTN/PRKAA1/PRKAA2/PRKCB/PRLR/PTHLH/PTPRE/ROR2/S100A4/SFRP2/SIRPA/SLC39A1…
Cardiovascular Disease, Cardiovascular System Development and Function	Abnormal morphology of cardiovascular system	5.04e-22		108	ACADL/ACE2/ACKR3/ACTA2/ACTN4/ACVRL1/ADAM12/ADM/AGTR1/AHR/AKAP12/ALDH1A2/AXL/BACH1/BMP1/BMPR2/CACNA1H/CAPN1/CCNE1/CCNE2/CD36/CD44/CDH2/CDON/CLEC1B/COL15A1/COL1A1/COL8A1/COL8A2/COMMD3-BMI1/CST3/CTSV/CXCL10/CXCR4/CYBB/DES/DLL4/EDNRA/EDNRB/EFEMP2/EHD3/ENPP2/FBLN1/FBN1/FBXW7/FGFR1/FLNA/FMOD/GHR/GPC3/HEY2/HSPG2/IDUA/IGF2/IGF2R/IL10/IL1RN/IL2RG/JAG1/JUP/LAMA4/LASP1/LGMN/LMNA/LOX/LOXL2/LTBP1/LYN/MAN2B1/M…
Cardiovascular System Development and Function	Morphology of vessel	2.84e-21		76	ACKR3/ACTA2/ACTN4/ACVRL1/ADM/AGTR1/AHR/AIF1/AXL/BACH1/BMP1/BMP4/BMPR2/CACNA1H/CCL2/CDON/CLEC1B/CNN1/COL15A1/COL1A1/COMMD3-BMI1/CST3/CXCL10/CXCR4/CYBB/DLL4/EDNRA/EDNRB/EFEMP2/EHD3/ENPP2/FBLN1/FBN1/FBN2/FBXW7/FLNA/FLT4/FMOD/GHR/GPC3/HEY2/HSPG2/IGF1/IL10/IL1RN/JAG1/LAMA4/LOX/LTBP1/MFAP2/MFAP5/MGP/MMP14/MMP2/NID1/NR2F2/OLR1/PAPPA/PDGFRA/PDGFRB/PLAU/PTGIS/RAMP2/RASIP1/REN/SEMA5A/SERPINE1/TGFB3/THBS1/T…
Cancer, Organismal Injury and Abnormalities, Reproductive System Disease	Female genital tract cancer	2.87e-21		430	ABCA6/ABCA9/ABHD12B/ABI3BP/ABLIM3/ACE2/ACP5/ACSL4/ACTG2/ACTN1/ACTN4/ADAMTS12/ADAMTS2/ADAMTS5/ADM/AEBP1/AGL/AGPAT4/AIF1/AIFM1/ALAS1/ALDH1A2/ALG11/ANLN/ANO4/ANXA3/APOA1/APOD/AQP1/ARHGAP20/ARHGDIB/ARL4C/ASAP1/ASCC1/ASPN/ATF7IP2/ATP6AP1/ATP6V0E2/ATP6V1B2/ATP8A1/AURKB/B3GALNT1/BACH1/BCAT1/BCL6B/BICC1/BMP6/BUB1B/C12orf4/C1QC/C1S/CA10/CA8/CACNA1H/CACNA2D3/CALB2/CAPRIN2/CATSPERB/CC2D2A/CCDC102B/CCL2/CCL4…
Connective Tissue Development and Function, Skeletal and Muscular System Development and Function, Tissue Development	Morphology of bone	3.36e-21		109	ADAMTS2/AGTR1/AHR/ARHGEF25/ARL6/BGN/BMP1/BMP4/BMP6/BMPR1B/CAPN1/CCR1/CD14/CD36/CD40/CD44/CD68/Cdkn1c/CDON/CFTR/CLEC3B/COL12A1/COL1A1/COL1A2/COMMD3-BMI1/CREB3L1/CSF1/CSF1R/CTGF/CTHRC1/CTSK/CTSV/CYP19A1/CYP1B1/DCN/EDNRA/EFEMP1/FBLIM1/FBN1/FBN2/FCER1G/FHL2/FLNB/FMOD/FREM1/FST/GDF11/GHR/GPC3/GPNMB/GSN/HEXB/HEY2/HSPG2/HTRA1/IBSP/IDUA/IGF1/IGF2/IL10/IL1RN/IL7R/KCNJ2/LMNA/LMO4/LRIG3/LRP4/MC3R/MFAP2/MFAP…
Organismal Injury and Abnormalities, Reproductive System Disease	Benign pelvic disease	1.52e-20		110	ACTA2/ADAM12/AHR/AIG1/APLP1/AURKB/BCAT1/BUB1B/C1S/CAVIN2/CCL16/CCL2/CCL4/CCR1/CD163/CD44/CD68/CEMIP/CNTN1/COL6A1/COL6A3/CRABP2/CSF1R/CTGF/CTSC/CTSH/CX3CL1/CXCL10/CXCL5/CXCL8/CXCL9/CXCR4/CYP19A1/CYP1B1/DCN/DPT/ECM2/EDNRB/EIF4EBP1/EZR/FBN1/FGF7/FMOD/FST/GALT/GAS6/GNG11/GPM6A/GPX3/GSTA1/HDAC1/ICAM1/IGF2/IL10/IL1A/IL2RG/INSL3/ISOC1/ITGAM/KIF20A/LAMA4/LGR4/LOXL1/LTBP1/LYN/MAP3K8/MDH1/MEST/MMP14/MMP2/N…
Cancer, Gastrointestinal Disease, Organismal Injury and Abnormalities	Upper gastrointestinal tract cancer	5.74e-19		263	A2M/ABHD12B/ADAM12/ADAMTS12/AMY2A/ANGPTL5/ANLN/AOX1/ARHGAP20/ARHGEF25/ARV1/ASCC1/ASPN/ATF7IP2/ATP5G3/ATP8A1/AXL/BACE2/BCHE/BEX2/BGN/BMP4/BMPR1B/BMPR2/C12orf4/C1QC/CA10/CACNA1H/CACNA2D3/CAPN1/CCDC102B/CCL8/CCSER1/CD44/CDH1/CDH10/CDH11/CDH12/CDH13/CDH2/CENPF/CFI/CHRNA2/CLSTN2/CNN1/CNOT4/COL11A1/COL12A1/COL14A1/COL15A1/COL1A1/COL1A2/COL4A1/COL4A6/COL6A3/COL8A1/COL8A2/CPAMD8/CPE/CR2/CTGF/CTHRC1/CTSC/…
Organismal Development	Abnormal morphology of body cavity	6.24e-19		177	ACADL/ACE2/ACKR3/ACSL4/ACTN4/ACVRL1/ADAM12/ADM/AEBP1/AGL/AGTR1/AHR/AKAP12/AKAP5/ALDH1A2/AMACR/APOA1/ARFGEF3/ARHGDIB/AXL/BHLHE40/BMP1/BMP4/BMPR1B/BMPR2/CACNA1H/CADPS2/CAPN1/CCBE1/CCR1/CD36/CD40/CD44/CD86/CDH2/Cdkn1c/CFI/CFTR/CLCN3/CLEC1B/CMKLR1/COL1A1/COMMD3-BMI1/CSF1/CSF1R/CSF2RB/CST3/CTGF/CTHRC1/CTSA/CTSK/CTSV/CXCR4/CYBB/CYP19A1/DAB2/DCN/DES/EDNRA/EDNRB/EFEMP1/EHD3/ETS1/FBLN1/FBN1/FCER1G/FGF7/FG…
Cancer, Organismal Injury and Abnormalities, Reproductive System Disease	Uterine tumor	1.1e-18		355	ABCA6/ABCA9/ABI3BP/ABLIM3/ACSL4/ACTG2/ACTN1/ACTN4/ADAM12/ADAMTS12/ADAMTS2/ADAMTS5/ADM/AGPAT4/AHR/AIG1/ALAS1/ALDH1A2/ALG11/ANO4/ANXA3/APOD/AQP1/ARHGAP20/ARHGDIB/ASCC1/ASPN/ATP6AP1/ATP6V0E2/AURKB/B3GALNT1/BACH1/BCAT1/BCL6B/BICC1/BMP6/BUB1B/C12orf4/C1QC/C1S/CA10/CA8/CACNA1H/CALB2/CAPRIN2/CATSPERB/CAVIN2/CC2D2A/CCDC102B/CCL4/CCNE1/CD163/CD44/CD68/CDH1/CDH10/CDH11/CDH12/CDH13/CDH2/CENPA/CENPE/CENPF/CE…
Cell Morphology	Abnormal morphology of cells	1.69e-18		190	AADAT/ACTN4/ACVRL1/ADAMTS2/ADAMTS4/ADGRG6/ADM/AEBP1/AGL/AHR/AKAP5/ALDH1A2/ARFGEF3/ARL6/BCL6B/BGN/BHLHE40/BMP4/BMPR1B/C1QA/CACNA1H/CADM1/CADPS2/CD34/CD36/CD40/CD44/CD68/CD86/CDH2/CEBPD/CFTR/CLCN3/CLEC1B/CNN2/CNTN1/COL12A1/COL15A1/COL8A1/COL8A2/COMMD3-BMI1/COQ7/CR2/CREB3L1/CSF1/CSF1R/CSNK2A2/CTGF/CTHRC1/CTSA/CTSB/CTSF/CTSK/CTSV/CXCR4/CYBB/CYP19A1/CYTIP/DBN1/DCLRE1A/DCN/DES/DNM1/DNM1L/DPT/EDNRB/EGR4…
Cancer, Gastrointestinal Disease, Organismal Injury and Abnormalities	Metastatic colorectal cancer	2.31e-18		64	ACKR3/ACTA2/ADIRF/ANGPTL2/AURKB/CAPG/CCL2/CD36/CD44/CDH2/CEBPD/CEMIP/CLGN/COL4A1/COL4A2/COL6A3/COLEC12/CRABP2/CSF1R/CTGF/DPYSL2/DUSP6/EFEMP1/ENPP2/EPB41L3/FBN2/FGFR1/FLT4/FST/HTRA1/ICAM1/ID2/ISLR/JAG1/KCNJ2/KIF20A/LGR4/LRRC17/LYN/MAFB/MEST/MMP2/NR2F1/OLFML3/PAPPA/PCOLCE/PDGFRA/PDGFRB/PLAT/PLAU/PLPP3/PTGS2/QPCT/S100A4/SDC1/SERPINE1/SNAI2/THBS1/TNF/UMPS/VCAM1/VEGFC/ZFP36L2/ZNF536
Cardiovascular System Development and Function	Morphology of vasculature	6.11e-18		77	ACKR3/ACTA2/ACTN4/ACVRL1/ADM/AGTR1/AHR/AIF1/AXL/BACH1/BMP1/BMP4/BMPR2/CACNA1H/CCL2/CDON/CITED1/CLEC1B/CNN1/COL15A1/COL1A1/COMMD3-BMI1/CST3/CXCL10/CXCR4/DLL4/EDNRA/EDNRB/EFEMP2/EHD3/ENPP2/ERN1/FBLN1/FBN1/FBXW7/FLNA/FLT4/FMOD/GHR/GPC3/HEY2/HSPG2/ICAM1/IGF1/IL10/IL1RN/LAMA4/LOX/LOXL2/LTBP1/MFAP2/MFAP5/MGP/MMP14/MMP2/NDP/NID1/NLGN1/NR2F2/PAPPA/PDGFRA/PDGFRB/PTGIS/RAMP2/RASIP1/REN/RGN/S1PR2/SEMA5A/SER…
Cardiovascular System Development and Function, Organ Morphology, Organismal Development	Morphology of heart	9.18e-18		108	ACADL/ACE2/ACKR3/ACTG2/ACVRL1/ADAM12/ADM/AGTR1/AHR/AKAP12/AKAP5/ALDH1A2/BMP4/BMPR2/CACNA1H/CAPN1/CD36/CDH2/Cdkn1c/CMKLR1/CTSB/CTSC/CTSV/CXCR4/CYBB/CYP19A1/DES/DICER1/DPF3/DUSP6/EDNRA/EEF1D/EFEMP2/EIF4EBP1/FABP3/FBXO32/FGFR1/FHL2/FLNA/FMOD/FXYD1/GDF11/GHR/GPC3/GPX3/GSN/HEY2/HSPG2/IDUA/IGF1/IGF2/IGF2R/IL10/IL1B/IL1RN/INHA/JAG1/JUP/KITLG/LAMA4/LASP1/LIMS1/LMCD1/LMNA/LOXL2/LTBP1/MAP2K6/MMP14/MMP2/MYL…
Organismal Injury and Abnormalities, Tissue Morphology	Morphology of lesion	2.29e-17		74	ADAM12/APOA1/APOD/BMPR1B/C1QA/C1QTNF1/CAPN1/CCNE1/CD40/CD44/CDH1/CSF1/CST3/CTSB/CTSS/CTSV/CX3CL1/DUSP6/ECSCR/EFEMP1/ENTPD1/FBXW7/FCER1G/FGG/GPX3/GSN/ICAM1/IGF2/IL10/IL18BP/IL1A/IL1B/IL1RN/INHA/ITGAM/JAG1/MDK/MGAT5/MGP/MSR1/NDRG4/NFKBIA/NR1H4/OLR1/OSMR/PAPPA/PIM1/PLA2G4A/PLAGL1/PLAT/PLAU/PRKCB/PRKG1/PTGS2/PTHLH/PTPRE/RASGRP1/S1PR2/SERPINE1/SERPING1/SIRPA/SIRT3/SLC16A7/SPINT1/STAB1/TGFA/TGM2/THBS1/…
Tissue Morphology	Morphology of connective tissue	2.9e-17		111	ACTA2/ACVRL1/AEBP1/AHR/APOA1/BGN/BMPR1B/CACNA1H/CD36/CD44/CD68/CDH2/Cdkn1c/CEBPD/CLCN3/CLEC3B/COL12A1/COL14A1/COL1A1/CREB3L1/CSF1/CSF1R/CST3/CTGF/CTSK/CTSV/CYP19A1/DCN/DLL4/DPT/EFEMP1/EFEMP2/EIF4EBP1/ENPP2/FBN1/FBXW7/FLNB/FMOD/FOSB/GHR/GPNMB/GSN/HSD11B1/HSPG2/IBSP/ID2/IDUA/IGF1/IGF2/IL10/IL1RN/IL2RG/INHA/ITGA8/JAG1/KITLG/LGMN/LMNA/LOX/LOXL1/LRP1/LRP4/LYN/MAN2B1/MC3R/MGP/MMP14/MMP2/NCKAP1L/NFIX/NO…
Cancer, Organismal Injury and Abnormalities, Reproductive System Disease	Female genital tract serous carcinoma	3.45e-17		79	ACP5/ACTG2/AEBP1/ALDH1A2/ANXA3/APOD/AQP1/ARL4C/BUB1B/CALB2/CCNE1/CDH1/CDH11/CDH13/CENPA/CLDN5/CLEC3B/CLIC2/CNN1/COL11A1/COL14A1/COL15A1/COL4A6/CXCL8/DAB2/DES/DPT/ECM2/EDNRA/EDNRB/EMILIN1/ENPEP/ENPP2/ENTPD1/F13A1/FBLN1/FBXW7/FGF7/FXYD1/GPM6A/GPX3/HEPH/HIST1H2BD/HSD11B1/IGF1/INA/KIF11/LAMA4/LDB2/LOX/LRRC17/MATN2/MFAP4/MFAP5/MGP/MSLN/MUM1L1/PDE8B/PDGFRA/PLAUR/PMP22/POSTN/PRLR/PTGIS/PTGS2/RACGAP1/SEM…
Cancer, Organismal Injury and Abnormalities	Malignant neoplasm of aerodigestive tract	4.19e-17		175	ABLIM3/ADAM12/ADAMTS12/AOX1/ASCC1/ASPN/ATF7IP2/AXL/BCHE/BGN/BICC1/BMP4/BMPR1B/C12orf4/C1orf162/CA10/CACNA1H/CCDC102B/CCDC91/CCL8/CCSER1/CD44/CDH10/CDH11/CDH13/CDH2/CENPF/CFI/CFTR/CLIC2/CNN1/CNTN1/COL11A1/COL12A1/COL15A1/COL1A1/COL1A2/COL4A1/COL8A1/CPAMD8/CPE/CTGF/CTHRC1/CTSC/CTSH/CXCL10/CXCL2/CXCL8/CXCR4/DAB2/DCN/DLAT/DNAH7/DOCK8/DPT/DPYSL3/EML5/ENPEP/EPHA5/EPHA7/EREG/EZR/F13A1/FABP3/FABP5/FAM155…
Cancer, Organismal Injury and Abnormalities, Reproductive System Disease	Uterine cancer	4.79e-17		335	ABCA6/ABCA9/ABI3BP/ABLIM3/ACSL4/ACTG2/ACTN1/ACTN4/ADAMTS12/ADAMTS2/ADAMTS5/ADM/AGPAT4/ALAS1/ALDH1A2/ALG11/ANO4/ANXA3/APOD/AQP1/ARHGAP20/ARHGDIB/ASCC1/ASPN/ATP6AP1/ATP6V0E2/B3GALNT1/BACH1/BCAT1/BCL6B/BICC1/BMP6/BUB1B/C12orf4/C1QC/C1S/CA10/CA8/CACNA1H/CALB2/CAPRIN2/CATSPERB/CC2D2A/CCDC102B/CCL4/CCNE1/CD163/CD44/CD68/CDH1/CDH10/CDH11/CDH12/CDH13/CDH2/CENPA/CENPE/CENPF/CEP44/CFTR/CLDN5/CLEC12A/CLEC3B…
Cancer, Organismal Injury and Abnormalities	Upper aerodigestive tract carcinoma	6.22e-17		169	ABLIM3/ADAM12/ADAMTS12/AOX1/ASCC1/ASPN/ATF7IP2/AXL/BCHE/BGN/BICC1/BMP4/BMPR1B/C12orf4/C1orf162/CA10/CACNA1H/CCDC102B/CCDC91/CCL8/CCSER1/CD44/CDH10/CDH11/CDH13/CDH2/CENPF/CFI/CFTR/CLIC2/CNN1/CNTN1/COL11A1/COL12A1/COL15A1/COL1A1/COL1A2/COL8A1/CPAMD8/CPE/CTGF/CTHRC1/CTSC/CTSH/CXCL10/CXCL2/CXCL8/CXCR4/DAB2/DCN/DLAT/DNAH7/DOCK8/DPT/DPYSL3/EML5/ENPEP/EPHA5/EPHA7/EREG/EZR/F13A1/FABP3/FABP5/FAM155A/FAM17…
Cancer, Gastrointestinal Disease, Organismal Injury and Abnormalities	Metastatic gastrointestinal tract cancer	7.14e-17		66	ACKR3/ACTA2/ADIRF/AMY2A/ANGPTL2/AURKB/CAPG/CCL2/CD36/CD44/CDH2/CEBPD/CEMIP/CLGN/COL4A1/COL4A2/COL6A3/COLEC12/CRABP2/CSF1R/CTGF/DPYSL2/DUSP6/EFEMP1/ENPP2/EPB41L3/FBN2/FGFR1/FLT4/FST/HTRA1/ICAM1/ID2/ISLR/JAG1/KCNJ2/KIF20A/LGR4/LRRC17/LYN/MAFB/MEST/MMP2/NR2F1/OLFML3/PAPPA/PCOLCE/PDGFRA/PDGFRB/PLAT/PLAU/PLPP3/PTGS2/QPCT/S100A4/SDC1/SERPINE1/SNAI2/THBS1/TNF/TOP2A/UMPS/VCAM1/VEGFC/ZFP36L2/ZNF536
Cardiovascular System Development and Function, Tissue Morphology	Morphology of blood vessel	7.42e-17		65	ACKR3/ACTA2/ACTN4/ACVRL1/ADM/AGTR1/AHR/AIF1/AXL/BACH1/BMP1/BMP4/BMPR2/CACNA1H/CCL2/CDON/CLEC1B/CNN1/COL15A1/COL1A1/COMMD3-BMI1/CST3/CXCL10/CXCR4/DLL4/EDNRA/EDNRB/EFEMP2/EHD3/ENPP2/FBLN1/FBN1/FBXW7/FLNA/FLT4/FMOD/GHR/GPC3/HEY2/HSPG2/IL10/IL1RN/LAMA4/LOX/LTBP1/MFAP2/MFAP5/MGP/MMP14/MMP2/NID1/NR2F2/PAPPA/PDGFRA/PDGFRB/PTGIS/RAMP2/RASIP1/REN/SEMA5A/SERPINE1/TGFB3/THBS2/TNFRSF1A/TNFRSF1B
Organismal Development	Morphology of head	1.34e-16		150	ADAMTS2/ADAMTS4/ADCY3/AGTR1/AHR/AIFM1/AKAP12/ALDH1A2/AQP1/ARL6/AXL/BGN/BMP1/BMP4/BMPR1B/C1QA/CADPS2/CD40/Cdkn1c/CDON/CFTR/CLCN3/CNTN1/COL8A1/COL8A2/COMMD3-BMI1/COX7B/CSF1/CSF1R/CTGF/CTSA/CTSB/CTSF/CTSK/CTSV/CXCR4/CYP19A1/CYP1B1/DBN1/DCN/DICER1/DKK2/DPT/DPYSL3/EDNRA/EDNRB/EFEMP1/EFNA5/ENTPD1/EPB41L1/EPHA7/FCER1G/FGFR1/FLNA/FLNB/FMOD/FOXL2/FREM1/FSCN1/FST/GDF11/GHR/GM2A/GPC3/GRID1/HESX1/HEXB/HEY2/H…
Cancer, Gastrointestinal Disease, Organismal Injury and Abnormalities	Oral squamous cell carcinoma	1.82e-16		49	ADAM12/ASPN/BGN/BMP4/BMPR1B/CCL8/CD44/CDH13/CNN1/COL11A1/COL15A1/CTGF/CTHRC1/CTSC/CTSH/CXCL10/CXCL2/CXCL8/DCN/DPT/ENPEP/EREG/EZR/FGF7/FOXL2/GAS6/GMFG/GPC3/HMCN1/IGFBP6/IL1A/IL1RN/ITGA8/ITGBL1/LY75/MAP7/MATN2/MFAP5/MGP/PDGFD/PLAU/PTGS2/RASAL1/RHOJ/SCG2/SERPINE1/SPON1/TAGLN/TGM2
Cancer, Gastrointestinal Disease, Organismal Injury and Abnormalities	Gastrointestinal carcinoma	2.05e-16		747	A2M/AADAT/ABCA6/ABCA9/ABHD12B/ABHD2/ABI3BP/ABLIM1/ABLIM3/ACAA2/ACBD5/ACE2/ACP5/ACSL4/ACTA2/ACTG2/ACTN1/ACVRL1/ADAM12/ADAMTS12/ADAMTS2/ADAMTS4/ADAMTS5/ADCY3/ADH6/ADM/AEBP1/AGL/AGTR1/AHR/AKAP12/ALAS1/ALDH1A2/AMACR/AMY2A/ANGPTL2/ANGPTL5/ANKRD49/ANLN/ANO4/ANXA3/AOX1/APLP1/AQP1/ARFGEF3/ARHGAP20/ARHGEF25/ARV1/ASAP1/ASB14/ASCC1/ASPN/ATF7IP2/ATP1A1/ATP1B3/ATP5G3/ATP6AP1/ATP8A1/AURKB/AXL/B3GNT9/BACE2/BACH…
Connective Tissue Development and Function, Skeletal and Muscular System Development and Function, Tissue Development	Morphology of trabecular bone	2.84e-16		45	AHR/BGN/BMP6/CAPN1/CCR1/CD40/CD68/COL1A1/CREB3L1/CSF1/CSF1R/CTGF/CTHRC1/CTSK/CTSV/CYP19A1/DCN/FBLIM1/FCER1G/GHR/GSN/HEXB/HEY2/HTRA1/IBSP/IGF1/IL10/LRP4/MFAP2/MFAP5/MGP/MMP14/MMP2/NFIX/PCOLCE/PTHLH/PTPRE/SERPINF1/SMAD1/SPON1/TMEM119/TNF/TNFRSF1A/TNFRSF1B/TYROBP
Cancer, Gastrointestinal Disease, Organismal Injury and Abnormalities	Advanced malignant gastrointestinal neoplasm	3.67e-16		66	ACKR3/ACTA2/ADIRF/AMY2A/ANGPTL2/AURKB/CAPG/CCL2/CD36/CD44/CDH2/CEBPD/CEMIP/CLGN/COL4A1/COL4A2/COL6A3/COLEC12/CRABP2/CSF1R/CTGF/DPYSL2/DUSP6/EFEMP1/ENPP2/EPB41L3/FBN2/FGFR1/FLT4/FST/HTRA1/ICAM1/ID2/ISLR/JAG1/KCNJ2/KIF20A/LGR4/LRRC17/LYN/MAFB/MEST/MMP2/NR2F1/OLFML3/PAPPA/PCOLCE/PDGFRA/PDGFRB/PLAT/PLAU/PLPP3/PTGS2/QPCT/S100A4/SDC1/SERPINE1/SNAI2/THBS1/TNF/TOP2A/UMPS/VCAM1/VEGFC/ZFP36L2/ZNF536
Cardiovascular Disease, Cardiovascular System Development and Function, Organismal Injury and Abnormalities	Abnormal morphology of vasculature	4.36e-16		67	ACKR3/ACTA2/ACTN4/ACVRL1/ADM/AGTR1/AHR/AXL/BACH1/BMP1/BMPR2/CACNA1H/CDON/CITED1/CLEC1B/COL15A1/COL1A1/COMMD3-BMI1/CST3/CXCL10/CXCR4/DLL4/EDNRA/EDNRB/EFEMP2/EHD3/ENPP2/ERN1/FBLN1/FBN1/FBXW7/FLNA/FMOD/GHR/GPC3/HEY2/HSPG2/ICAM1/IL10/IL1RN/LAMA4/LOX/LOXL2/LTBP1/MFAP2/MFAP5/MGP/MMP14/MMP2/NDP/NID1/NR2F2/PDGFRB/PTGIS/RAMP2/RASIP1/REN/RGN/S1PR2/SEMA5A/SPINT1/TGFB3/THBS1/THBS2/TIE1/TNFRSF1A/TNFRSF1B
Cancer, Organismal Injury and Abnormalities	Subcutaneous tumor	4.4e-16		72	ADAM12/AHR/AIG1/ATP6V1B2/AURKB/CAVIN2/CCNE1/CCNE2/COL11A1/COL12A1/COL14A1/COL15A1/COL1A1/COL1A2/COL21A1/COL4A1/COL4A2/COL4A6/COL6A1/COL6A3/COL8A1/COL8A2/CRABP2/CSF1R/CTSC/CYP19A1/CYP1B1/DPT/ECM2/EDNRB/EIF4EBP1/FBN1/FGFR1/FLT4/FMOD/FOXL2/GNG11/GPM6A/IGF1/IGF2/ISOC1/KITLG/LGR4/LTBP1/LYN/MDH1/MEST/MMP2/NR2F1/NR2F2/NR4A2/NR4A3/NR5A2/PCCA/PDGFRA/PDGFRB/PLXNC1/PRLR/PTGS2/RAMP2/RPS19/SCG2/SERPINE1/SFRP1…
Cancer, Organismal Injury and Abnormalities, Reproductive System Disease	Uterine serous papillary cancer	5.46e-16		51	ACTG2/ANXA3/APOD/AQP1/BUB1B/CCNE1/CDH11/CDH13/CENPA/CLDN5/CLEC3B/CLIC2/CNN1/COL14A1/COL15A1/COL4A6/CXCL8/DES/DPT/ECM2/EDNRA/EDNRB/EMILIN1/ENPEP/ENPP2/ENTPD1/F13A1/FBLN1/FGF7/FXYD1/GPM6A/HEPH/IGF1/INA/KIF11/LAMA4/LDB2/LRRC17/MATN2/MFAP4/MFAP5/PDE8B/PDGFRA/PLAUR/PMP22/PTGIS/SFRP1/SPOCK2/TGFA/TOP2A/UCHL1
Organ Morphology, Organismal Development, Renal and Urological System Development and Function	Morphology of kidney	5.59e-16		63	ACE2/ACTN4/ADM/AGTR1/AHR/AQP1/BHLHE40/BICC1/BMP4/CCR1/CD36/Cdkn1c/CFI/CITED1/CNN1/CYP19A1/DCN/EFEMP1/EHD3/FBLN1/FCER1G/FGF7/FREM1/GAS6/GDF11/GHR/GPC3/HEXB/HSD11B1/HSPA4L/ICAM1/ID2/IGF1/IGF2/IGF2R/ITGA8/LGMN/LGR4/LRP4/LYN/MAFB/MGP/MMP14/NFIA/NPNT/PCCA/PCSK5/PDGFRB/PLA2G4A/PTGIS/PTGS2/REN/RFX3/SERPINE1/SPRY2/STAB1/THBS1/TIE1/TNFRSF1A/TNFRSF1B/WNT11/WTIP/ZFP36L2
Cardiovascular Disease, Cardiovascular System Development and Function, Organismal Injury and Abnormalities, Tissue Morphology	Abnormal morphology of blood vessel	8.33e-16		56	ACKR3/ACTA2/ACTN4/ACVRL1/ADM/AGTR1/AHR/AXL/BACH1/BMP1/BMPR2/CACNA1H/CDON/CLEC1B/COL15A1/COL1A1/COMMD3-BMI1/CST3/CXCL10/CXCR4/DLL4/EDNRA/EDNRB/EFEMP2/EHD3/ENPP2/FBLN1/FBN1/FBXW7/FLNA/FMOD/GHR/GPC3/HEY2/HSPG2/IL1RN/LAMA4/LOX/LTBP1/MFAP2/MFAP5/MGP/MMP14/MMP2/NID1/NR2F2/PDGFRB/PTGIS/RAMP2/RASIP1/REN/SEMA5A/TGFB3/THBS2/TNFRSF1A/TNFRSF1B
Cancer, Gastrointestinal Disease, Organismal Injury and Abnormalities	Oral cancer	9.6e-16		56	ADAM12/ASPN/BGN/BMP4/BMPR1B/CCL8/CD44/CDH13/CNN1/COL11A1/COL15A1/COL1A1/COL4A1/CTGF/CTHRC1/CTSC/CTSH/CXCL10/CXCL2/CXCL8/DCN/DPT/ENPEP/EREG/EZR/FABP5/FGF7/FOXL2/GAS6/GMFG/GPC3/HMCN1/IGFBP6/IL1A/IL1B/IL1RN/ITGA8/ITGBL1/LAMA4/LY75/MAP7/MATN2/MFAP5/MGP/PDGFD/PLAU/PTGS2/RASAL1/RHOJ/SCG2/SERPINE1/SPON1/TAGLN/TGM2/TNF/TYROBP
Cancer, Organismal Injury and Abnormalities	Benign connective or soft tissue neoplasm	1.06e-15		73	ADAM12/AHR/AIG1/ATP6V1B2/AURKB/CAVIN2/CCNE1/CCNE2/COL11A1/COL12A1/COL14A1/COL15A1/COL1A1/COL1A2/COL21A1/COL4A1/COL4A2/COL4A6/COL6A1/COL6A3/COL8A1/COL8A2/CRABP2/CSF1/CSF1R/CTSC/CYP19A1/CYP1B1/DPT/ECM2/EDNRB/EIF4EBP1/FBN1/FGFR1/FLT4/FMOD/FOXL2/GNG11/GPM6A/IGF1/IGF2/ISOC1/KITLG/LGR4/LTBP1/LYN/MDH1/MEST/MMP2/NR2F1/NR2F2/NR4A2/NR4A3/NR5A2/PCCA/PDGFRA/PDGFRB/PLXNC1/PRLR/PTGS2/RAMP2/RPS19/SCG2/SERPINE1/…
Cardiovascular Disease, Organismal Injury and Abnormalities	Peripheral arterial disease	1.64e-15		51	ARHGDIB/ARL4C/CAPG/CCR1/CD163/CD36/CD53/CEMIP/COL1A1/COL1A2/COL6A1/CSF2RB/CTSA/CTSB/CTSC/CTSS/CXCR4/CYTIP/DAB2/EVI2A/EVI2B/FCGR1A/HTATIP2/KCTD12/LAPTM5/LCP1/LMCD1/LYN/MAFB/MOB4/MSR1/NPR3/NR2F2/NR4A2/OMD/PDE3B/PLA2G4A/PLAUR/PLTP/PLXNC1/PTGS2/RASGRP3/SAMSN1/SIDT2/SNX10/SUCLA2/SUCO/THBS1/THY1/TPP1/UCP2
Cellular Function and Maintenance	Function of antigen presenting cells	2.08e-15		50	AHR/AXL/CAPG/CCBE1/CCL5/CCR1/CD14/CD36/CD40/CLCN3/CMKLR1/CNN2/CSF1R/CSF2RB/CTSS/CXCL10/CYBB/DOCK8/FCER1G/FCGR1A/GPNMB/GSN/ICAM1/IDUA/IL10/IL1B/IL2RG/ITGAM/LCP1/LGMN/LY96/LYN/MMP14/MSR1/NFKBIA/NLRP3/PLA2G4A/PLAT/PLAU/PLAUR/PTGS2/SAMSN1/SIRPA/TIMD4/TLR6/TNF/TNFRSF1A/TRPM4/TYROBP/UCP2
Cancer, Gastrointestinal Disease, Organismal Injury and Abnormalities	Oral cavity carcinoma	2.6e-15		51	ADAM12/ASPN/BGN/BMP4/BMPR1B/CCL8/CD44/CDH13/CNN1/COL11A1/COL15A1/CTGF/CTHRC1/CTSC/CTSH/CXCL10/CXCL2/CXCL8/DCN/DPT/ENPEP/EREG/EZR/FGF7/FOXL2/GAS6/GMFG/GPC3/HMCN1/IGFBP6/IL1A/IL1RN/ITGA8/ITGBL1/LAMA4/LY75/MAP7/MATN2/MFAP5/MGP/PDGFD/PLAU/PTGS2/RASAL1/RHOJ/SCG2/SERPINE1/SPON1/TAGLN/TGM2/TYROBP
Renal and Urological System Development and Function	Morphology of urinary system	2.7e-15		65	ACE2/ACTN4/ADM/AGTR1/AHR/AQP1/BHLHE40/BICC1/BMP4/CCR1/CD36/Cdkn1c/CFI/CITED1/CNN1/CYP19A1/DCN/EFEMP1/EHD3/FBLN1/FCER1G/FGF7/FREM1/GAS6/GDF11/GHR/GPC3/HEXB/HSD11B1/HSPA4L/ICAM1/ID2/IGF1/IGF2/IGF2R/ITGA8/LGMN/LGR4/LRP4/LYN/MAFB/MGP/MMP14/NFIA/NPNT/PCCA/PCSK5/PDGFRA/PDGFRB/PLA2G4A/PTGIS/PTGS2/PTPRF/REN/RFX3/SERPINE1/SPRY2/STAB1/THBS1/TIE1/TNFRSF1A/TNFRSF1B/WNT11/WTIP/ZFP36L2
Cancer, Organismal Injury and Abnormalities, Reproductive System Disease	Female genital tract adenocarcinoma	2.78e-15		367	ABCA6/ABCA9/ABHD12B/ABI3BP/ABLIM3/ACE2/ACP5/ACSL4/ACTG2/ACTN1/ACTN4/ADAMTS12/ADAMTS2/ADM/AEBP1/AGL/AGPAT4/AIF1/AIFM1/ALAS1/ALDH1A2/ALG11/ANLN/ANO4/ANXA3/APOD/AQP1/ARHGAP20/ARL4C/ASAP1/ASPN/ATF7IP2/ATP6V1B2/ATP8A1/AURKB/B3GALNT1/BACH1/BCAT1/BCL6B/BICC1/BMP6/BUB1B/C12orf4/C1QC/C1S/CA10/CA8/CACNA1H/CACNA2D3/CALB2/CAPRIN2/CATSPERB/CC2D2A/CCDC102B/CCNE1/CD163/CD44/CD68/CDH1/CDH10/CDH11/CDH12/CDH13/CDH…
Endocrine System Disorders, Gastrointestinal Disease, Metabolic Disease, Organismal Injury and Abnormalities	Diabetic complication	3.35e-15		54	ACE2/AGTR1/AIF1/APOD/AQP1/BMP4/CA13/CA5B/CACNA2D3/CCL16/CD34/CD36/CLEC3B/COL11A1/COL12A1/COL14A1/COL15A1/COL1A1/COL1A2/COL21A1/COL4A1/COL4A2/COL4A6/COL6A1/COL6A3/COL8A1/COL8A2/CTSH/CTSL/DKK3/DPYSL3/EDNRA/ENPEP/FBP1/GAS6/IGF1/INSL3/MSR1/OLR1/PDGFRA/PDGFRB/PRKCB/PTGFR/PTGIS/PTGS2/RAMP2/REN/SCN1A/SCN9A/SERPINF1/TNF/VCAM1/VWF/WNT2B
Cancer, Organismal Injury and Abnormalities, Reproductive System Disease	Endometrial cancer	6.28e-15		305	ABCA6/ABCA9/ABI3BP/ABLIM3/ACSL4/ACTG2/ACTN1/ACTN4/ADAMTS12/ADAMTS2/ADAMTS5/ADM/AGPAT4/ALAS1/ALDH1A2/ALG11/ANO4/ANXA3/APOD/AQP1/ARHGAP20/ASPN/B3GALNT1/BACH1/BCAT1/BCL6B/BICC1/BMP6/BUB1B/C12orf4/C1QC/C1S/CA10/CA8/CACNA1H/CAPRIN2/CATSPERB/CC2D2A/CCDC102B/CCL4/CCNE1/CD163/CD44/CD68/CDH1/CDH10/CDH11/CDH12/CDH13/CENPA/CENPE/CENPF/CEP44/CFTR/CLDN5/CLEC12A/CLEC3B/CLGN/CLHC1/CLIC2/CNN1/CNTN1/COL12A1/COL14…
Skeletal and Muscular System Development and Function	Morphology of skeleton	8.9e-15		62	ARHGEF25/BGN/BMP4/BMPR1B/Cdkn1c/CLEC3B/COL12A1/COL1A2/COMMD3-BMI1/CREB3L1/CRISPLD2/CSF1/CSF1R/CTGF/CTSK/CYP1B1/EDNRA/FBN1/FCER1G/FGFR1/FLNB/FMOD/FST/GDF11/GHR/GPC3/GSN/HEXB/HSPG2/IBSP/IDUA/IGF1/IGF2/IL10/LMNA/MAN2B1/MC3R/MMP14/MMP2/NFIX/NOV/NPR3/PCOLCE/PDGFRA/PKDCC/PLAGL1/POSTN/PRLR/PTHLH/PTPRE/RGN/ROR2/SFRP1/SFRP2/SLC39A14/SPON1/SULF2/TBX3/THBS1/THBS3/TNF/TYROBP
Organismal Injury and Abnormalities, Reproductive System Disease	Abnormality of endometrium	1.97e-14		306	ABCA6/ABCA9/ABI3BP/ABLIM3/ACSL4/ACTG2/ACTN1/ACTN4/ADAMTS12/ADAMTS2/ADAMTS5/ADM/AGPAT4/ALAS1/ALDH1A2/ALG11/ANO4/ANXA3/APOD/AQP1/ARHGAP20/ASPN/B3GALNT1/BACH1/BCAT1/BCL6B/BICC1/BMP6/BMPR1B/BUB1B/C12orf4/C1QC/C1S/CA10/CA8/CACNA1H/CAPRIN2/CATSPERB/CC2D2A/CCDC102B/CCL4/CCNE1/CD163/CD44/CD68/CDH1/CDH10/CDH11/CDH12/CDH13/CENPA/CENPE/CENPF/CEP44/CFTR/CLDN5/CLEC12A/CLEC3B/CLGN/CLHC1/CLIC2/CNN1/CNTN1/COL12A…
Organismal Injury and Abnormalities, Tissue Morphology	Size of lesion	2.09e-14		65	ADAM12/APOA1/APOD/BMPR1B/C1QA/C1QTNF1/CAPN1/CCNE1/CD40/CD44/CDH1/CSF1/CST3/CTSB/CTSS/CTSV/CX3CL1/DUSP6/ECSCR/EFEMP1/ENTPD1/FBXW7/FCER1G/FGG/GPX3/GSN/ICAM1/IGF2/IL10/IL18BP/IL1A/IL1B/IL1RN/ITGAM/MDK/MGAT5/MGP/MSR1/NDRG4/NFKBIA/NR1H4/OLR1/OSMR/PAPPA/PIM1/PLA2G4A/PLAT/PRKCB/PRKG1/PTGS2/PTHLH/RASGRP1/SERPINE1/SERPING1/SIRT3/SLC16A7/STAB1/TGFA/TGM2/TNFAIP3/TNFRSF1A/TNFRSF1B/UCP2/VCAM1/VWF
Cardiovascular Disease, Organismal Injury and Abnormalities	Advanced stage peripheral arterial disease	2.82e-14		37	ARHGDIB/ARL4C/CAPG/CCR1/CD163/CD36/CD53/CEMIP/COL1A1/COL1A2/COL6A1/CSF2RB/CTSB/CTSS/DAB2/EVI2A/EVI2B/FCGR1A/HTATIP2/KCTD12/LAPTM5/LCP1/LMCD1/LYN/MAFB/MSR1/NPR3/NR2F2/PLA2G4A/PLXNC1/RASGRP3/SIDT2/SNX10/THBS1/THY1/TPP1/UCP2
Organismal Injury and Abnormalities, Reproductive System Disease	Endometriosis	4.8e-14		72	ACTA2/AHR/APLP1/BCAT1/BUB1B/C1S/CCL16/CCL2/CCL4/CCR1/CD163/CD44/CD68/CEMIP/CNTN1/COL6A1/CSF1R/CTGF/CTSH/CX3CL1/CXCL10/CXCL5/CXCL8/CXCL9/CXCR4/CYP19A1/DCN/EZR/FBN1/FGF7/FST/GALT/GAS6/GPX3/GSTA1/HDAC1/ICAM1/IL10/IL1A/IL2RG/INSL3/ITGAM/KIF20A/LAMA4/LOXL1/MAP3K8/MEST/MMP14/MMP2/PDGFD/PDGFRA/PDGFRB/PFKFB3/PLA2G4A/PLAUR/PLPP3/PRKCB/PTGS2/PTPRR/RARRES1/RPS19/SPRY2/TGFBI/THBS2/THY1/TNF/TNFRSF1A/TNFRSF1B/…
Connective Tissue Disorders, Organismal Injury and Abnormalities, Skeletal and Muscular Disorders, Skeletal and Muscular System Development and Function	Abnormal morphology of skeleton	6.56e-14		56	BGN/BMP4/BMPR1B/Cdkn1c/CLEC3B/COL12A1/COMMD3-BMI1/CREB3L1/CRISPLD2/CSF1/CSF1R/CTGF/CTSK/EDNRA/FBN1/FCER1G/FGFR1/FLNB/FMOD/FST/GDF11/GHR/GPC3/GSN/HEXB/HSPG2/IBSP/IDUA/IGF1/IGF2/IL10/LMNA/MAN2B1/MC3R/MMP14/MMP2/NFIX/NOV/NPR3/PCOLCE/PDGFRA/PKDCC/PLAGL1/PTHLH/PTPRE/RGN/ROR2/SFRP1/SFRP2/SLC39A14/SPON1/SULF2/TBX3/THBS3/TNF/TYROBP
Organismal Development, Organismal Injury and Abnormalities	Abnormal morphology of head	6.87e-14		131	ADAMTS2/ADAMTS4/ADCY3/AGTR1/AHR/AKAP12/ARL6/AXL/BGN/BMP1/BMP4/BMPR1B/C1QA/CADPS2/Cdkn1c/CDON/CFTR/CLCN3/CNTN1/COL8A1/COL8A2/COMMD3-BMI1/COX7B/CSF1/CSF1R/CTGF/CTSA/CTSB/CTSK/CTSV/CXCR4/CYP19A1/CYP1B1/DBN1/DCN/DKK2/DPT/EDNRA/EDNRB/EFEMP1/EFNA5/ENTPD1/EPB41L1/EPHA7/FCER1G/FGFR1/FLNB/FMOD/FOXL2/FREM1/FST/GDF11/GM2A/GPC3/HESX1/HEXB/HEY2/HSD11B1/HSPG2/ICAM1/ID2/IDUA/IGF1/IGF2/IKZF2/IL10/ITGA8/JAG1/KCNJ…
Cancer, Organismal Injury and Abnormalities	Upper aero-digestive squamous cell carcinoma	6.99e-14		68	ADAM12/ASPN/AXL/BGN/BMP4/BMPR1B/CCL8/CD44/CDH10/CDH13/CDH2/CNN1/COL11A1/COL15A1/COL1A1/CTGF/CTHRC1/CTSC/CTSH/CXCL10/CXCL2/CXCL8/DCN/DPT/DPYSL3/ENPEP/EREG/EZR/FAM171B/FBXW7/FGF7/FOXL2/GAS6/GMFG/GPC3/GPNMB/HMCN1/HTRA1/IGF2/IGFBP6/IL1A/IL1RN/ITGA8/ITGBL1/LY75/MAP7/MATN2/MDGA2/MFAP5/MGP/MSN/NID1/OSMR/PCLO/PDGFD/PLAU/POSTN/PTGS2/RASAL1/RHOJ/RNF6/SCG2/SERPINE1/SPON1/TAGLN/TGM2/THY1/UMPS
Developmental Disorder, Hereditary Disorder, Organismal Injury and Abnormalities, Skeletal and Muscular Disorders	Autosomal dominant Emery-Dreifuss muscular dystrophy	9.72e-14		22	ASPN/BGN/BMP1/COL1A1/COL1A2/COL4A1/COL4A2/COL6A1/COL6A3/COLEC12/CPQ/DAB2/EMILIN1/JAG1/LMNA/LOX/LOXL1/LOXL2/PGRMC1/TAX1BP3/TGFBI/TPM4
Skeletal and Muscular System Development and Function	Morphology of muscle	1.4e-13		83	ACVRL1/ADAM12/AGTR1/AHR/AIF1/AKAP5/ALDH1A2/BACH1/BGN/CACNA1H/CDH2/Cdkn1c/COL12A1/COL14A1/COL15A1/COL6A1/CTSV/CXCR4/CYBB/CYP19A1/DCN/DES/DICER1/EDNRA/EFEMP1/EFEMP2/FBN1/FBXO32/FMOD/FST/GDF11/HEY2/HSD11B1/HSPG2/ICAM1/IDUA/IGF1/IGF2R/IL1A/IL1B/JUP/KITLG/LAMA2/LAMA4/LIMS1/LMCD1/LMNA/LMNB1/LOX/LTBP1/MAN2B1/MAP2K6/MGP/MMP14/MMP2/MYL9/NFKBIA/NR4A3/PCOLCE/PKP2/PLA2G4A/PLAU/PPARGC1B/PRKAA1/PRKAA2/PRKG1/PT…
Organismal Development, Skeletal and Muscular System Development and Function	Morphology of limb	1.41e-13		57	BGN/BMP4/BMPR1B/Cdkn1c/COL12A1/COL1A2/COMMD3-BMI1/CSF1R/CTGF/CTSK/FBN2/FCER1G/FLNB/FMOD/FST/GDF11/GHR/GPC3/HEXB/HSD11B1/HSPG2/IBSP/ICAM1/IDUA/IGF1/IGF2/IL10/LRP4/MC3R/MMP14/NOV/NPR3/NR2F2/PCOLCE/PDGFRA/PKDCC/PLAGL1/POSTN/PRKAA1/PRKAA2/PRLR/PTHLH/PTPRE/RDH10/ROR2/SFRP1/SFRP2/SLC39A14/SPON1/SPRY2/SULF2/TBX3/THBS1/THBS3/TMPO/TNF/TYROBP
Organismal Development, Organismal Injury and Abnormalities	Abnormal morphology of abdomen	1.61e-13		129	ACE2/ACSL4/ACTN4/ACVRL1/AEBP1/AGL/AGTR1/AHR/AKAP12/AKAP5/AMACR/APOA1/ARFGEF3/ARHGDIB/AXL/BHLHE40/BMP1/BMP4/BMPR1B/CADPS2/CCBE1/CCR1/CD36/CD40/CD44/CD86/Cdkn1c/CFI/CFTR/CLCN3/COL1A1/COMMD3-BMI1/CSF1/CSF1R/CTHRC1/CTSA/CYBB/CYP19A1/DCN/EDNRB/EFEMP1/EHD3/ETS1/FBLN1/FCER1G/FGF7/FOXL2/FREM1/GAS6/GDF11/GHR/GPC3/HEXB/HSD11B1/HSPA4L/HSPG2/ID2/IGF2R/IKZF3/IL10/IL2RG/IL7R/INHA/ITGA8/ITPKB/JAG1/JUP/LGMN/LGR4…
Cancer, Organismal Injury and Abnormalities, Reproductive System Disease	Benign neoplasm of female genital organ	2.72e-13		77	ACP5/ADAM12/AEBP1/AHR/AIG1/ALDH1A2/ARL4C/AURKB/CALB2/CAVIN2/CDH1/CLEC3B/COL11A1/COL15A1/COL6A3/CRABP2/CTSC/CYP19A1/CYP1B1/DAB2/DPT/ECM2/EDNRB/EIF4EBP1/ENPEP/FBN1/FBXW7/FMOD/FOXL2/GNG11/GPM6A/GPX3/HIST1H2BD/HSD11B1/IGF2/ISOC1/LGR4/LOX/LTBP1/LYN/MDH1/MEST/MFAP5/MGP/MMP2/MSLN/MUM1L1/NR2F1/NR2F2/NR4A2/NR4A3/NR5A2/PCCA/PDGFRA/PLXNC1/POSTN/PRLR/PTGS2/RACGAP1/RAMP2/RPS19/SCG2/SEMA3C/SERPING1/SFRP1/SNAI2…
Dermatological Diseases and Conditions, Inflammatory Disease, Organismal Injury and Abnormalities, Skeletal and Muscular Disorders	Juvenile dermatomyositis	3.18e-13		21	ASPN/BGN/BMP1/COL1A1/COL1A2/COL4A1/COL4A2/COL6A1/COL6A3/COLEC12/CPQ/DAB2/EMILIN1/JAG1/LOX/LOXL1/LOXL2/PGRMC1/TAX1BP3/TGFBI/TPM4
Organismal Development, Organismal Injury and Abnormalities	Abnormal morphology of thoracic cavity	6.03e-13		92	ACADL/ACE2/ACKR3/ACVRL1/ADAM12/ADM/AHR/AKAP12/ALDH1A2/ARHGDIB/BMPR2/CACNA1H/CAPN1/CD36/CDH2/Cdkn1c/CFTR/CLEC1B/CMKLR1/COMMD3-BMI1/CSF2RB/CST3/CTGF/CTSK/CTSV/CXCR4/CYBB/DCN/DES/EDNRA/ETS1/FBLN1/FBN1/FGFR1/FLNA/FMOD/GPC3/HEY2/HSD11B1/HSPG2/IDUA/IGF1/IGF2/IGF2R/IL1RN/IL2RG/IL7R/ITGA8/JAG1/JUP/LAMA4/LASP1/LMNA/LMNB1/LOX/LOXL1/LOXL2/LTBP1/MFAP4/MGP/MMP14/MMP2/NEDD4L/NEXN/NOV/NR2F2/PKP2/PLA2G4A/POSTN/P…
Cardiovascular Disease, Organismal Injury and Abnormalities	Intermediate disease stage peripheral arterial disease	8.27e-13		36	ARHGDIB/ARL4C/CAPG/CCR1/CD163/CD53/CEMIP/CSF2RB/CTSA/CTSB/CTSC/CTSS/CXCR4/CYTIP/DAB2/EVI2A/EVI2B/FCGR1A/LAPTM5/LCP1/LYN/MAFB/MOB4/NR4A2/OMD/PLA2G4A/PLAUR/PLTP/PLXNC1/SAMSN1/SIDT2/SUCLA2/SUCO/THBS1/TPP1/UCP2
Digestive System Development and Function	Morphology of digestive system	1.07e-12		105	ACVRL1/ADAMTS2/AEBP1/AGL/AHR/AKAP5/AMACR/APOA1/ARFGEF3/BMP1/CADPS2/CCBE1/CCR1/CD14/CD36/Cdkn1c/CDON/CFTR/CITED1/CLCN3/COL1A1/CSF1/CSF1R/CTHRC1/CTSA/CTSK/CTSV/CYBB/CYBRD1/CYP19A1/DCN/DICER1/EDNRA/EDNRB/EFEMP1/FABP5/FGF7/FGFR1/FST/GDF11/GHR/GPC3/HEXB/HSPG2/ID2/IDUA/IGF1/IGF2/IGF2R/IL10/IL2RG/IL7R/INHA/ITPKB/JAG1/JUP/LGMN/LMNA/LOXL1/LRP4/LYN/MAN2B1/MAP3K8/MDK/MMP14/NAAA/NFIX/NLRP3/NR1H4/NR5A2/OSMR/P…
Nervous System Development and Function	Morphology of nervous system	1.47e-12		129	A2M/AADAT/ACVRL1/ADAMTS4/ADCY3/ADGRG6/AGTR1/AIFM1/AKAP12/AKAP5/ALDH1A2/ARL6/AXL/BMP4/BMPR1B/C1QA/CACNA2D3/CADM1/CADPS2/CD40/CD44/CD86/CDH11/Cdkn1c/CDON/CLCN3/CNTN1/COL8A2/COMMD3-BMI1/CSF1R/CTSB/CTSF/CTSV/CXCR4/DBN1/DICER1/DNM1/DOCK10/DPYSL3/EDNRA/EFNA5/ENTPD1/EPB41L1/EPB41L3/EPHA7/FGF7/FGFR1/FLNA/FSCN1/FST/GDF11/GHR/GLDN/GM2A/GRIA1/GRID1/HESX1/HEXB/HEY2/HSD11B1/HSPG2/ID2/IDUA/IGF1/IGF2/IGF2R/IGFB…
Cellular Function and Maintenance, Hematological System Development and Function	Function of macrophages	1.66e-12		37	AHR/AXL/CAPG/CCBE1/CCL5/CCR1/CD14/CD36/CLCN3/CNN2/CXCL10/CYBB/FCER1G/FCGR1A/GSN/ICAM1/IDUA/IL1B/ITGAM/LCP1/LGMN/LY96/LYN/MSR1/NFKBIA/NLRP3/PLA2G4A/PLAT/PLAU/PLAUR/PTGS2/SIRPA/TIMD4/TLR6/TNF/TNFRSF1A/UCP2
Connective Tissue Development and Function, Connective Tissue Disorders, Organismal Injury and Abnormalities, Skeletal and Muscular Disorders, Skeletal and Muscular System Development and Function, Tissue Development	Abnormal morphology of bone	2.14e-12		74	ADAMTS2/ARL6/BGN/BMP1/BMP4/BMP6/BMPR1B/CD68/Cdkn1c/CDON/CFTR/CLEC3B/COL12A1/COMMD3-BMI1/CREB3L1/CSF1/CSF1R/CTGF/CTSK/CTSV/CYP19A1/DCN/EDNRA/EFEMP1/FBLIM1/FBN1/FCER1G/FLNB/FMOD/FREM1/FST/GDF11/GHR/GPC3/GSN/HEXB/HSPG2/IBSP/IDUA/IGF1/IGF2/IL10/KCNJ2/LMNA/LMO4/LRIG3/MC3R/MFAP2/MFAP5/MGP/MMP14/MMP2/NFIX/NOV/NPR3/PCOLCE/PDGFRA/PKDCC/PLAGL1/PTHLH/PTPRE/ROR2/SFRP1/SFRP2/SLC39A14/SPON1/SULF2/TBX3/THBS3/TM…
Cancer, Organismal Injury and Abnormalities	Genitourinary carcinoma	2.76e-12		553	A2M/ABCA6/ABCA9/ABHD12B/ABI3BP/ABLIM3/ACE2/ACP5/ACSL4/ACTN1/ACTN4/ACVRL1/ADAMTS12/ADAMTS2/ADAMTS4/ADAMTS5/ADM/AEBP1/AGL/AGPAT4/AIF1/AIFM1/AKAP12/ALAS1/ALDH1A2/ALG11/AMACR/ANGPTL5/ANKRD1/ANLN/ANO4/AOX1/ARFGEF3/ARHGAP20/ARL4C/ASAP1/ASB14/ASCC1/ASPN/ATF7IP2/ATP6V0E2/ATP6V1B2/ATP8A1/AURKB/AXL/B3GALNT1/BACH1/BCAT1/BCL6B/BGN/BHLHE40/BICC1/BMP4/BMP6/BMPR2/BUB1B/C12orf4/C1orf162/C1QC/C1QTNF5/C1S/C2/CA10/…
Connective Tissue Development and Function, Organ Morphology, Organismal Development, Skeletal and Muscular System Development and Function, Tissue Development	Morphology of limb bone	2.83e-12		36	BGN/BMPR1B/Cdkn1c/COL12A1/COL1A2/CTGF/CTSK/FCER1G/FLNB/FMOD/GHR/HSPG2/IBSP/IDUA/IGF1/IGF2/IL10/MC3R/MMP14/NOV/PCOLCE/PKDCC/PLAGL1/POSTN/PRLR/PTHLH/PTPRE/ROR2/SFRP2/SLC39A14/SPON1/SULF2/TBX3/THBS3/TNF/TYROBP
Cancer, Organismal Injury and Abnormalities	Cancer of head	2.85e-12		71	ADAM12/ADAMTS4/ADAMTS5/AKAP12/ASPN/BGN/BMP4/BMPR1B/CALB2/CCL8/CD44/CDH13/CNN1/COL11A1/COL15A1/COL1A1/COL4A1/CTGF/CTHRC1/CTSC/CTSH/CXCL10/CXCL2/CXCL8/DCN/DICER1/DPT/ENPEP/EREG/EZR/FABP5/FBXW7/FGF7/FGFR1/FOXL2/GAS6/GMFG/GPC3/HMCN1/IGF1/IGFBP6/IL1A/IL1B/IL1RN/ITGA8/ITGBL1/LAMA4/LOXL2/LY75/MAP7/MATN2/MFAP5/MGP/NCAM1/NOP53/PDGFD/PLAU/PTGS2/RASAL1/RHOJ/SCG2/SERPINE1/SFRP1/SPON1/TAGLN/TGM2/THBS1/TNF/TOP…
Post-Translational Modification, Protein Synthesis, Protein Trafficking	Heterotetramerization of protein	3.39e-12		19	CBR4/HIST1H3C/HIST1H3D/HIST1H3G/HIST1H3H/HIST1H3I/HIST1H4A/HIST1H4B/HIST1H4C/HIST1H4D/HIST1H4F/HIST1H4H/HIST1H4K/HIST1H4L/HIST2H4B/LRP4/NLGN1/PDSS1/S100A10
Cardiovascular System Development and Function	Morphology of vessel component	3.82e-12		23	ACVRL1/AIF1/BACH1/BMPR2/COL1A1/CST3/CXCR4/CYBB/EFEMP2/FBN1/FBN2/FLT4/HEY2/IGF1/LOX/LTBP1/MGP/MMP2/OLR1/PAPPA/PLAU/PTGIS/VCAM1
Organismal Development, Skeletal and Muscular Disorders, Skeletal and Muscular System Development and Function	Abnormal morphology of limb	3.98e-12		47	BGN/BMP4/BMPR1B/Cdkn1c/COL12A1/COMMD3-BMI1/CSF1R/CTGF/CTSK/FBN2/FCER1G/FLNB/FMOD/FST/GDF11/GHR/GPC3/HEXB/HSPG2/IBSP/IDUA/IL10/LRP4/MC3R/MMP14/NOV/NPR3/PCOLCE/PDGFRA/PKDCC/PLAGL1/PTHLH/PTPRE/RDH10/ROR2/SFRP1/SFRP2/SLC39A14/SPON1/SPRY2/SULF2/TBX3/THBS1/THBS3/TMPO/TNF/TYROBP
Cancer, Gastrointestinal Disease, Organismal Injury and Abnormalities	Intestinal adenocarcinoma	4.42e-12		692	A2M/AADAT/ABCA6/ABCA9/ABHD2/ABI3BP/ABLIM1/ABLIM3/ACAA2/ACBD5/ACE2/ACP5/ACSL4/ACTA2/ACTG2/ACTN1/ACVRL1/ADAM12/ADAMTS12/ADAMTS2/ADAMTS4/ADAMTS5/ADCY3/ADH6/ADM/AEBP1/AGL/AGTR1/AHR/AKAP12/ALAS1/ALDH1A2/AMACR/ANGPTL2/ANGPTL5/ANKRD49/ANLN/ANO4/ANXA3/AOX1/APLP1/AQP1/ARFGEF3/ARHGAP20/ARHGEF25/ARV1/ASAP1/ASB14/ATP1A1/ATP1B3/ATP6AP1/ATP8A1/AURKB/AXL/B3GNT9/BACE2/BACH1/BCAT1/BCHE/BCL6B/BEST1/BGN/BHLHE40/BIC…
Cancer, Gastrointestinal Disease, Organismal Injury and Abnormalities	Intestinal carcinoma	4.5e-12		698	A2M/AADAT/ABCA6/ABCA9/ABHD12B/ABHD2/ABI3BP/ABLIM1/ABLIM3/ACAA2/ACBD5/ACE2/ACP5/ACSL4/ACTA2/ACTG2/ACTN1/ACVRL1/ADAM12/ADAMTS12/ADAMTS2/ADAMTS4/ADAMTS5/ADCY3/ADH6/ADM/AEBP1/AGL/AGTR1/AHR/AKAP12/ALAS1/ALDH1A2/AMACR/ANGPTL2/ANGPTL5/ANKRD49/ANLN/ANO4/ANXA3/AOX1/APLP1/AQP1/ARFGEF3/ARHGAP20/ARHGEF25/ARV1/ASAP1/ASB14/ATP1A1/ATP1B3/ATP6AP1/ATP8A1/AURKB/AXL/B3GNT9/BACE2/BACH1/BCAT1/BCHE/BCL6B/BEST1/BGN/BHL…
Cancer, Organismal Injury and Abnormalities	Serous adenocarcinoma	7.58e-12		94	ABHD12B/ACP5/ACTG2/AEBP1/AIFM1/ALDH1A2/ANXA3/APOD/AQP1/ARL4C/BUB1B/CALB2/CCNE1/CDH1/CDH11/CDH13/CENPA/CLDN5/CLEC3B/CLIC2/CNN1/COL11A1/COL14A1/COL15A1/COL4A6/CSF2RB/CXCL8/DAB2/DES/DNAH7/DOCK8/DPT/ECM2/EDNRA/EDNRB/EMILIN1/ENPEP/ENPP2/ENTPD1/F13A1/FBLN1/FBXW7/FGF7/FXYD1/GLDC/GPM6A/GPX3/HEPH/HIST1H2BD/HSD11B1/IGF1/INA/KIF11/LAMA4/LDB2/LOX/LRRC17/LRRC34/MATN2/MFAP4/MFAP5/MGP/MSLN/MUM1L1/PDE8B/PDGFRA/P…
Cancer, Organismal Injury and Abnormalities, Reproductive System Disease	Tumorigenesis of genital tumor	7.78e-12		344	ABCA6/ABCA9/ABHD12B/ABI3BP/ABLIM3/ACE2/ACP5/ACSL4/ACTN1/ACTN4/ADAMTS12/ADAMTS2/ADM/AEBP1/AGL/AGPAT4/AIF1/AIFM1/ALAS1/ALDH1A2/ALG11/ANLN/ANO4/ARHGAP20/ARL4C/ASAP1/ASPN/ATF7IP2/ATP6V1B2/ATP8A1/AURKB/B3GALNT1/BACH1/BCAT1/BCL6B/BICC1/BMP6/BMPR1B/BUB1B/C12orf4/C1QC/C1S/CA10/CA8/CACNA1H/CACNA2D3/CALB2/CAPRIN2/CATSPERB/CC2D2A/CCDC102B/CD163/CD44/CD68/CDH1/CDH10/CDH12/CDH13/CDH2/CENPE/CENPF/CEP44/CERCAM/…
Organ Morphology, Organismal Development, Organismal Injury and Abnormalities, Renal and Urological Disease, Renal and Urological System Development and Function	Abnormal morphology of kidney	7.8e-12		48	ACE2/ACTN4/AGTR1/BHLHE40/BMP4/CCR1/CD36/Cdkn1c/CFI/CYP19A1/DCN/EHD3/FBLN1/FGF7/FREM1/GAS6/GDF11/GHR/GPC3/HEXB/HSPA4L/ID2/IGF2R/ITGA8/LGMN/LGR4/LRP4/LYN/MAFB/MGP/MMP14/NFIA/NPNT/PCCA/PCSK5/PDGFRB/PLA2G4A/PTGIS/PTGS2/REN/RFX3/SERPINE1/SPRY2/TIE1/TNFRSF1A/TNFRSF1B/WNT11/ZFP36L2
Cancer, Gastrointestinal Disease, Organismal Injury and Abnormalities	Large intestine adenocarcinoma	9.98e-12		689	A2M/AADAT/ABCA6/ABCA9/ABHD2/ABI3BP/ABLIM1/ABLIM3/ACAA2/ACBD5/ACE2/ACP5/ACSL4/ACTA2/ACTG2/ACTN1/ACVRL1/ADAM12/ADAMTS12/ADAMTS2/ADAMTS4/ADAMTS5/ADCY3/ADH6/ADM/AEBP1/AGL/AGTR1/AHR/AKAP12/ALAS1/ALDH1A2/AMACR/ANGPTL2/ANGPTL5/ANKRD49/ANLN/ANO4/ANXA3/AOX1/APLP1/AQP1/ARFGEF3/ARHGAP20/ARHGEF25/ARV1/ASAP1/ASB14/ATP1A1/ATP1B3/ATP6AP1/ATP8A1/AURKB/AXL/B3GNT9/BACE2/BACH1/BCAT1/BCHE/BCL6B/BEST1/BGN/BHLHE40/BIC…
Organismal Injury and Abnormalities, Renal and Urological Disease, Renal and Urological System Development and Function	Abnormal morphology of urinary system	1.18e-11		50	ACE2/ACTN4/AGTR1/BHLHE40/BMP4/CCR1/CD36/Cdkn1c/CFI/CYP19A1/DCN/EHD3/FBLN1/FGF7/FREM1/GAS6/GDF11/GHR/GPC3/HEXB/HSPA4L/ID2/IGF2R/ITGA8/LGMN/LGR4/LRP4/LYN/MAFB/MGP/MMP14/NFIA/NPNT/PCCA/PCSK5/PDGFRA/PDGFRB/PLA2G4A/PTGIS/PTGS2/PTPRF/REN/RFX3/SERPINE1/SPRY2/TIE1/TNFRSF1A/TNFRSF1B/WNT11/ZFP36L2
Cancer, Gastrointestinal Disease, Organismal Injury and Abnormalities	Large intestine carcinoma	1.55e-11		693	A2M/AADAT/ABCA6/ABCA9/ABHD2/ABI3BP/ABLIM1/ABLIM3/ACAA2/ACBD5/ACE2/ACP5/ACSL4/ACTA2/ACTG2/ACTN1/ACVRL1/ADAM12/ADAMTS12/ADAMTS2/ADAMTS4/ADAMTS5/ADCY3/ADH6/ADM/AEBP1/AGL/AGTR1/AHR/AKAP12/ALAS1/ALDH1A2/AMACR/ANGPTL2/ANGPTL5/ANKRD49/ANLN/ANO4/ANXA3/AOX1/APLP1/AQP1/ARFGEF3/ARHGAP20/ARHGEF25/ARV1/ASAP1/ASB14/ATP1A1/ATP1B3/ATP6AP1/ATP8A1/AURKB/AXL/B3GNT9/BACE2/BACH1/BCAT1/BCHE/BCL6B/BEST1/BGN/BHLHE40/BIC…
Cancer, Organismal Injury and Abnormalities, Skeletal and Muscular Disorders	Smooth muscle tumor	2.44e-11		58	ADAM12/AHR/AIG1/AURKB/CAVIN2/CD163/CD44/CDH1/CKS2/COL6A3/CRABP2/CSF1/CSF1R/CTSC/CTSL/CYP19A1/CYP1B1/DPT/ECM2/EDNRB/EIF4EBP1/FBN1/FGFR1/FLT4/FMOD/GNG11/GPM6A/IGF1/IGF2/ISOC1/LGR4/LTBP1/LYN/MDH1/MEST/MMP2/NR2F1/NR2F2/NR4A2/NR4A3/NR5A2/PCCA/PDGFRA/PDGFRB/PLXNC1/PTGS2/RAMP2/RPS19/SCG2/SFRP1/SPSB1/STX3/TGFB3/TIE1/TOP2A/UTRN/VCAN/ZYX
Organismal Injury and Abnormalities	Ulcer	3.81e-11		30	AHR/APOA1/CFTR/COL11A1/COL12A1/COL14A1/COL15A1/COL1A1/COL1A2/COL21A1/COL4A1/COL4A2/COL4A6/COL6A1/COL6A3/COL8A1/COL8A2/CTSK/CTSL/FGG/IL1RN/JUP/NFKBIA/PDGFRA/PDGFRB/PRKG1/PRLR/PTGS2/TGFA/TOP2A
Ophthalmic Disease, Organismal Injury and Abnormalities	Maculopathy	4.11e-11		24	AMY2A/BEST1/BMP4/C2/CCL2/CFI/CST3/DICER1/EFEMP1/EFEMP2/FBLN1/FBLN2/FBN2/HMCN1/HTRA1/MFSD8/NLRP3/PLAT/PLAU/PLAUR/PRKCB/PTGFR/PTGS2/SERPING1
Connective Tissue Development and Function, Connective Tissue Disorders, Organ Morphology, Organismal Development, Organismal Injury and Abnormalities, Skeletal and Muscular Disorders, Skeletal and Muscular System Development and Function, Tissue Development	Abnormal morphology of limb bone	4.69e-11		31	BGN/BMPR1B/Cdkn1c/COL12A1/CTGF/CTSK/FCER1G/FLNB/FMOD/GHR/HSPG2/IBSP/IDUA/IL10/MC3R/MMP14/NOV/PCOLCE/PKDCC/PLAGL1/PTHLH/PTPRE/ROR2/SFRP2/SLC39A14/SPON1/SULF2/TBX3/THBS3/TNF/TYROBP
Cancer, Organismal Injury and Abnormalities	Fibromatosis	4.82e-11		28	ATP6V1B2/CCNE1/CCNE2/COL11A1/COL12A1/COL14A1/COL15A1/COL1A1/COL1A2/COL21A1/COL4A1/COL4A2/COL4A6/COL6A1/COL6A3/COL8A1/COL8A2/CSF1R/FGFR1/FLT4/FOXL2/KITLG/PDGFRA/PDGFRB/PRLR/PTGS2/SERPINE1/TOP2A
Connective Tissue Disorders, Organismal Injury and Abnormalities, Skeletal and Muscular Disorders, Skeletal and Muscular System Development and Function	Abnormal morphology of appendicular skeleton	5.34e-11		33	BGN/BMPR1B/Cdkn1c/COL12A1/COMMD3-BMI1/CTGF/CTSK/FCER1G/FLNB/FMOD/GHR/HSPG2/IBSP/IDUA/IL10/MC3R/MMP14/NOV/PCOLCE/PDGFRA/PKDCC/PLAGL1/PTHLH/PTPRE/ROR2/SFRP2/SLC39A14/SPON1/SULF2/TBX3/THBS3/TNF/TYROBP
Cardiovascular Disease, Organismal Injury and Abnormalities, Tissue Morphology	Size of infarct	5.98e-11		37	APOD/C1QA/C1QTNF1/CD40/CD44/CSF1/CST3/CX3CL1/DUSP6/ENTPD1/FCER1G/FGG/GPX3/GSN/IL10/IL1A/IL1B/IL1RN/ITGAM/MDK/NDRG4/NFKBIA/OLR1/OSMR/PIM1/PLA2G4A/PLAT/PTGS2/SERPING1/SIRT3/SLC16A7/TGM2/TNFAIP3/TNFRSF1A/TNFRSF1B/UCP2/VWF
Digestive System Development and Function, Gastrointestinal Disease	Abnormal morphology of digestive system	7.33e-11		86	ACVRL1/ADAMTS2/AEBP1/AGL/AHR/AKAP5/AMACR/APOA1/ARFGEF3/BMP1/CADPS2/CCBE1/CCR1/CD36/Cdkn1c/CDON/CFTR/CLCN3/COL1A1/CSF1/CSF1R/CTHRC1/CTSA/CTSK/CYBB/CYP19A1/DCN/EDNRA/EDNRB/FGFR1/FST/GDF11/GHR/GPC3/HEXB/HSPG2/ID2/IDUA/IGF2R/IL10/IL2RG/IL7R/INHA/ITPKB/JAG1/JUP/LMNA/LOXL1/LRP4/LYN/MAN2B1/MAP3K8/MMP14/NFIX/NR1H4/NR5A2/PKDCC/PLA2G16/PLAU/POSTN/PREX1/PRKG1/PRLR/PTGS2/PTHLH/RAMP2/RDH10/RGN/RPSA/SIDT2/SPI1…
Dermatological Diseases and Conditions, Organ Morphology, Organismal Injury and Abnormalities	Abnormal morphology of skin	7.47e-11		46	ADAMTS2/AHR/APOA1/BGN/CD34/CLDN1/CTSA/CTSB/CTSV/DCN/DICER1/DPT/EDNRB/EFEMP1/EREG/FGF7/FMOD/FST/GPC3/HEPH/IDUA/IGF1/IGF2/IL1RN/ITPKB/JUP/KITLG/LMO4/LOX/LOXL1/MMP14/NFKBIA/PDGFRA/PHGDH/PLAGL1/PRLR/RGN/SLC46A3/SNAI2/SPINT1/TGFA/TGFB3/THBS1/TMPO/TNF/TNFAIP3
Connective Tissue Development and Function, Skeletal and Muscular System Development and Function, Tissue Development	Ossification of endochondral bone	7.68e-11		16	BMP4/Cdkn1c/CSF1R/CTGF/FLNB/GHR/GPC3/HSPG2/IGF1/MMP14/NFIX/NOV/PTGS2/PTHLH/SFRP2/TMEM119
Cancer, Dermatological Diseases and Conditions, Organismal Injury and Abnormalities	Cutaneous melanoma	8.51e-11		568	A2M/ABCA6/ABCA9/ABHD12B/ABI3BP/ABLIM3/ACADL/ACBD5/ACE2/ACOX2/ACP5/ACSL4/ACSL5/ACTN1/ACVRL1/ADAMTS12/ADAMTS2/ADAMTS4/ADAMTS5/ADCY3/ADH6/AEBP1/AGL/AGPAT4/AGTR1/AKAP12/AKAP5/ALAS1/ALDH1A2/AMACR/ANGPTL5/ANO4/ANXA3/AOX1/APLP1/APOD/AQP1/ARFGEF3/ARHGEF25/ASAP1/ATF7IP2/ATP1A1/ATP1B3/ATP6AP1/ATP6V0E2/ATP6V1B2/ATP8A1/AXL/BCAT1/BCL6B/BICC1/BMP1/BMP6/BPIFC/BUB1B/BVES/C11orf24/C1orf54/C1QA/C1QC/C1QTNF1/C1S/C2…
Connective Tissue Disorders, Organismal Injury and Abnormalities	Dupuytren contracture	1.28e-10		21	ADAMTS12/ADAMTS2/ADAMTS4/ADAMTS5/COL11A1/COL12A1/COL14A1/COL15A1/COL1A1/COL1A2/COL21A1/COL4A1/COL4A2/COL4A6/COL6A1/COL6A3/COL8A1/COL8A2/FST/MMP14/MMP2
Connective Tissue Development and Function, Skeletal and Muscular System Development and Function, Tissue Development	Formation of endochondral bone	1.75e-10		17	BMP4/BMP6/Cdkn1c/CSF1R/CTGF/FLNB/GHR/GPC3/HSPG2/IGF1/MMP14/NFIX/NOV/PTGS2/PTHLH/SFRP2/TMEM119
Embryonic Development, Organ Development, Organ Morphology, Organismal Development, Respiratory System Development and Function, Tissue Development	Morphology of lung	2.24e-10		39	AKAP12/BMPR2/CCBE1/CDH11/Cdkn1c/CFTR/CITED1/CLEC1B/CMKLR1/CSF2RB/CTGF/CTSK/FBLN1/FBN1/FLT4/HEY2/HSD11B1/IGF1/IGF2R/ITGA8/LMNB1/LOX/LOXL1/MFAP4/MGP/MMP14/NEDD4L/PPARGC1B/PTHLH/RASGRP1/RDH10/RGN/ROR2/SERPINE1/TGFB3/TGFBI/THBS1/TIE1/TNF
Ophthalmic Disease, Organismal Injury and Abnormalities	Macular degeneration	2.36e-10		20	AMY2A/BMP4/C2/CCL2/CFI/CST3/DICER1/EFEMP1/EFEMP2/FBLN1/FBLN2/FBN2/HMCN1/HTRA1/NLRP3/PLAT/PLAU/PLAUR/PTGS2/SERPING1
Organ Morphology	Morphology of skin	2.6e-10		53	ACE2/ADAMTS2/AHR/APOA1/BACE2/BGN/CD34/CLDN1/CSF1R/CTSA/CTSB/CTSV/DCN/DICER1/DPT/EDNRB/EFEMP1/EREG/FBN1/FGF7/FGFR1/FMOD/FST/GPC3/HEPH/IDUA/IGF1/IGF2/IL10/IL1RN/ITPKB/JUP/KITLG/LMO4/LOX/LOXL1/MMP14/NFKBIA/PDGFRA/PHGDH/PLAGL1/PRLR/RGN/SLC46A3/SNAI2/SPINT1/TGFA/TGFB3/THBS1/THBS2/TMPO/TNF/TNFAIP3
Respiratory System Development and Function	Morphology of respiratory system	3.84e-10		54	ADAMTS2/AKAP12/BMP4/BMPR2/CACNA1H/CCBE1/CDH11/Cdkn1c/CDON/CFTR/CITED1/CLEC1B/CMKLR1/COL6A1/CSF1R/CSF2RB/CTGF/CTSK/FBLN1/FBN1/FLT4/FST/GDF11/HESX1/HEXB/HEY2/HSD11B1/HSPG2/IGF1/IGF2R/ITGA8/LMNB1/LOX/LOXL1/MFAP4/MGP/MMP14/MMP2/NEDD4L/PDGFRA/PLAU/PPARGC1B/PTHLH/RASGRP1/RDH10/RGN/ROR2/SERPINE1/SPRY2/TGFB3/TGFBI/THBS1/TIE1/TNF
Cardiovascular System Development and Function, Tissue Morphology	Morphology of artery	4.12e-10		34	ACTA2/ACVRL1/ADM/AGTR1/AHR/BMP1/BMP4/BMPR2/CACNA1H/COL1A1/COMMD3-BMI1/CST3/CXCL10/DLL4/EDNRA/EDNRB/EFEMP2/FBN1/FLNA/GHR/HEY2/IL10/IL1RN/LOX/LTBP1/MFAP2/MFAP5/MGP/MMP2/PDGFRA/PTGIS/RAMP2/RASIP1/REN
Connective Tissue Development and Function, Organ Morphology, Skeletal and Muscular System Development and Function, Tissue Development	Length of long bones	4.16e-10		18	BGN/Cdkn1c/CSF1/CSF1R/DCN/FLNB/GHR/HEXB/HSPG2/MMP14/MMP2/NOV/NPR3/PKDCC/PTHLH/ROR2/SFRP2/SLC39A14
Dermatological Diseases and Conditions, Organismal Injury and Abnormalities	Psoriasis	4.7e-10		82	A2M/ACTA2/ADAM12/ADM/ANXA3/APOD/ARHGDIB/CAVIN1/CCL2/CD36/CDH1/CEBPD/CFD/CLEC3B/CNN1/COL14A1/COL1A2/CRABP2/CTSB/CTSK/CTSL/CTSS/CTSV/CX3CL1/CXCL10/CXCL11/CXCL5/CXCL8/CXCL9/CYCS/CYP1B1/DBN1/DKK2/EIF4EBP1/EPHX1/F13A1/FABP5/FAR2/FGF7/FLT4/FSCN1/GM2A/GOT1/GSN/ICAM1/IDH3A/IL10/IL1A/IL1B/IL1RN/JUP/LAMA2/LDB2/LRIG3/MALL/MKI67/MMP14/MMP2/NR4A2/NRP2/OSMR/PDGFRB/PLA2G16/PLAT/PLAU/POSTN/PRKCB/PRKD1/PTGS2/RARR…
Developmental Disorder, Hereditary Disorder, Organismal Injury and Abnormalities, Renal and Urological Disease	Autosomal dominant polycystic kidney disease	5.06e-10		24	ACTA2/ADAMTS2/AEBP1/AGTR1/C1S/CAVIN1/COL14A1/CPE/DPYSL3/EFEMP2/FBLN1/FCGR1A/FST/GSN/HEPH/ISLR/LOX/MATN2/MEIS2/PRKG1/RARRES2/REN/SEMA3C/TAGLN
Cardiovascular System Development and Function, Tissue Morphology	Morphology of aorta	5.41e-10		20	ACTA2/BMP1/BMPR2/COL1A1/CST3/CXCL10/EDNRA/EDNRB/EFEMP2/FBN1/FLNA/HEY2/LOX/LTBP1/MFAP2/MFAP5/MGP/MMP2/PDGFRA/PTGIS
Hereditary Disorder, Organismal Injury and Abnormalities, Renal and Urological Disease	Autosomal dominant kidney disease	5.75e-10		25	ACTA2/ACTN4/ADAMTS2/AEBP1/AGTR1/C1S/CAVIN1/COL14A1/CPE/DPYSL3/EFEMP2/FBLN1/FCGR1A/FST/GSN/HEPH/ISLR/LOX/MATN2/MEIS2/PRKG1/RARRES2/REN/SEMA3C/TAGLN
Connective Tissue Disorders, Immunological Disease, Inflammatory Disease, Inflammatory Response, Organismal Injury and Abnormalities, Skeletal and Muscular Disorders	Polyarticular juvenile rheumatoid arthritis	6.24e-10		24	ADM/CCL4/CCL5/CCR1/CD86/CDH1/CYP19A1/DNM1/FOSB/HLA-DRA/IL1B/NFKBIA/NR4A2/NR4A3/PLAUR/PTGS2/PTPRE/RGL2/RPSA/S100A10/SCAP/THBS1/TNF/TNFAIP3
Cardiovascular Disease, Cardiovascular System Development and Function, Organismal Injury and Abnormalities, Tissue Morphology	Abnormal morphology of artery	6.54e-10		31	ACTA2/ACVRL1/ADM/AGTR1/AHR/BMP1/BMPR2/CACNA1H/COL1A1/COMMD3-BMI1/CST3/CXCL10/DLL4/EDNRA/EDNRB/EFEMP2/FBN1/FLNA/GHR/HEY2/IL1RN/LOX/LTBP1/MFAP2/MFAP5/MGP/MMP2/PTGIS/RAMP2/RASIP1/REN
Post-Translational Modification, Protein Synthesis, Protein Trafficking	Tetramerization of protein	7.05e-10		30	A2M/ACADL/CBR4/CCL5/DCTPP1/DNM1/DNM1L/FBP1/GPX3/HIST1H3C/HIST1H3D/HIST1H3G/HIST1H3H/HIST1H3I/HIST1H4A/HIST1H4B/HIST1H4C/HIST1H4D/HIST1H4F/HIST1H4H/HIST1H4K/HIST1H4L/HIST2H4B/KCNJ2/LRP4/NLGN1/PDSS1/PPAT/RPS19/S100A10
Cancer, Organismal Injury and Abnormalities, Skeletal and Muscular Disorders	Leiomyomatosis	9.21e-10		49	ADAM12/AHR/AIG1/AURKB/CAVIN2/COL6A3/CRABP2/CSF1R/CTSC/CYP19A1/CYP1B1/DPT/ECM2/EDNRB/EIF4EBP1/FBN1/FGFR1/FMOD/GNG11/GPM6A/IGF1/IGF2/ISOC1/LGR4/LTBP1/LYN/MDH1/MEST/MMP2/NR2F1/NR2F2/NR4A2/NR4A3/NR5A2/PCCA/PDGFRA/PDGFRB/PLXNC1/RAMP2/RPS19/SCG2/SFRP1/SPSB1/STX3/TGFB3/TIE1/UTRN/VCAN/ZYX
Metabolic Disease	Enzymopathy	1.12e-09		47	ACADL/ADAMTS2/ADAMTS4/AMACR/BCHE/CD14/CD36/CLN6/COL1A1/COL1A2/COQ6/COQ7/CTSA/CTSF/DBT/DLAT/ETFDH/FASTKD2/FBP1/GHR/GM2A/HEXB/HSD11B1/IDUA/LRP1/LYRM7/MAN2B1/MFSD8/NAGA/NDUFAF1/NDUFAF4/NDUFAF6/NDUFS1/PCCA/PDSS1/PEPD/PHGDH/PLA2G4A/RGS16/SLC25A13/SUOX/TNF/TPP1/TTC19/UMPS/UQCRB/UQCRC2
Cancer, Organismal Injury and Abnormalities	Solid tumor of head and neck	1.13e-09		207	ABLIM3/ACADL/ACTA2/ADAM12/ADAMTS12/AGTR1/AKAP12/ANLN/ARV1/ASPN/ATF7IP2/AXL/BCL6B/BGN/BICC1/BMP4/BMPR1B/C12orf4/C1orf162/C9orf24/CAPN11/CCDC66/CCDC91/CCL8/CCSER1/CD34/CD44/CDH1/CDH11/CDH13/Cdkn1c/CDON/CENPF/CFI/CFTR/CLGN/CLIC2/CNN1/CNN2/CNTN1/COL11A1/COL12A1/COL15A1/COL1A2/COL21A1/COL4A1/CPAMD8/CPNE1/CSF1R/CSNK2A2/CTGF/CTHRC1/CTSA/CTSC/CTSF/CTSH/CXCL10/CXCL2/CXCL8/CXCR4/CYP19A1/CYP1B1/DAB2/DCN/DES…
Endocrine System Disorders, Gastrointestinal Disease, Metabolic Disease, Organismal Injury and Abnormalities, Skeletal and Muscular Disorders	Diabetic foot ulcer disorder	1.19e-09		16	COL11A1/COL12A1/COL14A1/COL15A1/COL1A1/COL1A2/COL21A1/COL4A1/COL4A2/COL4A6/COL6A1/COL6A3/COL8A1/COL8A2/PDGFRA/PDGFRB
Tissue Development	Organization of extracellular matrix	1.25e-09		25	APLP1/COL4A6/CRISPLD2/ECM2/EMILIN1/ETS1/FAP/FBLN1/HSPG2/IBSP/ITGA8/LCP1/LRP1/MMP2/NDNF/NID1/NPNT/OLFML2A/PDGFRA/POSTN/SMOC2/SPINT1/SPOCK2/TGFBI/TNF
Hereditary Disorder, Organismal Injury and Abnormalities, Skeletal and Muscular Disorders	Autosomal dominant myopathy	1.3e-09		26	ASPN/BGN/BMP1/COL1A1/COL1A2/COL4A1/COL4A2/COL6A1/COL6A3/COLEC12/CPQ/DAB2/EMILIN1/GNB4/JAG1/LMNA/LOX/LOXL1/LOXL2/NIPA1/PGRMC1/PMP22/STIM1/TAX1BP3/TGFBI/TPM4
Dermatological Diseases and Conditions, Inflammatory Disease, Organismal Injury and Abnormalities, Skeletal and Muscular Disorders	Dermatomyositis	1.3e-09		26	ASPN/BGN/BMP1/COL1A1/COL1A2/COL4A1/COL4A2/COL6A1/COL6A3/COLEC12/CPQ/CXCL10/CXCL11/CXCL9/DAB2/EMILIN1/FCGR1A/JAG1/LOX/LOXL1/LOXL2/PGRMC1/TAX1BP3/TGFBI/TNF/TPM4
Ophthalmic Disease, Organismal Injury and Abnormalities	Age-related macular degeneration	1.68e-09		16	BMP4/C2/CCL2/CFI/CST3/DICER1/EFEMP2/FBLN1/FBLN2/HMCN1/HTRA1/NLRP3/PLAT/PLAU/PLAUR/SERPING1
Cancer, Organismal Injury and Abnormalities	Head and neck carcinoma	1.73e-09		205	ABLIM3/ACADL/ACTA2/ADAM12/ADAMTS12/AGTR1/AKAP12/ANLN/ARV1/ASPN/ATF7IP2/AXL/BCL6B/BGN/BICC1/BMP4/BMPR1B/C12orf4/C1orf162/C9orf24/CAPN11/CCDC66/CCDC91/CCL8/CCSER1/CD34/CD44/CDH1/CDH11/CDH13/CDON/CENPF/CFI/CFTR/CLGN/CLIC2/CNN1/CNN2/CNTN1/COL11A1/COL12A1/COL15A1/COL1A2/COL21A1/COL4A1/CPAMD8/CPNE1/CSF1R/CSNK2A2/CTGF/CTHRC1/CTSA/CTSC/CTSF/CTSH/CXCL10/CXCL2/CXCL8/CXCR4/CYP19A1/CYP1B1/DAB2/DCN/DES/DICER1…
Cancer, Endocrine System Disorders, Organismal Injury and Abnormalities, Reproductive System Disease	Ovarian cancer	2.32e-09		174	ABHD12B/ACE2/ACP5/ADAMTS12/ADAMTS2/AEBP1/AGL/AIF1/AIFM1/ALDH1A2/ANLN/APOA1/ARL4C/ASAP1/ATF7IP2/ATP6V1B2/ATP8A1/AURKB/CACNA2D3/CALB2/CCL2/CCL4/CD44/CDH1/CDH10/CDH2/CENPE/CERCAM/CLEC3B/CLIC1/CMKLR1/CNOT4/COL11A1/COL15A1/COL1A2/COL21A1/COL4A1/COL4A2/COL4A6/COL6A3/CORO2B/CPE/CSF2RB/CTGF/CXCL10/CXCL11/CXCL8/CXCR4/CYP19A1/DAB2/DLL4/DNAH7/DOCK8/DPF3/EEF1D/EML5/ENPEP/ENPP2/EPB41L3/EPHA5/EPHX1/FAM105A/FAP…
Nervous System Development and Function	Morphology of central nervous system	2.55e-09		82	ADAMTS4/ADCY3/AGTR1/AIFM1/AKAP12/ALDH1A2/ARL6/AXL/BMP4/BMPR1B/C1QA/CADPS2/CD40/CD86/Cdkn1c/CDON/CLCN3/CNTN1/COMMD3-BMI1/CSF1R/CTSB/CTSF/CTSV/CXCR4/DBN1/DICER1/DPYSL3/EFNA5/ENTPD1/EPB41L1/EPHA7/FGFR1/FLNA/FSCN1/GDF11/GHR/GM2A/GRIA1/GRID1/HESX1/HEXB/HEY2/HSD11B1/HSPG2/ID2/IDUA/IGF1/IGF2R/IGFBP6/IL1B/IL1RN/JAG1/LMNB1/MAN2B1/MDK/MID1/NCAM1/NFIA/NFIX/NR2F1/NR4A2/PFN2/PHGDH/PLAUR/POSTN/RGN/S100A4/SCN1A…
Hereditary Disorder, Organismal Injury and Abnormalities	X-linked hereditary disease	2.72e-09		55	ACSL4/ADGRG2/AIFM1/ASPN/ATP6AP1/BGN/BMP1/CA13/CA5B/CLIC2/COL1A1/COL1A2/COL4A1/COL4A2/COL4A6/COL6A1/COL6A3/COLEC12/CPQ/CTSS/CYBB/CYCS/DAB2/EMILIN1/F8/FCGR1A/FLNA/GHR/GPC3/GPC4/GRIA3/HLA-DRA/IGF2/IL2RG/JAG1/LOX/LOXL1/LOXL2/MAGED2/MAOB/MID1/NDP/NHS/PGRMC1/RP2/SCN1A/SCN9A/SSR4/TAX1BP3/TGFBI/TLR6/TNF/TPM4/UTRN/ZDHHC15
Skeletal and Muscular Disorders	Laminopathy	3.42e-09		23	ASPN/BGN/BMP1/COL1A1/COL1A2/COL4A1/COL4A2/COL6A1/COL6A3/COLEC12/CPQ/DAB2/EMILIN1/JAG1/LBR/LMNA/LOX/LOXL1/LOXL2/PGRMC1/TAX1BP3/TGFBI/TPM4
Cancer, Organismal Injury and Abnormalities	Head and neck squamous cell carcinoma	4.12e-09		185	ABLIM3/ACADL/ACTA2/ADAM12/ADAMTS12/AGTR1/AKAP12/ANLN/ARV1/ASPN/ATF7IP2/AXL/BCL6B/BGN/BICC1/BMP4/BMPR1B/C12orf4/C1orf162/C9orf24/CAPN11/CCDC66/CCDC91/CCL8/CCSER1/CD34/CD44/CDH1/CDH11/CDH13/CDON/CENPF/CFI/CFTR/CLIC2/CNN1/CNN2/CNTN1/COL11A1/COL12A1/COL15A1/COL1A2/COL21A1/COL4A1/CPAMD8/CPNE1/CSNK2A2/CTGF/CTHRC1/CTSA/CTSC/CTSF/CTSH/CXCL10/CXCL2/CXCL8/DAB2/DCN/DES/DLAT/DLL4/DNAH7/DOCK8/DPT/EMILIN1/EML5…
Connective Tissue Disorders, Organismal Injury and Abnormalities	Advanced Dupuytren contracture	4.3e-09		14	COL11A1/COL12A1/COL14A1/COL15A1/COL1A1/COL1A2/COL21A1/COL4A1/COL4A2/COL4A6/COL6A1/COL6A3/COL8A1/COL8A2
Cancer, Organismal Injury and Abnormalities, Reproductive System Disease	Peyronie disease	4.3e-09		14	COL11A1/COL12A1/COL14A1/COL15A1/COL1A1/COL1A2/COL21A1/COL4A1/COL4A2/COL4A6/COL6A1/COL6A3/COL8A1/COL8A2
Connective Tissue Development and Function, Connective Tissue Disorders, Organismal Injury and Abnormalities, Skeletal and Muscular Disorders, Skeletal and Muscular System Development and Function, Tissue Development	Abnormal morphology of trabecular bone	4.6e-09		22	BGN/CD68/CSF1/CSF1R/CTSK/CTSV/CYP19A1/FBLIM1/FCER1G/GHR/HEXB/IBSP/IGF1/IL10/MMP14/MMP2/PCOLCE/PTHLH/TNF/TNFRSF1A/TNFRSF1B/TYROBP
Neurological Disease, Organismal Injury and Abnormalities, Psychological Disorders	Dementia	4.79e-09		88	A2M/ACTA2/ADAM12/AKAP5/APOA1/APOD/AQP1/ATP1A1/ATP8A1/BCHE/BGN/BMP6/CA13/CA5B/CACNA2D3/CADPS2/CAPN1/CCL2/CCL4/CD14/CD36/CD68/CFD/CHCHD10/CHRNA2/CLEC3B/CNKSR3/CNN1/CSF1R/CST3/CTGF/CTSB/CTSS/CXCL10/CXCL8/CXCR4/DCN/DICER1/DNM1L/DPYSL2/EIF4EBP1/FCGR1A/GM2A/GRIA3/HSD11B1/HSPG2/HTRA1/ICAM1/IGF1/IGF2/IGFBP6/IL10/IL1A/IL1B/LGMN/LIMS1/LRP1/LRP4/LY75/MAOB/MMP2/NDUFS1/OGN/OLR1/OPA1/PDE3B/PLAT/PLAU/PLTP/PREX1…
