# Supplementary material for: mRNA microarray data of FACS purified bovine small and large luteal cells
Source: Data Brief. 2018 May 24;19:737–42. doi: 10.1016/j.dib.2018.05.029 (PMC5997839; doi:10.1016/j.dib.2018.05.029)
Supplement: Supplementary file 8 — Supplementary material [file mmc8.xlsx]

## Sheet: Sheet1
List of hub genes
Id	Label	Degree	Betweenness
P02751	FN1	70	37640.8
P19320	VCAM1	38	7020.31
Q13547	HDAC1	33	17723.3
P49716	CEBPD	23	9900.78
P16871	IL7R	23	3385.42
P62249	RPS16	23	2577.43
P23396	RPS3	23	1607.85
P08865	RPSA	19	510.58
P08107	HSPA1A	17	5687.61
P12830	CDH1	17	3872.59
P60866	RPS20	17	623.31
P13569	CFTR	16	3872.15
P46782	RPS5	16	144.07
P46781	RPS9	15	2273.83
P20333	TNFRSF1B	15	1915.37
P62081	RPS7	15	300.84
P62424	RPL7A	15	87.97
Q15714	TSC22D1	14	6940.33
Q96GD4	AURKB	14	5090.53
P62805	HIST1H4D	14	5067.8
P19438	TNFRSF1A	14	3531.71
P62888	RPL30	14	2358.24
P02647	APOA1	13	3539.72
P19022	CDH2	13	3411.58
P21333	FLNA	13	3378.99
Q15942	ZYX	13	1145.6
P39019	RPS19	13	211.37
P62857	RPS28	13	14.02
P17947	SPI1	12	5135
P07384	CAPN1	12	3753.01
P02545	LMNA	12	1739.7
P62917	RPL8	12	797.06
P62899	RPL31	12	178.06
P01023	A2M	11	3893.45
Q96PU5	NEDD4L	11	3357.14
P14921	ETS1	11	3075.62
P15311	EZR	11	1916.11
P14923	JUP	11	1798.51
P07996	THBS1	10	3393.54
Q07954	LRP1	10	3145.19
P68431	HIST1H3H	10	608.25
P26373	RPL13	10	11.14
P15502	ELN	9	3509.06
Q03405	PLAUR	9	3336.36
P11388	TOP2A	9	2870.91
P05771	PRKCB	9	2049.86
P02452	COL1A1	9	1937.98
P23142	FBLN1	9	1357.12
P07948	LYN	8	3502.69
P01375	TNF	8	2531.37
Q9NTG7	SIRT3	8	2423.96
P21246	PTN	8	2408.26
P98095	FBLN2	8	1732.95
P05387	RPLP2	8	0
P21580	TNFAIP3	7	2559.42
P02745	C1QA	7	2048.24
P16070	CD44	7	1898.22
Q16643	DBN1	7	1867.29
P13611	VCAN	7	1701.85
P00749	PLAU	7	1556.92
P35555	FBN1	7	1489.16
P49450	CENPA	7	1241.42
Q13263	TRIM28	7	1056.81
P12814	ACTN1	7	941.07
P21980	TGM2	7	784.24
P26038	MSN	7	480.3
Q16658	FSCN1	7	455.76
P00750	PLAT	6	2402.58
Q71DI3	HIST2H3A	6	2126.62
P07585	DCN	6	1746.51
Q9NYB0	TERF2IP	6	1622.98
O95967	EFEMP2	6	1515.34
P32246	CCR1	6	1308.2
O00182	LGALS9	6	1243.03
Q13873	BMPR2	6	1000.46
P51571	SSR4	6	955.05
P08567	PLEK	6	608.34
Q14166	TTLL12	6	491.61
P14543	NID1	6	425.95
O43707	ACTN4	6	374.7
P67936	TPM4	6	326.98
P13501	CCL5	5	2358.05
P54646	PRKAA2	5	2345.49
P21796	VDAC1	5	1704.41
P61073	CXCR4	5	1363.98
P06396	GSN	5	1244.82
Q14847	LASP1	5	1025.19
Q969H0	FBXW7	5	937.19
P98082	DAB2	5	912.27
P15924	DSP	5	655.24
Q15758	SLC1A5	5	588.52
P25963	NFKBIA	5	471.77
O75369	FLNB	5	303.74
P20700	LMNB1	5	206.84
P19784	CSNK2A2	5	112.75
O95831	AIFM1	5	98.49
Q969G5	PRKCDBP	5	35.12
P62736	ACTA2	5	12.21
P07333	CSF1R	4	1761.31
P16949	STMN1	4	1598.78
P29279	CTGF	4	1507.39
P32927	CSF2RB	4	1353.8
P35354	PTGS2	4	1341.59
P61968	LMO4	4	1276.73
P35573	AGL	4	1206.05
P10589	NR2F1	4	952.73
P48745	NOV	4	876.17
P09619	PDGFRB	4	850
P05121	SERPINE1	4	788.71
P13796	LCP1	4	693.04
P12955	PEPD	4	652.69
Q13131	PRKAA1	4	651.71
P17661	DES	4	636.64
P10619	CTSA	4	578.66
P08253	MMP2	4	556.58
P98160	HSPG2	4	521.76
O00238	BMPR1B	4	475.11
P15692	VEGFA	4	473.26
P05023	ATP1A1	4	465.54
P09871	C1S	4	432.22
P11215	ITGAM	4	431.92
P13591	NCAM1	4	289.93
Q92930	RAB8B	4	203.78
P21281	ATP6V1B2	4	201.26
P13500	CCL2	4	178.68
P11586	MTHFD1	4	145.13
Q99439	CNN2	4	35.07
Q6PKG0	LARP1	4	0
P11717	IGF2R	3	1718.35
O14775	GNB5	3	1691
P28331	NDUFS1	3	1608.13
O95865	DDAH2	3	1351.88
P30530	AXL	3	1187.33
P23470	PTPRG	3	1056.5
P35226	BMI1	3	962.14
P48059	LIMS1	3	849
Q9UBS8	RNF14	3	849
P16671	CD36	3	849
P12109	COL6A1	3	849
P11511	CYP19A1	3	727.26
P47712	PLA2G4A	3	659.11
P37023	ACVRL1	3	584.9
Q5EB52	MEST	3	576.86
P25942	CD40	3	486.54
P07858	CTSB	3	472.38
Q9BZD4	NUF2	3	469.21
Q96QF0	RAB3IP	3	450.52
Q9Y5Q3	MAFB	3	447.56
P02462	COL4A1	3	431.22
O60566	BUB1B	3	381.32
P26447	S100A4	3	365.41
P01344	IGF2	3	307.85
P21810	BGN	3	289.05
P07093	SERPINE2	3	267.92
Q9Y248	GINS2	3	227.69
P05362	ICAM1	3	162.19
O14503	BHLHE40	3	155.06
Q02224	CENPE	3	154.44
P21741	MDK	3	145.45
Q14192	FHL2	3	142.91
P80075	CCL8	3	141.48
Q8TF42	UBASH3B	3	137.96
Q9BSJ8	ESYT1	3	123.23
P16403	HIST1H1C	3	113.3
P10586	PTPRF	3	111.82
P00488	F13A1	3	111.24
P05155	SERPING1	3	108.47
Q96RI1	NR1H4	3	89.7
O00299	CLIC1	3	43.79
P11309	PIM1	3	40.6
P51888	PRELP	3	23.09
P12235	SLC25A4	3	19.12
Q9NVP2	ASF1B	3	15.61
P02747	C1QC	3	13.62
Q14739	LBR	3	8.08
P29692	EEF1D	3	7.95
P00736	C1R	3	7.22
P28300	LOX	3	0
O15247	CLIC2	2	976.86
O60313	OPA1	2	848
Q9Y279	VSIG4	2	848
P49758	RGS6	2	848
P20908	COL5A1	2	848
Q16548	BCL2A1	2	711.51
Q15256	PTPRR	2	631.5
O43597	SPRY2	2	619.17
P35080	PFN2	2	425
O75688	PPM1B	2	425
P99999	CYCS	2	425
P27658	COL8A1	2	425
P14927	UQCRB	2	425
O96020	CCNE2	2	425
P63252	KCNJ2	2	425
O43679	LDB2	2	425
P05997	COL5A2	2	425
P43354	NR4A2	2	425
Q9P2Y5	UVRAG	2	425
Q86WN1	FCHSD1	2	425
O95235	KIF20A	2	425
Q9UKS7	IKZF2	2	425
Q9HAV0	GNB4	2	425
P42765	ACAA2	2	425
O15492	RGS16	2	425
Q12857	NFIA	2	425
P43235	CTSK	2	425
Q7Z2X4	PID1	2	425
Q06455	RUNX1T1	2	364.45
Q9Y2V2	CARHSP1	2	354.8
P22004	BMP6	2	347.83
Q12884	FAP	2	339.53
P60903	S100A10	2	277.96
P18827	SDC1	2	274.25
P08123	COL1A2	2	268.32
P22301	IL10	2	260.63
P24468	NR2F2	2	208.81
Q9UBP5	HEY2	2	208.72
Q13571	LAPTM5	2	198.45
P41279	MAP3K8	2	196.45
Q15582	TGFBI	2	187.54
P49454	CENPF	2	161.88
P05231	IL6	2	150.72
P04839	CYBB	2	142.77
Q9NZJ0	DTL	2	136.35
Q9Y6Y9	LY96	2	134.48
P05019	IGF1	2	130.3
P05452	CLEC3B	2	128.76
Q14019	COTL1	2	115.55
Q4KMG0	CDON	2	115.38
O00264	PGRMC1	2	103.44
O14867	BACH1	2	101.21
P78504	JAG1	2	88.04
Q68CZ2	TNS3	2	84.42
Q13228	SELENBP1	2	78.59
O43175	PHGDH	2	70.82
Q9GZM7	TINAGL1	2	68.36
P04275	VWF	2	67.36
P11362	FGFR1	2	67.3
P24864	CCNE1	2	45.82
P00451	F8	2	41.97
Q63ZY3	KANK2	2	40.24
Q05707	COL14A1	2	39.2
Q9UK32	RPS6KA6	2	36.91
P19883	FST	2	36.41
P02461	COL3A1	2	30.24
P35556	FBN2	2	26.27
P55001	MFAP2	2	22.65
P09936	UCHL1	2	22.54
O00339	MATN2	2	21.78
P51693	APLP1	2	21.75
P10412	HIST1H1E	2	20.63
Q96CX2	KCTD12	2	15.72
Q13643	FHL3	2	12.3
P07951	TPM2	2	10.86
Q14765	STAT4	2	9.43
Q13145	BAMBI	2	8.73
P49915	GMPS	2	7.95
P27105	STOM	2	7.95
P00387	CYB5R3	2	5.89
P24592	IGFBP6	2	4.7
Q53GL0	PLEKHO1	2	1.31
P05154	SERPINA5	2	0
P12644	BMP4	2	0
Q99959	PKP2	2	0
O43623	SNAI2	2	0
P10147	CCL3	2	0
P13236	CCL4	2	0
P42166	TMPO	2	0
Q99829	CPNE1	2	0
P54687	BCAT1	2	0
P02746	C1QB	2	0
Q8WUP2	FBLIM1	2	0
P24588	AKAP5	1	0
P16870	CPE	1	0
Q96NT1	NAP1L5	1	0
P61952	GNG11	1	0
Q9H9J2	MRPL44	1	0
Q9UQ03	CORO2B	1	0
Q9UKC9	FBXL2	1	0
Q9UNF1	MAGED2	1	0
Q9Y6N8	CDH10	1	0
Q9Y3A3	MOB4	1	0
P09471	GNAO1	1	0
Q96R06	SPAG5	1	0
Q9H0H5	RACGAP1	1	0
Q9H0I3	CCDC113	1	0
O95267	RASGRP1	1	0
O15294	OGT	1	0
Q9NYY8	FASTKD2	1	0
Q9BRP4	PAAF1	1	0
P11172	UMPS	1	0
P11217	PYGM	1	0
P22695	UQCRC2	1	0
Q01995	TAGLN	1	0
P00167	CYB5A	1	0
Q16718	NDUFA5	1	0
P50281	MMP14	1	0
Q8NBT2	SPC24	1	0
P52732	KIF11	1	0
P35869	AHR	1	0
Q14195	DPYSL3	1	0
P31785	IL2RG	1	0
P12110	COL6A2	1	0
P78559	MAP1A	1	0
P51790	CLCN3	1	0
O95232	LUC7L3	1	0
Q15139	PRKD1	1	0
P10600	TGFB3	1	0
Q05193	DNM1	1	0
O75096	LRP4	1	0
P49918	CDKN1C	1	0
Q9ULH1	ASAP1	1	0
P01034	CST3	1	0
Q8IX01	SUGP2	1	0
P13521	SCG2	1	0
Q15797	SMAD1	1	0
P08572	COL4A2	1	0
Q5TCZ1	SH3PXD2A	1	0
P40925	MDH1	1	0
Q9Y2T3	GDA	1	0
P04233	CD74	1	0
Q16363	LAMA4	1	0
Q96BR1	SGK3	1	0
P08571	CD14	1	0
Q9Y2C9	TLR6	1	0
P02679	FGG	1	0
Q9UKT9	IKZF3	1	0
P01584	IL1B	1	0
Q14393	GAS6	1	0
P05120	SERPINB2	1	0
Q96RP9	GFM1	1	0
O15467	CCL16	1	0
P21781	FGF7	1	0
P02778	CXCL10	1	0
Q9UHB6	LIMA1	1	0
O60462	NRP2	1	0
P21757	MSR1	1	0
Q9NRW1	RAB6B	1	0
P12272	PTHLH	1	0
P55058	PLTP	1	0
P13196	ALAS1	1	0
P21815	IBSP	1	0
O15119	TBX3	1	0
P34810	CD68	1	0
Q09328	MGAT5	1	0
P53539	FOSB	1	0
P35590	TIE1	1	0
O15344	MID1	1	0
Q9Y252	RNF6	1	0
O00429	DNM1L	1	0
Q13586	STIM1	1	0
Q86SZ2	TRAPPC6B	1	0
P23469	PTPRE	1	0
Q14938	NFIX	1	0
Q8N143	BCL6B	1	0
Q86YN6	PPARGC1B	1	0
Q9UIL1	SCOC	1	0
Q9P2N7	KLHL13	1	0
P23378	GLDC	1	0
Q92570	NR4A3	1	0
P16234	PDGFRA	1	0
Q9NWQ8	PAG1	1	0
Q9NSI8	SAMSN1	1	0
P36955	SERPINF1	1	0
P55822	SH3BGR	1	0
O15075	DCLK1	1	0
O94813	SLIT2	1	0
P09603	CSF1	1	0
P51817	PRKX	1	0
Q99969	RARRES2	1	0
P55289	CDH12	1	0
Q13370	PDE3B	1	0
Q14766	LTBP1	1	0
P61328	FGF12	1	0
Q9UM01	SLC7A7	1	0
Q13976	PRKG1	1	0
Q9NX01	TXNL4B	1	0
Q9UBN4	TRPC4	1	0
Q14135	VGLL4	1	0
Q8IV61	RASGRP3	1	0
Q8NF50	DOCK8	1	0
P19397	CD53	1	0
Q8N4L2	TMEM55A	1	0
P05090	APOD	1	0
Q96AY3	FKBP10	1	0
Q96MX0	CMTM3	1	0
Q5U651	RASIP1	1	0
O00482	NR5A2	1	0
O60488	ACSL4	1	0
Q8WWW8	GAB3	1	0
Q9Y646	CPQ	1	0
Q8N139	ABCA6	1	0
Q8NHV4	NEDD1	1	0
Q6P1K2	PMF1	1	0
Q9HC57	WFDC1	1	0
O14907	TAX1BP3	1	0
Q16647	PTGIS	1	0
P21291	CSRP1	1	0
Q6T4R5	NHS	1	0
Q96GW9	MARS2	1	0
Q7Z7B0	FILIP1	1	0
Q02952	AKAP12	1	0
Q9BUJ0	ABHD14A	1	0
P53634	CTSC	1	0
Q9GZU2	PEG3	1	0
Q8N2R0	OSR2	1	0
Q9H5Q4	TFB2M	1	0
P29972	AQP1	1	0
O95810	SDPR	1	0
P11182	DBT	1	0
P18510	IL1RN	1	0
Q9UM63	PLAGL1	1	0
P55287	CDH11	1	0
P12111	COL6A3	1	0
P06681	C2	1	0
P49802	RGS7	1	0
P24821	TNC	1	0
Q6UX72	B3GNT9	1	0
Q16352	INA	1	0
Q7L0J3	SV2A	1	0
P12107	COL11A1	1	0
P25067	COL8A2	1	0
O00168	FXYD1	1	0
P35442	THBS2	1	0
P28845	HSD11B1	1	0
P55083	MFAP4	1	0
Q53TN4	CYBRD1	1	0
Q9C093	SPEF2	1	0
