# Supplementary material for: mRNA microarray data of FACS purified bovine small and large luteal cells
Source: Data Brief. 2018 May 24;19:737–42. doi: 10.1016/j.dib.2018.05.029 (PMC5997839; doi:10.1016/j.dib.2018.05.029)
Supplement: Supplementary file 9 — Supplementary material [file mmc9.xlsx]

## Sheet: Sheet1
List of interacting proteins in PPI network
Node	Interaction	Node
PTN	protein-protein	TSC22D1
PTN	protein-protein	NAP1L5
PTN	protein-protein	MRPL44
PTN	protein-protein	BMI1
PTN	protein-protein	CDH10
PTN	protein-protein	SDC1
PTN	protein-protein	LAMA4
PTN	protein-protein	PMF1
AKAP5	protein-protein	KCNJ2
TNFRSF1A	protein-protein	TNFRSF1B
TNFRSF1A	protein-protein	HSPA1B
TNFRSF1A	protein-protein	SLC1A5
TNFRSF1A	protein-protein	RPS16
TNFRSF1A	protein-protein	MSN
TNFRSF1A	protein-protein	EZR
TNFRSF1A	protein-protein	SSR4
TNFRSF1A	protein-protein	RPS3
TNFRSF1A	protein-protein	HIST1H4E
TNFRSF1A	protein-protein	TNFAIP3
TNFRSF1A	protein-protein	PRKCB
TNFRSF1A	protein-protein	TNF
TNFRSF1A	protein-protein	TRPC4
TNFRSF1A	protein-protein	ATP1A1
TNFRSF1B	protein-protein	HSPA1B
TNFRSF1B	protein-protein	AIFM1
TNFRSF1B	protein-protein	SLC1A5
TNFRSF1B	protein-protein	RPS16
TNFRSF1B	protein-protein	KCTD12
TNFRSF1B	protein-protein	SSR4
TNFRSF1B	protein-protein	RPS3
TNFRSF1B	protein-protein	SLC25A4
TNFRSF1B	protein-protein	FLNA
TNFRSF1B	protein-protein	CD14
TNFRSF1B	protein-protein	TNF
TNFRSF1B	protein-protein	PHGDH
TNFRSF1B	protein-protein	ATP1A1
TNFRSF1B	protein-protein	DBT
LY96	protein-protein	S100A4
LY96	protein-protein	SPI1
JUP	protein-protein	DSP
JUP	protein-protein	DBN1
JUP	protein-protein	CDH1
JUP	protein-protein	DPYSL3
JUP	protein-protein	CDH2
JUP	protein-protein	PKP2
JUP	protein-protein	RAB8B
JUP	protein-protein	DES
JUP	protein-protein	LGALS9
JUP	protein-protein	PTPRF
JUP	protein-protein	ATP6V1B2
NFKBIA	protein-protein	HDAC1
NFKBIA	protein-protein	RPS3
NFKBIA	protein-protein	SLC25A4
NFKBIA	protein-protein	TGM2
NFKBIA	protein-protein	CAPN1
BCL2A1	protein-protein	CD40
BCL2A1	protein-protein	SPI1
TSC22D1	protein-protein	GNB5
TSC22D1	protein-protein	APLP1
TSC22D1	protein-protein	CORO2B
TSC22D1	protein-protein	MAGED2
TSC22D1	protein-protein	A2M
TSC22D1	protein-protein	CARHSP1
TSC22D1	protein-protein	FASTKD2
TSC22D1	protein-protein	SSR4
TSC22D1	protein-protein	RPS9
TSC22D1	protein-protein	CENPF
TSC22D1	protein-protein	BMPR1B
TSC22D1	protein-protein	ACVRL1
TSC22D1	protein-protein	DDAH2
UCHL1	protein-protein	TERF2IP
UCHL1	protein-protein	NCAM1
PFN2	protein-protein	PLAUR
PFN2	protein-protein	CCDC113
BHLHE40	protein-protein	HDAC1
BHLHE40	protein-protein	FBLN1
BHLHE40	protein-protein	CSNK2A2
CPE	protein-protein	PRKAA1
HSPA1B	protein-protein	AIFM1
HSPA1B	protein-protein	CARHSP1
HSPA1B	protein-protein	RAB3IP
HSPA1B	protein-protein	CDH1
HSPA1B	protein-protein	IL7R
HSPA1B	protein-protein	CFTR
HSPA1B	protein-protein	TGM2
HSPA1B	protein-protein	DAB2
HSPA1B	protein-protein	AXL
HSPA1B	protein-protein	FN1
HSPA1B	protein-protein	UBASH3B
HSPA1B	protein-protein	MSR1
HSPA1B	protein-protein	CXCR4
HSPA1B	protein-protein	FCHSD1
HSPA1B	protein-protein	VCAM1
APOA1	protein-protein	FBLN1
APOA1	protein-protein	IL7R
APOA1	protein-protein	NR2F2
APOA1	protein-protein	NR2F1
APOA1	protein-protein	TNS3
APOA1	protein-protein	FN1
APOA1	protein-protein	C1QA
APOA1	protein-protein	NR1H4
APOA1	protein-protein	PLTP
APOA1	protein-protein	APOD
APOA1	protein-protein	ABCA6
APOA1	protein-protein	C1QC
APOA1	protein-protein	SPEF2
GNB5	protein-protein	RGS6
GNB5	protein-protein	RGS7
GNG11	protein-protein	GNB4
APLP1	protein-protein	DAB2
SERPINA5	protein-protein	PLAT
SERPINA5	protein-protein	PLAU
RPL8	protein-protein	RPSA
RPL8	protein-protein	RPL31
RPL8	protein-protein	RPS16
RPL8	protein-protein	RPS9
RPL8	protein-protein	RPL30
RPL8	protein-protein	RPS3
RPL8	protein-protein	RPS20
RPL8	protein-protein	IL7R
RPL8	protein-protein	CDH2
RPL8	protein-protein	FN1
RPL8	protein-protein	VCAM1
RPL8	protein-protein	RPL7A
HDAC1	protein-protein	AURKB
HDAC1	protein-protein	PAAF1
HDAC1	protein-protein	TRIM28
HDAC1	protein-protein	RUNX1T1
HDAC1	protein-protein	CDH1
HDAC1	protein-protein	BUB1B
HDAC1	protein-protein	HIST1H3H
HDAC1	protein-protein	PRKAA1
HDAC1	protein-protein	HIST1H4E
HDAC1	protein-protein	SMAD1
HDAC1	protein-protein	LMO4
HDAC1	protein-protein	NR2F2
HDAC1	protein-protein	FN1
HDAC1	protein-protein	UBASH3B
HDAC1	protein-protein	SNAI2
HDAC1	protein-protein	SPI1
HDAC1	protein-protein	HEY2
HDAC1	protein-protein	CEBPD
HDAC1	protein-protein	BACH1
HDAC1	protein-protein	TOP2A
HDAC1	protein-protein	TBX3
HDAC1	protein-protein	NFIX
HDAC1	protein-protein	BCL6B
HDAC1	protein-protein	PPARGC1B
HDAC1	protein-protein	PRKAA2
HDAC1	protein-protein	PTGS2
HDAC1	protein-protein	SAMSN1
HDAC1	protein-protein	PRKG1
HDAC1	protein-protein	IKZF2
HDAC1	protein-protein	PLAGL1
HDAC1	protein-protein	MFAP4
RPSA	protein-protein	RPL31
RPSA	protein-protein	RPS16
RPSA	protein-protein	RPS19
RPSA	protein-protein	SSR4
RPSA	protein-protein	RPS9
RPSA	protein-protein	RPL30
RPSA	protein-protein	RPS3
RPSA	protein-protein	SLC25A4
RPSA	protein-protein	RPLP2
RPSA	protein-protein	RPS5
RPSA	protein-protein	RPS20
RPSA	protein-protein	RPL13
RPSA	protein-protein	IL7R
RPSA	protein-protein	RPS7
RPSA	protein-protein	FN1
RPSA	protein-protein	RPS28
RPSA	protein-protein	VCAM1
RPSA	protein-protein	RPL7A
FBXW7	protein-protein	AURKB
FBXW7	protein-protein	CCNE1
FBXW7	protein-protein	CCNE2
FBXW7	protein-protein	TOP2A
FBXW7	protein-protein	JAG1
NUF2	protein-protein	AURKB
NUF2	protein-protein	SPC24
NUF2	protein-protein	CENPE
FBXL2	protein-protein	AURKB
SIRT3	protein-protein	AURKB
SIRT3	protein-protein	AXL
SIRT3	protein-protein	DNM1L
SIRT3	protein-protein	CPQ
SIRT3	protein-protein	MARS2
SIRT3	protein-protein	FAP
SIRT3	protein-protein	TFB2M
SIRT3	protein-protein	INA
AURKB	protein-protein	RACGAP1
AURKB	protein-protein	BUB1B
AURKB	protein-protein	HIST1H3H
AURKB	protein-protein	DTL
AURKB	protein-protein	DES
AURKB	protein-protein	CENPA
AURKB	protein-protein	KLHL13
AURKB	protein-protein	KIF20A
AURKB	protein-protein	HIST2H3A
IL6	protein-protein	A2M
IL6	protein-protein	CEBPD
BMI1	protein-protein	TOP2A
BMI1	protein-protein	CENPA
EEF1D	protein-protein	FN1
EEF1D	protein-protein	VCAM1
EEF1D	protein-protein	LMNA
PLAUR	protein-protein	CTSA
PLAUR	protein-protein	LRP1
PLAUR	protein-protein	ITGAM
PLAUR	protein-protein	PLAU
PLAUR	protein-protein	IGF2R
PLAUR	protein-protein	SELENBP1
PLAUR	protein-protein	LYN
PLAUR	protein-protein	FAP
AIFM1	protein-protein	FSCN1
AIFM1	protein-protein	CFTR
AIFM1	protein-protein	KANK2
MOB4	protein-protein	FBLN1
FBLN1	protein-protein	FN1
FBLN1	protein-protein	ELN
FBLN1	protein-protein	NOV
FBLN1	protein-protein	NEDD1
FBLN1	protein-protein	CTGF
FBLN1	protein-protein	NID1
CTSB	protein-protein	SPRY2
CTSB	protein-protein	CST3
CTSB	protein-protein	S100A10
SLC1A5	protein-protein	CYB5R3
SLC1A5	protein-protein	CEBPD
SLC1A5	protein-protein	LGALS9
A2M	protein-protein	UMPS
A2M	protein-protein	CFTR
A2M	protein-protein	MMP2
A2M	protein-protein	TGM2
A2M	protein-protein	LRP1
A2M	protein-protein	TNF
A2M	protein-protein	IL10
A2M	protein-protein	LGALS9
A2M	protein-protein	ATP1A1
NEDD4L	protein-protein	EFEMP2
NEDD4L	protein-protein	RPL30
NEDD4L	protein-protein	LAPTM5
NEDD4L	protein-protein	SGK3
NEDD4L	protein-protein	SERPINF1
NEDD4L	protein-protein	PRKX
NEDD4L	protein-protein	FGF12
NEDD4L	protein-protein	SLC7A7
NEDD4L	protein-protein	TMEM55A
NEDD4L	protein-protein	CLIC2
NEDD4L	protein-protein	CYBRD1
GNAO1	protein-protein	RGS16
FSCN1	protein-protein	VDAC1
FSCN1	protein-protein	ZYX
FSCN1	protein-protein	FN1
FSCN1	protein-protein	ACTA2
FSCN1	protein-protein	VCAM1
FSCN1	protein-protein	CNN2
SPAG5	protein-protein	CEBPD
PPM1B	protein-protein	RASGRP1
PPM1B	protein-protein	GSN
RPL31	protein-protein	RPS16
RPL31	protein-protein	RPS19
RPL31	protein-protein	ASF1B
RPL31	protein-protein	RPL30
RPL31	protein-protein	RPS3
RPL31	protein-protein	RPS5
RPL31	protein-protein	IL7R
RPL31	protein-protein	RPS7
RPL31	protein-protein	FN1
RPL31	protein-protein	RPL7A
MTHFD1	protein-protein	DBN1
MTHFD1	protein-protein	CDH2
MTHFD1	protein-protein	VCAM1
MTHFD1	protein-protein	PRKCDBP
STMN1	protein-protein	TPM2
STMN1	protein-protein	FN1
STMN1	protein-protein	VSIG4
STMN1	protein-protein	VCAM1
RPS16	protein-protein	RPS19
RPS16	protein-protein	LARP1
RPS16	protein-protein	RPS9
RPS16	protein-protein	UQCRB
RPS16	protein-protein	RPL30
RPS16	protein-protein	RPS3
RPS16	protein-protein	RPLP2
RPS16	protein-protein	RPS5
RPS16	protein-protein	RPS20
RPS16	protein-protein	RPL13
RPS16	protein-protein	RPS7
RPS16	protein-protein	CDH2
RPS16	protein-protein	FN1
RPS16	protein-protein	ACTA2
RPS16	protein-protein	RPS28
RPS16	protein-protein	VCAM1
RPS16	protein-protein	RPL7A
RPS16	protein-protein	PRKCDBP
RPS19	protein-protein	RPS9
RPS19	protein-protein	RPS3
RPS19	protein-protein	RPS5
RPS19	protein-protein	RPS20
RPS19	protein-protein	RPS7
RPS19	protein-protein	PIM1
RPS19	protein-protein	FN1
RPS19	protein-protein	RPS28
RPS19	protein-protein	VCAM1
RPS19	protein-protein	RPL7A
COTL1	protein-protein	IL7R
COTL1	protein-protein	TERF2IP
CD40	protein-protein	OGT
CD40	protein-protein	MAP3K8
CYCS	protein-protein	VDAC1
CYCS	protein-protein	CYB5A
CTSA	protein-protein	PEPD
CTSA	protein-protein	GINS2
CTSA	protein-protein	ABHD14A
MEST	protein-protein	DBN1
MEST	protein-protein	FST
MEST	protein-protein	CMTM3
KCTD12	protein-protein	LMNA
VDAC1	protein-protein	GSN
VDAC1	protein-protein	VCAM1
VDAC1	protein-protein	ACAA2
MSN	protein-protein	EZR
MSN	protein-protein	CD44
MSN	protein-protein	IL7R
MSN	protein-protein	FN1
MSN	protein-protein	PLEK
MSN	protein-protein	VCAM1
CLEC3B	protein-protein	PLAT
CLEC3B	protein-protein	RPS6KA6
PLA2G4A	protein-protein	CYBB
PLA2G4A	protein-protein	PTGS2
PLA2G4A	protein-protein	S100A10
TRIM28	protein-protein	TTLL12
TRIM28	protein-protein	HIST1H3H
TRIM28	protein-protein	FN1
TRIM28	protein-protein	STAT4
TRIM28	protein-protein	NR4A3
TRIM28	protein-protein	VCAM1
EZR	protein-protein	CD44
EZR	protein-protein	ACTN1
EZR	protein-protein	CDH1
EZR	protein-protein	IL7R
EZR	protein-protein	CFTR
EZR	protein-protein	FN1
EZR	protein-protein	ICAM1
EZR	protein-protein	VCAM1
EZR	protein-protein	WFDC1
PGRMC1	protein-protein	RPS20
PGRMC1	protein-protein	CEBPD
PYGM	protein-protein	LMNA
TTLL12	protein-protein	CSNK2A2
TTLL12	protein-protein	ZYX
TTLL12	protein-protein	FN1
TTLL12	protein-protein	CPNE1
TTLL12	protein-protein	FKBP10
UQCRC2	protein-protein	UQCRB
LARP1	protein-protein	RPS9
LARP1	protein-protein	RPS3
LARP1	protein-protein	RPS5
CYB5R3	protein-protein	RPS7
ASF1B	protein-protein	HIST1H3H
ASF1B	protein-protein	HIST1H4E
RUNX1T1	protein-protein	ETS1
SSR4	protein-protein	CDH2
SSR4	protein-protein	PRKCDBP
LMNB1	protein-protein	FN1
LMNB1	protein-protein	PRKCB
LMNB1	protein-protein	TMPO
LMNB1	protein-protein	VCAM1
LMNB1	protein-protein	LMNA
RPS9	protein-protein	RPL30
RPS9	protein-protein	RPS3
RPS9	protein-protein	RPS5
RPS9	protein-protein	RPS20
RPS9	protein-protein	RPS7
RPS9	protein-protein	FN1
RPS9	protein-protein	RPS28
RPS9	protein-protein	VCAM1
RPS9	protein-protein	RPL7A
GMPS	protein-protein	FN1
GMPS	protein-protein	VCAM1
NDUFS1	protein-protein	TNFAIP3
NDUFS1	protein-protein	OPA1
NDUFS1	protein-protein	VCAM1
DSP	protein-protein	MAP3K8
DSP	protein-protein	PKP2
DSP	protein-protein	DES
DSP	protein-protein	CENPA
TAGLN	protein-protein	RNF14
TPM2	protein-protein	TPM4
CLIC1	protein-protein	IL7R
CLIC1	protein-protein	FN1
CLIC1	protein-protein	VCAM1
CD44	protein-protein	FN1
CD44	protein-protein	BMPR2
CD44	protein-protein	VCAN
CD44	protein-protein	LGALS9
CD44	protein-protein	COL14A1
COL8A1	protein-protein	EFEMP2
COL8A1	protein-protein	COL8A2
SPRY2	protein-protein	FBN1
EFEMP2	protein-protein	FBN1
EFEMP2	protein-protein	ELN
EFEMP2	protein-protein	LOX
EFEMP2	protein-protein	AQP1
RAB3IP	protein-protein	RAB8B
RAB3IP	protein-protein	TRAPPC6B
LIMS1	protein-protein	CTGF
LIMS1	protein-protein	PEG3
LIMS1	protein-protein	OSR2
LASP1	protein-protein	FHL3
LASP1	protein-protein	ZYX
LASP1	protein-protein	DNM1
LASP1	protein-protein	FN1
LASP1	protein-protein	CXCR4
ACTN1	protein-protein	ACTN4
ACTN1	protein-protein	CDH1
ACTN1	protein-protein	MAP1A
ACTN1	protein-protein	ZYX
ACTN1	protein-protein	PLEK
ACTN1	protein-protein	CSRP1
NDUFA5	protein-protein	FN1
FHL3	protein-protein	FHL2
ACTN4	protein-protein	CDH1
ACTN4	protein-protein	GSN
ACTN4	protein-protein	FN1
ACTN4	protein-protein	UBASH3B
ACTN4	protein-protein	VCAM1
S100A4	protein-protein	IL7R
S100A4	protein-protein	SELENBP1
PDGFRB	protein-protein	PTPRG
PDGFRB	protein-protein	PTPRR
PDGFRB	protein-protein	PTPRE
PDGFRB	protein-protein	PDGFRA
MMP14	protein-protein	LRP1
SERPINE1	protein-protein	LRP1
SERPINE1	protein-protein	CEBPD
SERPINE1	protein-protein	PLAT
SERPINE1	protein-protein	PLAU
CCNE1	protein-protein	HIST1H4E
RPL30	protein-protein	RPS3
RPL30	protein-protein	RPS5
RPL30	protein-protein	RPL13
RPL30	protein-protein	IL7R
RPL30	protein-protein	RPS7
RPL30	protein-protein	FN1
RPL30	protein-protein	VCAM1
RPL30	protein-protein	RPL7A
RPS3	protein-protein	RPLP2
RPS3	protein-protein	RPS5
RPS3	protein-protein	RPS20
RPS3	protein-protein	RPL13
RPS3	protein-protein	IL7R
RPS3	protein-protein	RPS7
RPS3	protein-protein	FN1
RPS3	protein-protein	MID1
RPS3	protein-protein	RPS28
RPS3	protein-protein	VCAM1
RPS3	protein-protein	TXNL4B
RPS3	protein-protein	RPL7A
RPLP2	protein-protein	RPS5
RPLP2	protein-protein	RPS20
RPLP2	protein-protein	RPS7
RPLP2	protein-protein	FN1
RPLP2	protein-protein	RPS28
KIF11	protein-protein	TNFAIP3
DBN1	protein-protein	FLNA
DBN1	protein-protein	CDH2
DBN1	protein-protein	FN1
DBN1	protein-protein	TPM4
RPS5	protein-protein	RPS20
RPS5	protein-protein	RPS7
RPS5	protein-protein	FN1
RPS5	protein-protein	RPS28
RPS5	protein-protein	VCAM1
RPS5	protein-protein	RPL7A
RPS5	protein-protein	ATP6V1B2
RPS20	protein-protein	RPL13
RPS20	protein-protein	IL7R
RPS20	protein-protein	RPS7
RPS20	protein-protein	FN1
RPS20	protein-protein	PLEKHO1
RPS20	protein-protein	RPS28
RPS20	protein-protein	VCAM1
RPS20	protein-protein	RPL7A
ESYT1	protein-protein	CFTR
ESYT1	protein-protein	FN1
ESYT1	protein-protein	VCAM1
FLNA	protein-protein	CFTR
FLNA	protein-protein	FLNB
FLNA	protein-protein	KCNJ2
FLNA	protein-protein	FN1
FLNA	protein-protein	CENPA
FLNA	protein-protein	VCAM1
FLNA	protein-protein	DCN
FLNA	protein-protein	LMNA
FLNA	protein-protein	FILIP1
FLNA	protein-protein	AKAP12
FLNA	protein-protein	FBLIM1
RPL13	protein-protein	RPS7
RPL13	protein-protein	FN1
RPL13	protein-protein	RPS28
RPL13	protein-protein	VCAM1
RPL13	protein-protein	RPL7A
CDH1	protein-protein	CFTR
CDH1	protein-protein	FGFR1
CDH1	protein-protein	PRKD1
CDH1	protein-protein	TGM2
CDH1	protein-protein	TNS3
CDH1	protein-protein	SNAI2
CDH1	protein-protein	RAB8B
CDH1	protein-protein	LIMA1
CDH1	protein-protein	CDON
CDH1	protein-protein	LMNA
CDH1	protein-protein	PTPRF
AHR	protein-protein	NR2F1
IL7R	protein-protein	IL2RG
IL7R	protein-protein	HIST1H1E
IL7R	protein-protein	ZYX
IL7R	protein-protein	LCP1
IL7R	protein-protein	GSN
IL7R	protein-protein	FGG
IL7R	protein-protein	HIST1H1C
IL7R	protein-protein	TPM4
IL7R	protein-protein	PLEK
IL7R	protein-protein	F13A1
IGFBP6	protein-protein	IGF2
IGFBP6	protein-protein	IGF1
MDK	protein-protein	LRP1
MDK	protein-protein	NCAM1
MDK	protein-protein	NID1
CCNE2	protein-protein	CDKN1C
RPS7	protein-protein	FN1
RPS7	protein-protein	RPS28
RPS7	protein-protein	VCAM1
BUB1B	protein-protein	CENPE
HIST1H3H	protein-protein	HIST1H4E
HIST1H3H	protein-protein	PRKCB
HIST1H3H	protein-protein	TOP2A
HIST1H3H	protein-protein	NR1H4
HIST1H3H	protein-protein	CENPA
HIST1H3H	protein-protein	LBR
CFTR	protein-protein	DTL
CFTR	protein-protein	CLCN3
CFTR	protein-protein	PRKAA1
CFTR	protein-protein	DAB2
CFTR	protein-protein	CEBPD
CFTR	protein-protein	DCLK1
CFTR	protein-protein	LMNA
CFTR	protein-protein	NHS
CFTR	protein-protein	B3GNT9
CCR1	protein-protein	CCL5
CCR1	protein-protein	CCL3
CCR1	protein-protein	CCL2
CCR1	protein-protein	CCL16
CCR1	protein-protein	CCL4
CCR1	protein-protein	CCL8
COL6A2	protein-protein	COL6A1
CSNK2A2	protein-protein	TGM2
CSNK2A2	protein-protein	TOP2A
CSNK2A2	protein-protein	HIST1H1C
FGFR1	protein-protein	NCAM1
PRKAA1	protein-protein	PRKAA2
LUC7L3	protein-protein	NFIA
FLNB	protein-protein	FN1
FLNB	protein-protein	PLEKHO1
FLNB	protein-protein	VCAM1
FLNB	protein-protein	FBLIM1
HIST1H1E	protein-protein	HIST1H4E
ZYX	protein-protein	HIST1H4E
ZYX	protein-protein	FN1
ZYX	protein-protein	ACTA2
ZYX	protein-protein	TPM4
ZYX	protein-protein	VCAM1
ZYX	protein-protein	FBLN2
ZYX	protein-protein	ATP6V1B2
ZYX	protein-protein	CNN2
VWF	protein-protein	F8
VWF	protein-protein	COL1A1
TGFB3	protein-protein	ACVRL1
LRP4	protein-protein	PID1
LCP1	protein-protein	FN1
LCP1	protein-protein	PRKCB
LCP1	protein-protein	CSF2RB
ASAP1	protein-protein	FCHSD1
PIM1	protein-protein	STAT4
PIM1	protein-protein	HIST2H3A
PEPD	protein-protein	GDA
PEPD	protein-protein	CAPN1
PEPD	protein-protein	GINS2
MATN2	protein-protein	COL1A1
MATN2	protein-protein	FBN2
SUGP2	protein-protein	NR4A2
SCG2	protein-protein	TNF
HIST1H4E	protein-protein	FN1
HIST1H4E	protein-protein	CEBPD
HIST1H4E	protein-protein	NR1H4
HIST1H4E	protein-protein	CENPA
HIST1H4E	protein-protein	VCAM1
HIST1H4E	protein-protein	LBR
HIST1H4E	protein-protein	TERF2IP
MMP2	protein-protein	THBS1
MMP2	protein-protein	COL1A1
MMP2	protein-protein	THBS2
SDC1	protein-protein	CCL5
TGM2	protein-protein	FN1
TGM2	protein-protein	THBS1
TNFAIP3	protein-protein	RNF14
TNFAIP3	protein-protein	LAPTM5
TNFAIP3	protein-protein	TNF
TNFAIP3	protein-protein	GLDC
LMO4	protein-protein	TINAGL1
LMO4	protein-protein	LDB2
LMO4	protein-protein	RPS6KA6
TINAGL1	protein-protein	CAPN1
LDB2	protein-protein	RASIP1
COL4A2	protein-protein	COL4A1
RNF14	protein-protein	RNF6
LRP1	protein-protein	DAB2
LRP1	protein-protein	F8
LRP1	protein-protein	THBS1
LRP1	protein-protein	PLAT
LRP1	protein-protein	PID1
DAB2	protein-protein	FN1
FHL2	protein-protein	CAPN1
FHL2	protein-protein	BMPR2
BMP4	protein-protein	BMPR1B
BMP4	protein-protein	BMPR2
GSN	protein-protein	FN1
AXL	protein-protein	GAS6
SH3PXD2A	protein-protein	PRKAA2
CENPF	protein-protein	CENPE
NR2F1	protein-protein	CYP19A1
NR2F1	protein-protein	IBSP
MDH1	protein-protein	TERF2IP
CD74	protein-protein	CXCR4
CDH2	protein-protein	RAB8B
CDH2	protein-protein	PTPRG
CDH2	protein-protein	PTPRR
CDH2	protein-protein	TPM4
CDH2	protein-protein	CDON
CDH2	protein-protein	PRKCDBP
CDH2	protein-protein	CDH11
FN1	protein-protein	KANK2
FN1	protein-protein	PRKCB
FN1	protein-protein	C1QA
FN1	protein-protein	CAPN1
FN1	protein-protein	STOM
FN1	protein-protein	TOP2A
FN1	protein-protein	THBS1
FN1	protein-protein	PLAT
FN1	protein-protein	IGF2R
FN1	protein-protein	LGALS9
FN1	protein-protein	COL1A1
FN1	protein-protein	ELN
FN1	protein-protein	NOV
FN1	protein-protein	PHGDH
FN1	protein-protein	CPNE1
FN1	protein-protein	HIST2H3A
FN1	protein-protein	RPS28
FN1	protein-protein	FBLN2
FN1	protein-protein	LMNA
FN1	protein-protein	F13A1
FN1	protein-protein	RPL7A
FN1	protein-protein	TGFBI
FN1	protein-protein	HSPG2
FN1	protein-protein	ATP6V1B2
FN1	protein-protein	CTGF
FN1	protein-protein	CNN2
FN1	protein-protein	DDAH2
FN1	protein-protein	TNC
FN1	protein-protein	CLIC2
ICAM1	protein-protein	ITGAM
ICAM1	protein-protein	CSF2RB
FST	protein-protein	BMPR2
BMPR1B	protein-protein	BMPR2
BMPR1B	protein-protein	BAMBI
ITGAM	protein-protein	SPI1
ITGAM	protein-protein	TGFBI
TLR6	protein-protein	CD36
PRKCB	protein-protein	CSF2RB
PRKCB	protein-protein	TOP2A
PRKCB	protein-protein	RASGRP3
PRKCB	protein-protein	NCAM1
ETS1	protein-protein	SPI1
ETS1	protein-protein	TNF
ETS1	protein-protein	COL1A2
ETS1	protein-protein	PTHLH
ETS1	protein-protein	CXCR4
ETS1	protein-protein	MGAT5
ETS1	protein-protein	SCOC
ETS1	protein-protein	SLIT2
ETS1	protein-protein	CD53
ETS1	protein-protein	SV2A
C1QA	protein-protein	C1S
C1QA	protein-protein	DCN
C1QA	protein-protein	C1R
C1QA	protein-protein	C1QC
C1QA	protein-protein	C1QB
CYBB	protein-protein	SPI1
CCL5	protein-protein	CEBPD
CCL5	protein-protein	CCL2
CCL5	protein-protein	VCAN
SPI1	protein-protein	IL1B
SPI1	protein-protein	CEBPD
SPI1	protein-protein	IL10
SPI1	protein-protein	CD68
SPI1	protein-protein	CSF1R
SPI1	protein-protein	CTSK
CAPN1	protein-protein	DES
CAPN1	protein-protein	COL1A1
CAPN1	protein-protein	SH3BGR
CAPN1	protein-protein	VCAM1
CAPN1	protein-protein	GINS2
CAPN1	protein-protein	CTSC
CAPN1	protein-protein	COL3A1
IKZF3	protein-protein	IKZF2
C1S	protein-protein	C1R
C1S	protein-protein	SERPING1
C1S	protein-protein	C2
BGN	protein-protein	TNF
BGN	protein-protein	ELN
BGN	protein-protein	MFAP2
TNF	protein-protein	DCN
ACVRL1	protein-protein	BAMBI
ACTA2	protein-protein	RPL7A
ACTA2	protein-protein	CNN2
BMPR2	protein-protein	BMP6
HEY2	protein-protein	VEGFA
CEBPD	protein-protein	TOP2A
CEBPD	protein-protein	BMP6
CEBPD	protein-protein	CYP19A1
CEBPD	protein-protein	JAG1
CEBPD	protein-protein	CXCR4
CEBPD	protein-protein	MAFB
CEBPD	protein-protein	PTGS2
CEBPD	protein-protein	CSF1R
CEBPD	protein-protein	HIST2H3A
CEBPD	protein-protein	CDH12
CEBPD	protein-protein	LBR
CEBPD	protein-protein	PDE3B
CEBPD	protein-protein	LTBP1
STOM	protein-protein	VCAM1
SERPINB2	protein-protein	PLAU
GFM1	protein-protein	LMNA
IGF2	protein-protein	IGF2R
IGF2	protein-protein	NOV
CCL3	protein-protein	CCL4
BACH1	protein-protein	MAFB
CCL2	protein-protein	CCL8
CCL2	protein-protein	VCAN
FGF7	protein-protein	HSPG2
CXCL10	protein-protein	VCAN
CSF2RB	protein-protein	LYN
CCL8	protein-protein	VCAN
NRP2	protein-protein	VEGFA
TOP2A	protein-protein	VCAM1
RAB6B	protein-protein	KIF20A
TMPO	protein-protein	LMNA
CENPA	protein-protein	HIST1H1C
THBS1	protein-protein	VEGFA
THBS1	protein-protein	COL4A1
THBS1	protein-protein	COL1A1
THBS1	protein-protein	PLEK
THBS1	protein-protein	COL3A1
THBS1	protein-protein	COL5A1
VCAN	protein-protein	FBN1
VCAN	protein-protein	FBLN2
COL1A2	protein-protein	COL1A1
PLAT	protein-protein	PLAU
CYP19A1	protein-protein	NR5A2
PLAU	protein-protein	ALAS1
PLAU	protein-protein	SERPINE2
VEGFA	protein-protein	CTGF
COL5A2	protein-protein	COL5A1
COL5A2	protein-protein	COL11A1
NR4A2	protein-protein	OPA1
FOSB	protein-protein	MAFB
COL4A1	protein-protein	NID1
PTPRG	protein-protein	TIE1
STIM1	protein-protein	PRKAA2
FBN1	protein-protein	ELN
FBN1	protein-protein	FBLN2
FBN1	protein-protein	MFAP2
FBN1	protein-protein	LOX
CD36	protein-protein	LYN
CD36	protein-protein	HSD11B1
UVRAG	protein-protein	AGL
UVRAG	protein-protein	ACSL4
LGALS9	protein-protein	SERPING1
COL1A1	protein-protein	NID1
COL1A1	protein-protein	PRELP
ELN	protein-protein	FBN2
ELN	protein-protein	DCN
ELN	protein-protein	FBLN2
ELN	protein-protein	LOX
NOV	protein-protein	IGF1
PRKAA2	protein-protein	AGL
PTGS2	protein-protein	PTGIS
TPM4	protein-protein	PRKCDBP
AGL	protein-protein	BCAT1
AGL	protein-protein	SERPINE2
CSF1R	protein-protein	CSF1
CSF1R	protein-protein	LYN
PAG1	protein-protein	LYN
HIST2H3A	protein-protein	VCAM1
HIST2H3A	protein-protein	LMNA
PLEK	protein-protein	F13A1
PLEK	protein-protein	SDPR
RPS28	protein-protein	VCAM1
RPS28	protein-protein	RPL7A
COL6A1	protein-protein	DCN
COL6A1	protein-protein	COL6A3
VSIG4	protein-protein	NFIA
RARRES2	protein-protein	CTSK
COL14A1	protein-protein	DCN
VCAM1	protein-protein	LMNA
VCAM1	protein-protein	RPL7A
VCAM1	protein-protein	DDAH2
FBLN2	protein-protein	HSPG2
FBLN2	protein-protein	NID1
FBLN2	protein-protein	PRELP
C1R	protein-protein	SERPING1
TERF2IP	protein-protein	VGLL4
TERF2IP	protein-protein	IL1RN
GNB4	protein-protein	RGS6
DOCK8	protein-protein	LYN
ATP1A1	protein-protein	FXYD1
PTPRF	protein-protein	NID1
LYN	protein-protein	GAB3
LYN	protein-protein	RGS16
HSPG2	protein-protein	PRELP
BCAT1	protein-protein	SERPINE2
ACAA2	protein-protein	TAX1BP3
C1QC	protein-protein	C1QB
